# Supplementary material for: Differential Expression Analysis of Chemoreception Genes in the Striped Flea Beetle Phyllotreta striolata Using a Transcriptomic Approach
Source: PLoS One. 2016 Apr 11;11(4):e0153067. doi: 10.1371/journal.pone.0153067 (PMC4827873; doi:10.1371/journal.pone.0153067)
Supplement: S1 Table — (XLSX) [file pone.0153067.s006.xlsx]

## Sheet: S1 Table
S1 Table. Primers used in qPCR analysis.
Name	Gene ID	Forward Primer (5'-3')	Reverse Primer (5'-3')	TM (℃)	Product size (bp)
actin-1
PstrACT1	c23772_g1	TGTCCCACACTGTACCCATC	CGTGGCCATTTCCTGTTCAA	59	212
GAPDH2
PstrGAPDH2	c17998_g1	GTTCACCACCATCGACAAGG	GTGGTCATCAAAGCCTCGAC	59	228
OBP
PstrOBP3	c20308_g1	ACTGCCCAGCGTAATTTTGT	TTTTGAAGGCCGGATCGTTG	59	185
PstrOBP7	c13538_g1	GGCGTTGGTTTTAATTGGCG	AAACAGAAGGCGTGCGATTT	59	183
PstrOBP8	c19436_g1	GCAAGATGGCGTTGTGTTTC	CCCGTTCTTCTTTCCGCATT	59	152
PstrOBP9	c20322_g1	AGCCGGAATTTCTGAAACTGA	CGCATAAATCGGAGCCATCA	59	230
PstrOBP10	c14905_g1	AAAGAGGTGGGCTGCTTCAT	CAACTCTCCACTTTGACGCC	59	176
PstrOBP11	c10892_g1	GAATTTCCCCAAGACAACGC	AAGAATGCCCTTTTGTCGGT	59	239
PstrOBP19	c16832_g1	ACAATTAGCCGCCACGAAAA	GCCTTCTTCCCAGTCGAAAG	59	193
PstrOBP24	c18901_g1	ACAGACGTTCGAGATTTGGC	TTCACTCGGGAGGAAATCGT	59	210
PstrOBP27	c19191_g1	GCATTGTTCGCTTTGATCGC	TGCTGTTTGGCTTTGTCGTC	59	176
PstrOBP31	c15486_g1	GAATGCGTCAAAGAAACCGG	GAGTTGCTGGGTCAAATCGG	59	204
CSP
PstrCSP5	c22445_g1	AGATTGCAGCAAATGTAGCGA	GGATGCTTGCGAGATTGGTT	59	187
PstrCSP7	c16583_g1	AAAGACCAAATGCGCCAAGT	TTCTGCTTTGAGTTCGTCCG	59	163
OR
PstrOR1(Orco)	c25590_g1	TCCCGAAAACGAGAACCTGA	AGAAGCCGACAGTTCCATCA	59	250
PstrOR33	c22489_g1	AGGCATCTATCCCGTCGAAG	CCGTCGTCCATTTGTCCATC	59	248
PstrOR43	c22005_g2	CACTTGGTTGCCTTTCGACA	ATCTTCCTCATCAGCTGCCA	59	927
PstrOR46	c20475_g1	GTTTGGTGCTTGGGTGTGAT	AGACCATCGTTGCCAATTCG	59	161
PstrOR50	c22314_g3	GCAACGCAACTTAGGCTCAT	CGTACCCATTTACAGCCTCG	59	193
PstrOR53	c22314_g1	TGTGCAACAGAGATGAGGCT	TGAGCATACTTCCAAACAGCA	59	176
PstrOR63	c16769_g1	ACCGGCCCAAAAGTTAATCG	ACGCTGTTTTCACCATTGCA	59	203
