# Supplementary material for: Differential Expression Analysis of Chemoreception Genes in the Striped Flea Beetle Phyllotreta striolata Using a Transcriptomic Approach
Source: PLoS One. 2016 Apr 11;11(4):e0153067. doi: 10.1371/journal.pone.0153067 (PMC4827873; doi:10.1371/journal.pone.0153067)
Supplement: S3 Table — (XLSX) [file pone.0153067.s008.xlsx]

## Sheet: S3 Table
S3 Table. Best blast hit results obtained for search against Nr, Swiss-Prot, Pfam database and expression information in four transcriptomes.
Gene_id	Gene Length	NR GI	NR ID	NR Score	NR Evalue	NR Description	Swissprot ID	Swissprot Score	Swissprot Evalue	Swissprot Description	PFAM ID	PFAM description	Read_count(female antenna)	FPKM(female antenna)	Read_count(female terminal abdomen)	FPKM(female terminal abdomen)	Read_count(male antenna)	FPKM(male antenna)	Read_count(male terminal abdomen)	FPKM(male terminal abdomen)
c10003_g1	1633	91092770	XP_973712.1	1810	0	PREDICTED: TBC1 domain family member 22B isoform X1 [Tribolium castaneum]>gi|642911489|ref|XP_008199445.1| PREDICTED: TBC1 domain family member 22B isoform X1 [Tribolium castaneum]>gi|270014893|gb|EFA11341.1| hypothetical protein TcasGA2_TC010881 [Tribolium castaneum]	Q9NU19	1149	7.13705e-150	TBC1 domain family member 22B OS=Homo sapiens GN=TBC1D22B PE=1 SV=3	PF00566	Rab-GTPase-TBC domain	401	12.5	423	11.66	379	11.88	288	9.36
c10010_g1	1914	189236361	XP_967894.2	1824	0	PREDICTED: otopetrin-2 [Tribolium castaneum]>gi|270005442|gb|EFA01890.1| hypothetical protein TcasGA2_TC007500 [Tribolium castaneum]	Q7RTM1	196	2.1763e-14	Otopetrin-1 OS=Homo sapiens GN=OTOP1 PE=2 SV=1	--	--	1318	34.39	415	9.57	1422	37.31	432	11.74
c10012_g1	853	91078504	XP_969393.1	743	1.50203e-95	PREDICTED: uncharacterized Golgi apparatus membrane protein-like protein CG5021 isoform X2 [Tribolium castaneum]	Q8IQC1	529	1.78969e-64	Uncharacterized Golgi apparatus membrane protein-like protein CG5021 OS=Drosophila melanogaster GN=CG5021 PE=2 SV=2	PF05832	Eukaryotic protein of unknown function (DUF846)	688	46.61	686	41.51	700	47.71	581	41.35
c10020_g1	430	642922882	XP_008200436.1	195	6.60452e-17	PREDICTED: uncharacterized protein LOC103314920 [Tribolium castaneum]>gi|270006559|gb|EFA03007.1| hypothetical protein TcasGA2_TC010430 [Tribolium castaneum]	--	--	--	--	PF07464//PF09177//PF10392//PF00804//PF00489	Apolipophorin-III precursor (apoLp-III)//Syntaxin 6, N-terminal//Golgi transport complex subunit 5//Syntaxin//Interleukin-6/G-CSF/MGF family	476	88.64	173	29.73	387	72.6	198	39.77
c10021_g1	915	642914735	XP_967153.3	972	1.19229e-127	PREDICTED: LIM homeobox transcription factor 1-alpha isoform X2 [Tribolium castaneum]	Q9JKU8	532	9.8754e-63	LIM homeobox transcription factor 1-alpha OS=Mus musculus GN=Lmx1a PE=2 SV=1	PF00046//PF00412//PF05920	Homeobox domain//LIM domain//Homeobox KN domain	11	0.68	10	0.55	12	0.75	22	1.43
c10026_g1	1141	91085767	XP_974204.1	919	1.38442e-120	PREDICTED: glutathione S-transferase 1, isoform D [Tribolium castaneum]>gi|270010123|gb|EFA06571.1| hypothetical protein TcasGA2_TC009482 [Tribolium castaneum]	Q93113	499	6.06498e-59	Glutathione S-transferase 1, isoform D OS=Anopheles gambiae GN=GstD1 PE=1 SV=1	PF13417//PF13409//PF00462//PF02798	Glutathione S-transferase, N-terminal domain//Glutathione S-transferase, N-terminal domain//Glutaredoxin//Glutathione S-transferase, N-terminal domain	542	25.62	276	11.59	486	23.11	245	12.11
c10033_g1	1596	642911933	XP_008199027.1	786	1.10651e-97	PREDICTED: transmembrane protein 199 [Tribolium castaneum]	Q5RAS8	232	2.18155e-20	Transmembrane protein 199 OS=Pongo abelii GN=TMEM199 PE=2 SV=1	PF14942//PF06401	Organelle biogenesis, Muted-like protein//Alpha-2-macroglobulin RAP, C-terminal domain	1348	43.12	1286	36.39	1386	44.59	1074	35.82
c10036_g1	1248	332375176	AEE62729.1	931	1.82305e-121	unknown [Dendroctonus ponderosae]	P82204	849	2.78077e-110	Triosephosphate isomerase OS=Bombyx mori GN=Tpi PE=1 SV=2	PF00121	Triosephosphate isomerase	4423	187.94	5474	206.36	3488	149.08	4888	217.04
c10038_g1	431	--	--	--	--	--	--	--	--	--	--	--	7	1.3	2	0.34	5	0.93	2	0.4
c10042_g1	536	264667437	ACY71304.1	681	4.2345e-89	ribosomal protein S17 [Chrysomela tremula]	P17704	614	3.25216e-80	40S ribosomal protein S17 OS=Drosophila melanogaster GN=RpS17 PE=1 SV=2	PF00833	Ribosomal S17	14484	1875.68	13796	1622.72	10889	1419.58	10727	1479.27
c10044_g1	278	--	--	--	--	--	--	--	--	--	--	--	11	5.45	16	7.96	23	11.53	10	5.73
c10052_g1	1201	91076706	XP_972155.1	778	4.57951e-98	PREDICTED: peroxisome biogenesis factor 10 isoform X1 [Tribolium castaneum]	Q8HXW8	287	1.65388e-27	Peroxisome biogenesis factor 10 OS=Macaca fascicularis GN=PEX10 PE=2 SV=1	PF00097//PF12678//PF13639//PF14634	Zinc finger, C3HC4 type (RING finger)//RING-H2 zinc finger//Ring finger domain//zinc-RING finger domain	465	20.68	341	13.46	459	20.53	335	15.57
c10053_g1	353	--	--	--	--	--	--	--	--	--	--	--	5	1.36	3	0.77	7	1.93	4	1.2
c10070_g1	266	--	--	--	--	--	--	--	--	--	--	--	1	1.53	1	0.58	4	5.29	1	2.03
c10078_g1	5198	642935654	XP_008198101.1	2872	0	PREDICTED: receptor-type tyrosine-protein phosphatase N2 [Tribolium castaneum]>gi|642935656|ref|XP_008198102.1| PREDICTED: receptor-type tyrosine-protein phosphatase N2 [Tribolium castaneum]>gi|642935658|ref|XP_008198103.1| PREDICTED: receptor-type tyrosine-protein phosphatase N2 [Tribolium castaneum]	Q63475	1306	1.06128e-154	Receptor-type tyrosine-protein phosphatase N2 OS=Rattus norvegicus GN=Ptprn2 PE=2 SV=1	PF05417//PF00782//PF00102	Hepatitis E cysteine protease//Dual specificity phosphatase, catalytic domain//Protein-tyrosine phosphatase	5191	46.66	457	3.61	7935	71.71	398	3.71
c10080_g1	549	--	--	--	--	--	--	--	--	--	PF00322	Endothelin family	201	25.09	1660	187.98	470	59.06	9089	1206.98
c10084_g1	412	--	--	--	--	--	--	--	--	--	--	--	31189	6274.73	203	37.85	23755	4814.81	204	44.41
c10087_g1	1377	189240524	XP_971875.2	1990	0	PREDICTED: 60S ribosomal protein L3 [Tribolium castaneum]>gi|270011378|gb|EFA07826.1| hypothetical protein TcasGA2_TC005395 [Tribolium castaneum]	O16797	1835	0	60S ribosomal protein L3 OS=Drosophila melanogaster GN=RpL3 PE=1 SV=3	PF00297	Ribosomal protein L3	27426	1038.92	47953	1609.62	22910	872.87	36239	1433.04
c10089_g1	605	91092686	XP_971550.1	212	1.00943e-18	PREDICTED: ATPase inhibitor mai-2, mitochondrial [Tribolium castaneum]>gi|270014813|gb|EFA11261.1| hypothetical protein TcasGA2_TC010795 [Tribolium castaneum]	O44441	134	2.96876e-09	ATPase inhibitor mai-2, mitochondrial OS=Caenorhabditis elegans GN=mai-2 PE=3 SV=1	PF04568//PF13748	Mitochondrial ATPase inhibitor, IATP//ABC transporter transmembrane region	3205	346.34	2708	264.24	2999	326.18	1987	227.57
c10096_g1	1477	--	--	--	--	--	--	--	--	--	--	--	34	1.24	18	0.56	60	2.15	17	0.62
c10099_g1	489	91088011	XP_973916.1	552	5.62806e-70	PREDICTED: 40S ribosomal protein S26 [Tribolium castaneum]>gi|270011893|gb|EFA08341.1| hypothetical protein TcasGA2_TC005984 [Tribolium castaneum]	P13008	479	2.85622e-60	40S ribosomal protein S26 OS=Drosophila melanogaster GN=RpS26 PE=1 SV=1	PF01283	Ribosomal protein S26e	18697	2799.46	16010	2189.5	14614	2203.25	12890	2064.46
c10100_g1	652	646710149	KDR15750.1	301	6.10264e-32	Nuclear protein 1 [Zootermopsis nevadensis]	Q9WTK0	113	1.82586e-06	Nuclear protein 1 OS=Mus musculus GN=Nupr1 PE=2 SV=1	--	--	12014	1166.68	12796	1118.71	10814	1056.85	10784	1107.28
c10105_g1	787	546682493	ERL92416.1	295	3.80419e-28	hypothetical protein D910_09730 [Dendroctonus ponderosae]	Q24407	176	8.31824e-15	ATP synthase-coupling factor 6, mitochondrial OS=Drosophila melanogaster GN=ATPsyn-Cf6 PE=3 SV=1	PF05511//PF05188	Mitochondrial ATP synthase coupling factor 6//MutS domain II	3648	274.38	3444	231.83	2954	223.55	2685	212.51
c10106_g1	813	512938235	XP_004933958.1	178	3.25662e-13	PREDICTED: uncharacterized protein LOC101742759 [Bombyx mori]	--	--	--	--	--	--	251	18.09	1285	82.83	417	30.24	651	49.35
c10107_g1	884	--	--	--	--	--	--	--	--	--	--	--	1302	84.27	705	40.73	1202	78.27	820	55.73
c10108_g1	1096	91076206	XP_972459.1	531	2.20809e-57	PREDICTED: KN motif and ankyrin repeat domain-containing protein 2 [Tribolium castaneum]>gi|270014552|gb|EFA11000.1| hypothetical protein TcasGA2_TC004585 [Tribolium castaneum]	--	--	--	--	--	--	209	11.76	523	24.32	239	13.65	375	20.45
c10109_g1	217	--	--	--	--	--	--	--	--	--	--	--	8	10.11	2	2.89	28	36.29	1	1.64
c10113_g1	997	478250867	ENN71356.1	792	1.0614e-99	hypothetical protein YQE_11971, partial [Dendroctonus ponderosae]>gi|546685624|gb|ERL95100.1| hypothetical protein D910_12370 [Dendroctonus ponderosae]	Q8R5K6	518	1.73011e-60	Protein Tob1 OS=Rattus norvegicus GN=Tob1 PE=2 SV=1	--	--	1058	58.91	1918	95.08	1287	72.09	1943	113.37
c10124_g1	443	--	--	--	--	--	--	--	--	--	--	--	4	0.82	6	0.98	7	1.27	12	2.67
c10126_g1	447	--	--	--	--	--	--	--	--	--	--	--	68	11.83	330	52.81	119	20.86	1627	304.49
c10135_g1	278	--	--	--	--	--	--	--	--	--	--	--	1	0.5	4	1.99	8	4.01	3	1.72
c10140_g1	1044	91091194	XP_972244.1	690	2.18487e-86	PREDICTED: superoxide dismutase [Cu-Zn] [Tribolium castaneum]>gi|270014236|gb|EFA10684.1| hypothetical protein TcasGA2_TC011675 [Tribolium castaneum]	P81926	298	9.70423e-31	Superoxide dismutase [Cu-Zn] OS=Halocynthia roretzi PE=1 SV=2	PF00724//PF00080	NADH:flavin oxidoreductase / NADH oxidase family//Copper/zinc superoxide dismutase (SODC)	4831	254.22	88	4.12	4096	216.82	75	4.13
c10142_g1	1030	--	--	--	--	--	--	--	--	--	--	--	12	0.64	7	0.33	13	0.7	12	0.67
c10145_g1	1902	91080393	XP_966637.1	1487	0	PREDICTED: rab proteins geranylgeranyltransferase component A 1 [Tribolium castaneum]>gi|270005742|gb|EFA02190.1| hypothetical protein TcasGA2_TC007846 [Tribolium castaneum]	P24386	784	9.17903e-93	Rab proteins geranylgeranyltransferase component A 1 OS=Homo sapiens GN=CHM PE=1 SV=3	--	--	411	10.8	560	13	489	12.92	471	12.89
c10146_g1	432	--	--	--	--	--	--	--	--	--	PF00273//PF01520	Serum albumin family//N-acetylmuramoyl-L-alanine amidase	15	2.77	132	22.49	16	2.98	56	11.15
c10154_g1	500	--	--	--	--	--	--	--	--	--	--	--	13	1.88	18	2.37	11	1.6	16	2.47
c10158_g1	1248	642913924	XP_008201216.1	192	5.30594e-15	PREDICTED: serine protease easter-like [Tribolium castaneum]>gi|270001640|gb|EEZ98087.1| hypothetical protein TcasGA2_TC000498 [Tribolium castaneum]	--	--	--	--	--	--	408	17.34	79	2.98	330	14.1	88	3.91
c10160_g1	1630	560877810	YP_008854772.1	442	1.81745e-46	NADH dehydrogenase subunit 2 (mitochondrion) (mitochondrion) [Diabrotica barberi]>gi|558476602|gb|AHA51721.1| NADH dehydrogenase subunit 2 (mitochondrion) (mitochondrion) [Diabrotica barberi]	P34848	362	8.13892e-37	NADH-ubiquinone oxidoreductase chain 2 OS=Anopheles gambiae GN=mt:ND2 PE=3 SV=2	--	--	20362	635.97	10761	297.3	18596	584.13	10779	350.95
c10164_g1	1596	91093461	XP_967372.1	1110	1.18275e-145	PREDICTED: Golgi to ER traffic protein 4 homolog [Tribolium castaneum]>gi|270012681|gb|EFA09129.1| hypothetical protein TcasGA2_TC015990 [Tribolium castaneum]	Q7L5D6	762	1.31074e-94	Golgi to ER traffic protein 4 homolog OS=Homo sapiens GN=GET4 PE=1 SV=1	--	--	713	22.81	730	20.66	694	22.33	535	17.84
c10167_g1	398	--	--	--	--	--	--	--	--	--	--	--	3	0.69	4	0.86	5	1.08	2	0.5
c10171_g1	646	--	--	--	--	--	--	--	--	--	--	--	621	61.1	1096	97.11	655	64.85	890	92.61
c10174_g1	517	--	--	--	--	--	--	--	--	--	--	--	4	0.55	4	0.5	6	0.83	4	0.58
c10180_g1	1920	91080443	XP_976251.1	188	7.87459e-13	PREDICTED: uncharacterized protein LOC657564 [Tribolium castaneum]>gi|270005757|gb|EFA02205.1| hypothetical protein TcasGA2_TC007863 [Tribolium castaneum]	--	--	--	--	--	--	47	1.22	166	3.81	71	1.86	889	24.07
c10182_g1	255	--	--	--	--	--	--	--	--	--	--	--	5	3.27	8	5.44	14	9.28	5	3.89
c10191_g1	453	--	--	--	--	--	--	--	--	--	--	--	2	0.34	18	2.81	2	0.34	106	19.37
c10198_g1	5413	556762045	XP_005976325.1	1244	4.18307e-146	PREDICTED: uncharacterized protein LOC102320574 [Pantholops hodgsonii]	P61159	2406	0	Formate dehydrogenase subunit alpha OS=Methanocaldococcus jannaschii (strain ATCC 43067 / DSM 2661 / JAL-1 / JCM 10045 / NBRC 100440) GN=fdhA PE=3 SV=2	PF03647//PF12797//PF13183//PF12837//PF01226//PF13746//PF13187//PF01568//PF12800//PF00037//PF01380//PF04879//PF00484//PF13237//PF03820//PF00384//PF08469//PF12798//PF12838	Transmembrane proteins 14C//4Fe-4S binding domain//4Fe-4S dicluster domain//4Fe-4S binding domain//Formate/nitrite transporter//4Fe-4S dicluster domain//4Fe-4S dicluster domain//Molydopterin dinucleotide binding domain//4Fe-4S binding domain//4Fe-4S binding domain//SIS domain//Molybdopterin oxidoreductase Fe4S4 domain//Carbonic anhydrase//4Fe-4S dicluster domain//Tricarboxylate carrier//Molybdopt…	74	0.64	274	2.08	193	1.67	105	0.94
c10204_g1	1594	642920194	XP_008192243.1	1237	6.377e-165	PREDICTED: probable protein phosphatase 2C T23F11.1 [Tribolium castaneum]	P49596	1042	3.77671e-136	Probable protein phosphatase 2C T23F11.1 OS=Caenorhabditis elegans GN=ppm-2 PE=3 SV=2	PF00481	Protein phosphatase 2C	1703	54.55	1749	49.57	1863	60.02	1780	59.45
c10209_g1	646	270014355	EFA10803.1	390	1.69959e-44	odorant binding protein 23 [Tribolium castaneum]	A7UR17	148	4.5734e-11	General odorant-binding protein 72 (Fragment) OS=Anopheles gambiae GN=Obp72 PE=3 SV=1	PF01395	PBP/GOBP family	12691	1248.58	23	2.04	10384	1028.14	17	1.77
c1020_g1	243	--	--	--	--	--	--	--	--	--	--	--	8	6.23	21	17.43	13	10.29	17	16.09
c10213_g1	3173	642913141	XP_008201410.1	1074	9.87489e-133	PREDICTED: C-5 sterol desaturase erg31-like [Tribolium castaneum]	Q28FD1	517	2.17313e-56	Alcohol dehydrogenase [NADP(+)] OS=Xenopus tropicalis GN=akr1a1 PE=2 SV=1	PF04116	Fatty acid hydroxylase superfamily	18233	275.07	5300	70.42	19756	299.7	8878	139.14
c10214_g1	876	91092516	XP_969661.1	387	2.38898e-43	PREDICTED: BET1 homolog [Tribolium castaneum]>gi|270012892|gb|EFA09340.1| hypothetical protein TcasGA2_TC001666 [Tribolium castaneum]	Q62896	170	9.78764e-14	BET1 homolog OS=Rattus norvegicus GN=Bet1 PE=1 SV=1	PF05739//PF05483	SNARE domain//Synaptonemal complex protein 1 (SCP-1)	327	21.41	229	13.39	327	21.54	225	15.47
c1021_g1	352	--	--	--	--	--	--	--	--	--	--	--	17	4.67	2	0.52	20	5.54	2	0.6
c10220_g1	648	--	--	--	--	--	--	--	--	--	--	--	7	0.69	14	1.56	6	0.8	21	2.18
c10229_g1	2977	642911684	XP_008200700.1	920	8.46841e-114	PREDICTED: prohormone-4 [Tribolium castaneum]>gi|270015131|gb|EFA11579.1| brain peptide IDL-like protein [Tribolium castaneum]	P85831	832	2.75646e-102	Prohormone-4 OS=Apis mellifera PE=1 SV=1	PF00057	Low-density lipoprotein receptor domain class A	4028	65.04	218	3.1	4596	74.62	245	4.11
c10239_g1	1435	557274754	XP_006020635.1	162	6.87486e-10	PREDICTED: serine protease harobin-like [Alligator sinensis]	Q90WD8	152	3.65796e-09	Ovochymase-2 OS=Bufo japonicus GN=OVCH2 PE=1 SV=1	PF00089	Trypsin	81	2.93	392	12.54	111	4.03	2018	76.06
c10242_g1	1715	642912926	XP_008201309.1	1619	0	PREDICTED: LOW QUALITY PROTEIN: RNA polymerase II-associated factor 1 homolog [Tribolium castaneum]	Q4U0S5	1066	3.83772e-137	RNA polymerase II-associated factor 1 homolog OS=Danio rerio GN=paf1 PE=1 SV=1	PF07647	SAM domain (Sterile alpha motif)	1417	41.79	1933	50.41	1225	36.34	1534	47.15
c10247_g1	473	--	--	--	--	--	--	--	--	--	--	--	351	55.51	896	129.72	24	3.82	863	146.25
c10248_g1	300	--	--	--	--	--	--	--	--	--	--	--	9	4.42	1	0.55	6	3.09	1	0.63
c10255_g1	2280	91090324	XP_966399.1	393	2.39907e-37	PREDICTED: UPF0704 protein C6orf165 homolog [Tribolium castaneum]>gi|270013810|gb|EFA10258.1| hypothetical protein TcasGA2_TC012458 [Tribolium castaneum]	Q29RL1	334	3.8859e-31	UPF0704 protein C6orf165 homolog OS=Bos taurus PE=2 SV=2	PF01214	Casein kinase II regulatory subunit	14	0.32	109	2.16	20	0.45	722	16.86
c10264_g1	699	91093417	XP_967777.1	616	8.43813e-78	PREDICTED: RNA-binding protein 8A [Tribolium castaneum]>gi|270015421|gb|EFA11869.1| tsunagi [Tribolium castaneum]	Q9V535	418	2.65754e-49	RNA-binding protein 8A OS=Drosophila melanogaster GN=tsu PE=1 SV=1	PF00076	RNA recognition motif. (a.k.a. RRM, RBD, or RNP domain)	1022	90.11	715	56.62	981	87.04	431	40.1
c10267_g1	532	--	--	--	--	--	--	--	--	--	--	--	13	1.7	7	0.83	18	2.37	7	0.98
c10268_g1	2628	608669086	EZG62963.1	652	8.23965e-70	phosphdiesterase [Gregarina niphandrodes]	--	--	--	--	PF00168//PF05997	C2 domain//Nucleolar protein,Nop52	122	2.25	910	14.81	122	2.26	386	7.41
c10278_g1	1406	642917626	XP_966630.3	1452	0	PREDICTED: endoplasmic reticulum-Golgi intermediate compartment protein 2 [Tribolium castaneum]>gi|270003406|gb|EEZ99853.1| hypothetical protein TcasGA2_TC002635 [Tribolium castaneum]	Q7T2D4	734	1.1118e-90	Endoplasmic reticulum-Golgi intermediate compartment protein 2 OS=Danio rerio GN=ergic2 PE=2 SV=1	--	--	467	17.27	444	14.55	524	19.49	304	11.73
c10281_g1	1489	332374060	AEE62171.1	1240	3.55085e-165	unknown [Dendroctonus ponderosae]	Q6YC49	712	1.10824e-87	UDP-N-acetylglucosamine transporter OS=Bos taurus GN=SLC35A3 PE=2 SV=1	PF08449//PF04142//PF00892	UAA transporter family//Nucleotide-sugar transporter//EamA-like transporter family	491	17	701	21.49	540	18.8	516	18.63
c10282_g1	310	--	--	--	--	--	--	--	--	--	--	--	1	0.37	3	1.07	1	0.37	1	0.41
c10288_g1	923	91085775	XP_974308.1	582	2.91352e-70	PREDICTED: metaxin-2-like isoform X1 [Tribolium castaneum]	Q2L969	481	1.96101e-56	Metaxin-2 OS=Sus scrofa GN=MTX2 PE=2 SV=1	PF13409//PF10568//PF11801	Glutathione S-transferase, N-terminal domain//Outer mitochondrial membrane transport complex protein//Tom37 C-terminal domain	21	1.29	71	3.88	23	1.42	396	25.46
c10292_g1	3725	91075960	XP_969014.1	2346	0	PREDICTED: sarcalumenin [Tribolium castaneum]>gi|270014655|gb|EFA11103.1| hypothetical protein TcasGA2_TC004701 [Tribolium castaneum]	Q7TQ48	1018	2.26484e-118	Sarcalumenin OS=Mus musculus GN=Srl PE=1 SV=1	PF00350//PF01926	Dynamin family//50S ribosome-binding GTPase	2645	33.68	1688	18.92	1988	25.45	2130	28.16
c10297_g1	494	--	--	--	--	--	--	--	--	--	--	--	610	89.84	5806	780.51	249	36.93	3507	552.2
c1029_g1	953	322801374	EFZ22035.1	868	7.86575e-105	hypothetical protein SINV_01211 [Solenopsis invicta]	Q96JC4	427	3.06074e-46	Zinc finger protein 479 OS=Homo sapiens GN=ZNF479 PE=2 SV=1	PF00973//PF00096//PF03839//PF04995//PF05764//PF12797//PF04692	Paramyxovirus nucleocapsid protein//Zinc finger, C2H2 type//Translocation protein Sec62//Heme exporter protein D (CcmD)//YL1 nuclear protein//4Fe-4S binding domain//Platelet-derived growth factor, N terminal region	118	6.95	190	9.97	124	7.35	138	8.52
c10310_g1	978	478263308	ENN81687.1	418	3.06562e-47	hypothetical protein YQE_01893, partial [Dendroctonus ponderosae]	Q5RCI9	269	1.77332e-26	PEST proteolytic signal-containing nuclear protein OS=Pongo abelii GN=PCNP PE=2 SV=1	--	--	367	23.72	277	16.01	373	23.66	211	13.99
c10318_g1	204	--	--	--	--	--	--	--	--	--	--	--	4	6.95	2	4.18	2	3.59	1	2.35
c10321_g1	479	--	--	--	--	--	--	--	--	--	--	--	10	3.1	3	0.7	31	9.23	15	5.05
c10322_g1	538	--	--	--	--	--	--	--	--	--	--	--	22	2.83	45	5.26	22	2.85	51	6.99
c10329_g1	631	--	--	--	--	--	--	--	--	--	--	--	7	0.71	6	0.55	8	0.82	7	0.75
c10338_g1	816	478260983	ENN80577.1	171	1.17292e-12	hypothetical protein YQE_02996, partial [Dendroctonus ponderosae]>gi|478265915|gb|ENN82621.1| hypothetical protein YQE_01008, partial [Dendroctonus ponderosae]	--	--	--	--	PF08140	Crustacean cuticle protein repeat	1477	105.96	141	9.04	745	53.77	213	16.07
c10343_g1	667	340726148	XP_003401424.1	520	5.07734e-64	PREDICTED: CDGSH iron-sulfur domain-containing protein 2 homolog [Bombus terrestris]	B3P5J1	486	3.53418e-60	CDGSH iron-sulfur domain-containing protein 2 homolog OS=Drosophila erecta GN=GG12028 PE=3 SV=1	PF10660//PF09360	Iron-containing outer mitochondrial membrane protein N-terminus//Iron-binding zinc finger CDGSH type	2368	222.75	2073	175.41	2294	217.16	1630	162.01
c10349_g1	370	--	--	--	--	--	--	--	--	--	--	--	5	1.24	2	0.46	5	1.25	2	0.54
c10365_g1	366	--	--	--	--	--	--	--	--	--	--	--	16	4.05	10	2.38	12	3.06	18	4.99
c10366_g1	350	--	--	--	--	--	--	--	--	--	--	--	2	0.56	9	2.37	3	0.84	13	3.98
c10371_g1	295	--	--	--	--	--	--	--	--	--	--	--	28	11.73	21	8.67	21	8.89	20	9.53
c10373_g1	253	--	--	--	--	--	--	--	--	--	--	--	4	2.69	7	4.91	4	2.73	8	6.42
c10375_g1	1597	--	--	--	--	--	--	--	--	--	--	--	10	0.35	81	2.49	15	0.49	55	1.93
c10384_g1	1082	642922562	XP_008193227.1	973	3.49103e-128	PREDICTED: inhibitor of growth protein 5 isoform X1 [Tribolium castaneum]	Q9UNL4	394	2.74776e-43	Inhibitor of growth protein 4 OS=Homo sapiens GN=ING4 PE=1 SV=1	PF00628//PF00103//PF02219	PHD-finger//Somatotropin hormone family//Methylenetetrahydrofolate reductase	485	24.44	247	11.06	512	25.95	274	14.45
c10392_g1	758	--	--	--	--	--	--	--	--	--	--	--	17	1.34	7	0.5	13	1.03	10	0.83
c10394_g1	1640	642923932	XP_008193933.1	1317	8.09143e-176	PREDICTED: choline-phosphate cytidylyltransferase A-like isoform X1 [Tribolium castaneum]	Q9Y5K3	838	3.69268e-105	Choline-phosphate cytidylyltransferase B OS=Homo sapiens GN=PCYT1B PE=1 SV=1	PF01467	Cytidylyltransferase	1550	48.08	2957	81.13	1630	50.85	2697	87.2
c10401_g1	984	642916443	XP_008191029.1	796	3.23893e-98	PREDICTED: transmembrane and coiled-coil domains protein 2 isoform X3 [Tribolium castaneum]>gi|642916445|ref|XP_008191030.1| PREDICTED: transmembrane and coiled-coil domains protein 2 isoform X3 [Tribolium castaneum]	Q80W04	415	6.50999e-44	Transmembrane and coiled-coil domains protein 2 OS=Mus musculus GN=Tmcc2 PE=1 SV=1	PF12919//PF00606//PF07840//PF13184	TcdA/TcdB catalytic glycosyltransferase domain//Herpesvirus Glycoprotein B//FadR C-terminal domain//NusA-like KH domain	808	46.21	930	47.18	925	53.24	618	36.86
c10407_g1	450	--	--	--	--	--	--	--	--	--	--	--	2	0.34	4	0.88	1	0.42	1	0.47
c10411_g1	262	--	--	--	--	--	--	--	--	--	--	--	27	19.45	2	2.44	11	10.84	3	2.11
c10412_g1	285	--	--	--	--	--	--	--	--	--	--	--	2	0.92	2	1.04	1	0.47	5	2.64
c10417_g1	428	--	--	--	--	--	--	--	--	--	--	--	15	2.82	11	1.91	18	3.4	15	3.04
c10428_g1	556	91080047	XP_972871.1	301	1.17801e-31	PREDICTED: protein SREK1IP1 [Tribolium castaneum]>gi|270003217|gb|EEZ99664.1| hypothetical protein TcasGA2_TC002421 [Tribolium castaneum]	Q28EE8	160	1.18087e-12	Protein SREK1IP1 OS=Xenopus tropicalis GN=srek1ip1 PE=2 SV=1	PF07267//PF02150//PF06459//PF00063//PF02862//PF04101//PF02724//PF05793//PF02932	Nucleopolyhedrovirus capsid protein P87//RNA polymerases M/15 Kd subunit//Ryanodine Receptor TM 4-6//Myosin head (motor domain)//DDHD domain//Glycosyltransferase family 28 C-terminal domain//CDC45-like protein//Transcription initiation factor IIF, alpha subunit (TFIIF-alpha)//Neurotransmitter-gated ion-channel transmembrane region	204	24.98	113	12.54	150	18.49	71	9.24
c10432_g1	618	--	--	--	--	--	--	--	--	--	--	--	5	0.52	4	0.41	3	0.34	8	0.89
c10443_g1	233	--	--	--	--	--	--	--	--	--	--	--	1	0.92	4	4.02	2	1.88	6	6.85
c10444_g1	1801	--	--	--	--	--	Q58232	842	1.09354e-102	S-layer protein OS=Methanocaldococcus jannaschii (strain ATCC 43067 / DSM 2661 / JAL-1 / JCM 10045 / NBRC 100440) GN=sla PE=1 SV=1	PF02788	Ribulose bisphosphate carboxylase large chain, N-terminal domain	115	3.21	514	12.68	257	7.22	169	4.92
c10453_g1	1674	91092198	XP_969360.1	694	1.81574e-85	PREDICTED: ubiquitin-conjugating enzyme E2 N [Tribolium castaneum]>gi|270014480|gb|EFA10928.1| hypothetical protein TcasGA2_TC001755 [Tribolium castaneum]	P35128	647	8.9242e-80	Ubiquitin-conjugating enzyme E2 N OS=Drosophila melanogaster GN=ben PE=2 SV=1	PF00179//PF05773//PF05743	Ubiquitin-conjugating enzyme//RWD domain//UEV domain	979	29.67	1124	30.13	940	28.65	781	24.67
c10454_g1	274	--	--	--	--	--	--	--	--	--	PF05824	Pro-melanin-concentrating hormone (Pro-MCH)	2	1.04	1	0.52	2	1.05	1	0.6
c10455_g1	487	--	--	--	--	--	--	--	--	--	--	--	4	0.6	4	0.55	4	0.61	2	0.32
c10463_g1	246	--	--	--	--	--	--	--	--	--	--	--	8	5.95	1	0.79	5	3.78	1	0.9
c10466_g1	384	--	--	--	--	--	--	--	--	--	--	--	3	0.69	12	2.58	5	1.16	4	1
c10467_g1	266	--	--	--	--	--	--	--	--	--	--	--	3	1.7	1	0.58	2	1.15	1	0.67
c10471_g1	318	--	--	--	--	--	--	--	--	--	--	--	3	1.04	3	1	8	2.79	2	0.77
c10481_g1	310	--	--	--	--	--	--	--	--	--	--	--	2	0.74	7	2.51	1	0.37	5	2.07
c10495_g1	517	--	--	--	--	--	--	--	--	--	PF00014	Kunitz/Bovine pancreatic trypsin inhibitor domain	11	1.51	730	91.01	22	3.03	4084	596.71
c10502_g1	574	478251610	ENN72072.1	512	1.47383e-63	hypothetical protein YQE_11357, partial [Dendroctonus ponderosae]>gi|546674281|gb|ERL85692.1| hypothetical protein D910_03108 [Dendroctonus ponderosae]	Q9VLM5	474	3.82937e-59	Dolichyl-diphosphooligosaccharide--protein glycosyltransferase subunit DAD1 OS=Drosophila melanogaster GN=l(2)k12914 PE=3 SV=1	PF02109	DAD family	1051	122.7	935	98.8	950	111.64	712	88.27
c10505_g1	556	--	--	--	--	--	--	--	--	--	--	--	8	0.98	4	0.75	9	1.11	9	2.16
c10516_g1	288	--	--	--	--	--	--	--	--	--	--	--	1	0.45	2	3.5	3	2.82	1	1.97
c10517_g1	287	--	--	--	--	--	--	--	--	--	--	--	11	4.97	4	1.8	4	1.83	3	1.55
c10519_g1	893	242023026	XP_002431937.1	243	3.78188e-20	conserved hypothetical protein [Pediculus humanus corporis]>gi|212517288|gb|EEB19199.1| conserved hypothetical protein [Pediculus humanus corporis]	--	--	--	--	--	--	15	0.96	49	2.79	15	0.96	242	16.23
c10526_g1	686	--	--	--	--	--	--	--	--	--	--	--	3	0.33	4	0.33	6	0.55	4	0.46
c10527_g1	288	--	--	--	--	--	--	--	--	--	--	--	25	11.19	1	0.44	24	10.86	2	1.02
c10534_g1	2962	642910200	XP_008198377.1	1753	0	PREDICTED: N-alpha-acetyltransferase 35, NatC auxiliary subunit [Tribolium castaneum]	Q7T322	1361	0	N-alpha-acetyltransferase 35, NatC auxiliary subunit OS=Danio rerio GN=naa35 PE=2 SV=1	PF01528	Herpesvirus glycoprotein M	833	13.73	819	11.91	845	14.02	648	11.11
c10536_g1	429	--	--	--	--	--	--	--	--	--	--	--	6	1.12	4	0.69	4	0.75	4	0.81
c10540_g1	251	--	--	--	--	--	--	--	--	--	--	--	2	1.38	1	0.88	1	0.83	1	0.83
c10557_g1	945	642918073	XP_008193892.1	151	1.62368e-09	PREDICTED: uncharacterized protein LOC103313153 [Tribolium castaneum]	--	--	--	--	PF00341//PF07822	PDGF/VEGF domain//Neurotoxin B-IV-like protein	32	1.9	29	1.54	43	2.57	25	1.56
c10568_g1	436	--	--	--	--	--	--	--	--	--	--	--	17	3.09	76	12.73	17	3.11	315	61.67
c10571_g1	1079	608674145	EZG67456.1	165	2.3757e-11	hypothetical protein GNI_068660 [Gregarina niphandrodes]	--	--	--	--	--	--	12	0.61	40	1.8	6	0.31	24	1.27
c10573_g1	211	--	--	--	--	--	--	--	--	--	--	--	2	2.9	1	1.7	3	4.48	2	3.83
c10575_g1	717	--	--	--	--	--	--	--	--	--	PF01395	PBP/GOBP family	191	16.27	94	7.18	296	25.37	88	7.9
c10576_g1	245	--	--	--	--	--	--	--	--	--	--	--	3	2.3	2	1.63	4	3.12	2	1.86
c10579_g1	215	60678795	AAX33732.1	219	7.01892e-20	Blo t allergen isoform 2 [Blomia tropicalis]	P40782	190	6.95545e-17	Cyprosin (Fragment) OS=Cynara cardunculus GN=CYPRO1 PE=1 SV=2	PF00026	Eukaryotic aspartyl protease	24	31.73	270.58	412.49	8	10.86	150	258.18
c10583_g1	363	--	--	--	--	--	--	--	--	--	--	--	3	0.77	2	0.48	7	1.82	5	1.41
c10597_g1	645	--	--	--	--	--	--	--	--	--	--	--	6	0.59	12	1.07	6	0.6	14	1.46
c10600_g1	823	22758950	AAN05630.1	423	1.61043e-47	diapause-associated transcript-2 [Leptinotarsa decemlineata]	--	--	--	--	PF08516//PF05504	ADAM cysteine-rich//Spore germination B3/ GerAC like, C-terminal	16569	1175.52	40916	2595.04	6657	475.18	33409	2491.99
c10602_g1	880	--	--	--	--	--	--	--	--	--	--	--	127	8.27	799	46.43	289	18.93	4391	300.16
c10603_g1	1023	321455861	EFX66983.1	210	9.3706e-17	hypothetical protein DAPPUDRAFT_262285 [Daphnia pulex]	Q90629	191	1.78832e-15	Trypsin II-P29 OS=Gallus gallus PE=2 SV=1	PF00089	Trypsin	6	0.32	31	1.49	11	0.6	147	8.31
c10605_g1	1113	--	--	--	--	--	--	--	--	--	--	--	8	0.39	6	0.41	9	0.74	6	0.48
c10608_g1	2599	283046718	NP_001164305.1	2200	0	NADH dehydrogenase [ubiquinone] flavoprotein 1, mitochondrial [Tribolium castaneum]>gi|270008216|gb|EFA04664.1| hypothetical protein TcasGA2_TC014119 [Tribolium castaneum]	Q91YT0	2015	0	NADH dehydrogenase [ubiquinone] flavoprotein 1, mitochondrial OS=Mus musculus GN=Ndufv1 PE=1 SV=1	PF01512//PF00249//PF10589	Respiratory-chain NADH dehydrogenase 51 Kd subunit//Myb-like DNA-binding domain//NADH-ubiquinone oxidoreductase-F iron-sulfur binding region	4010	82.65	6083	112.31	3816	78.81	4380	95.72
c10610_g1	749	--	--	--	--	--	--	--	--	--	--	--	98807	7935.24	19134	1377.17	54353	4392.22	20726	1753.54
c10614_g1	647	675881646	XP_009026325.1	192	1.94726e-15	hypothetical protein HELRODRAFT_179218 [Helobdella robusta]>gi|555692218|gb|ESN95450.1| hypothetical protein HELRODRAFT_179218 [Helobdella robusta]	--	--	--	--	--	--	51	5.01	46	4.07	58	5.73	41	4.26
c10615_g1	1593	91076514	XP_973351.1	697	3.09984e-86	PREDICTED: 40S ribosomal protein S23 [Tribolium castaneum]>gi|50344512|emb|CAH04342.1| S23e ribosomal protein [Carabus granulatus]>gi|69608480|emb|CAJ01862.1| ribosomal protein S23e [Sphaerius sp. APV-2005]>gi|70909595|emb|CAJ17218.1| ribosomal protein S23e [Georissus sp. APV-2005]>gi|270002405|gb|EEZ98852.1| hypothetical protein TcasGA2_TC004462 [Tribolium castaneum]	Q962Q7	691	1.20132e-86	40S ribosomal protein S23 OS=Spodoptera frugiperda GN=RpS23 PE=2 SV=1	PF08707//PF00164//PF09445	Primase C terminal 2 (PriCT-2)//Ribosomal protein S12/S23//RNA cap guanine-N2 methyltransferase	26925	863.1	27861	790.17	23527	758.5	23307	778.96
c10618_g1	1893	--	--	--	--	--	--	--	--	--	PF00196	Bacterial regulatory proteins, luxR family	21	0.55	28	0.65	43	1.14	20	0.55
c10621_g1	586	478259431	ENN79321.1	357	4.29111e-37	hypothetical protein YQE_04230, partial [Dendroctonus ponderosae]>gi|546675172|gb|ERL86408.1| hypothetical protein D910_03815 [Dendroctonus ponderosae]	Q9R0R1	162	1.13934e-11	Melanotransferrin OS=Mus musculus GN=Mfi2 PE=2 SV=1	PF00405	Transferrin	36	4.08	454	46.48	11	1.25	241	28.95
c10622_g1	1823	478258333	ENN78452.1	1647	0	hypothetical protein YQE_05090, partial [Dendroctonus ponderosae]>gi|546677055|gb|ERL87964.1| hypothetical protein D910_05352 [Dendroctonus ponderosae]	P35362	1494	0	Rhodopsin OS=Sphodromantis sp. PE=2 SV=1	PF00001	7 transmembrane receptor (rhodopsin family)	40815	1124.27	355	8.64	108004	2991.94	58	1.66
c10627_g1	467	--	--	--	--	--	--	--	--	--	--	--	6	0.97	8	1.18	7	1.14	8	1.39
c1063_g1	718	91082413	XP_976289.1	159	1.00313e-10	PREDICTED: uncharacterized protein LOC658581 [Tribolium castaneum]>gi|642922599|ref|XP_008193242.1| PREDICTED: uncharacterized protein LOC658581 [Tribolium castaneum]>gi|642922601|ref|XP_008193243.1| PREDICTED: uncharacterized protein LOC658581 [Tribolium castaneum]>gi|642922603|ref|XP_008193244.1| PREDICTED: uncharacterized protein LOC658581 [Tribolium castaneum]>gi|642922605|ref|XP_008193245.1|…	--	--	--	--	--	--	19	1.62	109	8.31	24	2.05	545	48.86
c10640_g1	354	--	--	--	--	--	--	--	--	--	--	--	34	9.22	13	3.33	50	13.68	13	3.88
c10654_g1	584	642915496	XP_008190641.1	247	2.32822e-24	PREDICTED: cytochrome c oxidase assembly factor 4 homolog, mitochondrial [Tribolium castaneum]>gi|642915498|ref|XP_008190642.1| PREDICTED: cytochrome c oxidase assembly factor 4 homolog, mitochondrial [Tribolium castaneum]>gi|642915500|ref|XP_008190643.1| PREDICTED: cytochrome c oxidase assembly factor 4 homolog, mitochondrial [Tribolium castaneum]	Q9NYJ1	142	1.3757e-10	Cytochrome c oxidase assembly factor 4 homolog, mitochondrial OS=Homo sapiens GN=COA4 PE=1 SV=2	PF05051	Cytochrome C oxidase copper chaperone (COX17)	93	10.58	61	6.28	104	11.91	59	7.12
c10667_g1	203	--	--	--	--	--	--	--	--	--	--	--	6	10.71	15	32.37	3	5.54	6	14.55
c10671_g1	247	270007858	EFA04306.1	125	4.62179e-07	hypothetical protein TcasGA2_TC014599 [Tribolium castaneum]	--	--	--	--	--	--	1	1.18	2	2.12	3	3.64	2	1.77
c10673_g1	991	642923389	XP_008193727.1	419	2.21688e-45	PREDICTED: leucine-rich repeat-containing protein 15-like [Tribolium castaneum]>gi|270007632|gb|EFA04080.1| hypothetical protein TcasGA2_TC014314 [Tribolium castaneum]	Q9HCJ2	156	3.42556e-10	Leucine-rich repeat-containing protein 4C OS=Homo sapiens GN=LRRC4C PE=1 SV=1	PF00560	Leucine Rich Repeat	525	29.45	55	2.75	499	28.16	43	2.53
c10683_g1	684	642913226	XP_975254.2	491	2.23368e-59	PREDICTED: protein CutA homolog isoform X1 [Tribolium castaneum]	Q66KY3	392	9.75073e-46	Protein CutA homolog OS=Xenopus laevis GN=cuta PE=2 SV=2	PF03091	CutA1 divalent ion tolerance protein	836	83.82	225	20.63	930	93.67	300	32.57
c10684_g1	1311	642936661	XP_008198527.1	871	4.10096e-111	PREDICTED: uncharacterized protein LOC103314375 [Tribolium castaneum]>gi|270014170|gb|EFA10618.1| hypothetical protein TcasGA2_TC012880 [Tribolium castaneum]	--	--	--	--	PF00018	SH3 domain	24	0.96	18	0.64	13	0.52	28	1.17
c10687_g1	3075	642933000	XP_008197222.1	3028	0	PREDICTED: dynein heavy chain 3, axonemal [Tribolium castaneum]	Q8BW94	2491	0	Dynein heavy chain 3, axonemal OS=Mus musculus GN=Dnah3 PE=2 SV=2	PF03028	Dynein heavy chain and region D6 of dynein motor	89	1.39	207	3.11	78	1.26	776	14.19
c10693_g1	580	--	--	--	--	--	--	--	--	--	--	--	83	9.54	381	39.62	128	14.81	1946	237.46
c10699_g1	1118	641647749	XP_008179485.1	919	6.11372e-120	PREDICTED: uncharacterized protein LOC103308217 [Acyrthosiphon pisum]	Q6AZB8	142	1.81433e-08	Putative nuclease HARBI1 OS=Danio rerio GN=harbi1 PE=2 SV=1	PF04827	Plant transposon protein	28	1.36	33	1.42	40	1.95	29	1.47
c10706_g1	1481	167444210	ABZ80666.1	1090	7.27692e-144	tollip-like protein [Sitophilus zeamais]	Q9H0E2	649	4.59615e-79	Toll-interacting protein OS=Homo sapiens GN=TOLLIP PE=1 SV=1	PF02845//PF00168	CUE domain//C2 domain	1252	43.61	1077	33.22	1222	42.81	797	28.96
c10712_g1	661	--	--	--	--	--	--	--	--	--	--	--	4	0.38	45	3.97	8	0.77	153	15.65
c10725_g2	205	45822211	CAE47502.1	173	1.26937e-13	cathepsin B-like proteinase [Diabrotica virgifera virgifera]	P25792	141	2.14342e-10	Cathepsin B-like cysteine proteinase OS=Schistosoma mansoni PE=2 SV=1	--	--	20	33.83	129	261.49	6	10.49	63	143.59
c10729_g1	1490	478257030	ENN77194.1	990	6.56539e-128	hypothetical protein YQE_06332, partial [Dendroctonus ponderosae]	Q9VDD7	820	1.63897e-103	Solute carrier family 35 member B1 homolog OS=Drosophila melanogaster GN=meigo PE=2 SV=1	PF00892//PF08449//PF08138	EamA-like transporter family//UAA transporter family//Sex peptide (SP) family	415	14.36	354	10.84	382	13.29	451	16.27
c10740_g1	956	478250788	ENN71280.1	790	1.2844e-101	hypothetical protein YQE_12205, partial [Dendroctonus ponderosae]>gi|546673014|gb|ERL84700.1| hypothetical protein D910_02125 [Dendroctonus ponderosae]	O14530	535	7.47193e-65	Thioredoxin domain-containing protein 9 OS=Homo sapiens GN=TXNDC9 PE=1 SV=2	PF00085	Thioredoxin	3448	202.24	2058	107.56	2988	176.31	2099	129.1
c10747_g1	1502	189233661	XP_967941.2	1665	0	PREDICTED: calcium/calmodulin-dependent protein kinase type 1 [Tribolium castaneum]>gi|270014528|gb|EFA10976.1| hypothetical protein TcasGA2_TC004142 [Tribolium castaneum]	Q9TXJ0	1255	7.31124e-169	Calcium/calmodulin-dependent protein kinase type 1 OS=Caenorhabditis elegans GN=cmk-1 PE=1 SV=1	PF06293//PF01163//PF00069//PF07714	Lipopolysaccharide kinase (Kdo/WaaP) family//RIO1 family//Protein kinase domain//Protein tyrosine kinase	1039	35.61	576	17.48	1270	43.78	431	15.41
c10750_g1	685	--	--	--	--	--	--	--	--	--	--	--	11	1	4	0.33	5	0.46	5	0.48
c10758_g1	1303	608673497	EZG66948.1	480	1.83106e-51	inner membrane complex protein [Gregarina niphandrodes]	--	--	--	--	--	--	40	1.62	342	12.25	70	2.84	176	7.43
c10762_g1	401	--	--	--	--	--	--	--	--	--	--	--	6	1.27	2	0.39	4	0.85	4	0.92
c10766_g1	2086	478260541	ENN80244.1	822	1.49067e-102	hypothetical protein YQE_03239, partial [Dendroctonus ponderosae]>gi|546685323|gb|ERL94850.1| hypothetical protein D910_12123 [Dendroctonus ponderosae]	Q78EG7	533	8.51679e-62	Protein tyrosine phosphatase type IVA 1 OS=Rattus norvegicus GN=Ptp4a1 PE=1 SV=1	PF00102//PF00782	Protein-tyrosine phosphatase//Dual specificity phosphatase, catalytic domain	8171	193.88	7810	163.59	8901	212.39	6691	165.23
c10767_g1	2562	546683161	ERL93009.1	547	1.49409e-58	hypothetical protein D910_10311 [Dendroctonus ponderosae]	A8QMS7	240	2.24168e-20	Myeloid differentiation primary response protein MyD88 OS=Takifugu rubripes GN=myd88 PE=2 SV=1	PF13676//PF01582//PF00531	TIR domain//TIR domain//Death domain	743	14.09	808	13.51	785	14.97	912	17.99
c10770_g1	1416	642916928	XP_008199558.1	1690	0	PREDICTED: actin-related protein 2/3 complex subunit 1A isoform X2 [Tribolium castaneum]	Q9R0Q6	1245	2.10309e-167	Actin-related protein 2/3 complex subunit 1A OS=Mus musculus GN=Arpc1a PE=1 SV=1	PF15138//PF00400	Syncollin//WD domain, G-beta repeat	1364	50.03	2035	66.12	1486	54.82	1400	53.59
c10771_g1	433	70909895	CAJ17434.1	387	9.9948e-46	ribosomal protein L37Ae [Timarcha balearica]	Q9VMU4	359	9.89035e-43	60S ribosomal protein L37a OS=Drosophila melanogaster GN=RpL37A PE=1 SV=3	PF01780	Ribosomal L37ae protein family	8409	1546.83	7317	1241.21	6452	1195.48	5934	1176.63
c10772_g1	4418	300394168	ADK11710.1	1375	4.66356e-166	aminopeptidase N [Leptinotarsa decemlineata]	P91885	999	4.11347e-114	Aminopeptidase N OS=Manduca sexta GN=APN2 PE=1 SV=2	PF01433//PF00059	Peptidase family M1//Lectin C-type domain	4056	43.18	7449	69.76	4146	44.38	4040	44.64
c10779_g1	395	--	--	--	--	--	--	--	--	--	--	--	11	2.39	10	2.03	13	2.85	5	1.18
c10785_g1	685	--	--	--	--	--	--	--	--	--	--	--	5	0.45	4	0.33	6	0.55	5	0.48
c10800_g1	413	--	--	--	--	--	--	--	--	--	PF02892//PF06202//PF00096	BED zinc finger//Amylo-alpha-1,6-glucosidase//Zinc finger, C2H2 type	39	7.81	29	5.38	43	8.68	27	5.85
c10802_g1	1575	478263357	ENN81733.1	335	1.19496e-32	hypothetical protein YQE_01872, partial [Dendroctonus ponderosae]>gi|546681305|gb|ERL91419.1| hypothetical protein D910_08751 [Dendroctonus ponderosae]	--	--	--	--	--	--	14056	456.43	2196	63.1	14727	480.96	2458	83.22
c10806_g1	545	--	--	--	--	--	--	--	--	--	--	--	24	3.03	15	1.72	28	3.56	5	0.67
c10808_g1	570	91094863	XP_972456.1	323	3.3253e-35	PREDICTED: 60S acidic ribosomal protein P1 [Tribolium castaneum]>gi|270006544|gb|EFA02992.1| hypothetical protein TcasGA2_TC010413 [Tribolium castaneum]	P08570	296	2.08289e-32	60S acidic ribosomal protein P1 OS=Drosophila melanogaster GN=RpLP1 PE=1 SV=2	PF00428	60s Acidic ribosomal protein	13640	1609.09	17632	1883.27	10945	1299.67	13226	1657.25
c10810_g1	1824	478251391	ENN71857.1	1008	1.2806e-123	hypothetical protein YQE_11473, partial [Dendroctonus ponderosae]	Q29RK4	563	1.05863e-63	UV excision repair protein RAD23 homolog B OS=Bos taurus GN=RAD23B PE=2 SV=1	PF08587//PF07499//PF09280//PF05793//PF00627//PF00240	Ubiquitin associated domain (UBA)//RuvA, C-terminal domain//XPC-binding domain//Transcription initiation factor IIF, alpha subunit (TFIIF-alpha)//UBA/TS-N domain//Ubiquitin family	2896	79.72	2233	54.32	2719	75.28	2044	58.61
c10813_g1	824	642924594	XP_008194356.1	373	1.2481e-38	PREDICTED: schwannomin-interacting protein 1-like [Tribolium castaneum]>gi|270007957|gb|EFA04405.1| hypothetical protein TcasGA2_TC014704 [Tribolium castaneum]	--	--	--	--	--	--	75	5.31	78	4.94	81	5.77	72	5.36
c10817_g1	2392	91091374	XP_973014.1	2195	0	PREDICTED: FACT complex subunit Ssrp1 [Tribolium castaneum]	Q293F6	1773	0	FACT complex subunit Ssrp1 OS=Drosophila pseudoobscura pseudoobscura GN=Ssrp PE=3 SV=2	--	--	1586	32.41	1537	27.7	1549	31.83	1216	25.84
c10842_g1	1165	332374802	AEE62542.1	592	7.32047e-72	unknown [Dendroctonus ponderosae]>gi|478251084|gb|ENN71560.1| hypothetical protein YQE_11662, partial [Dendroctonus ponderosae]>gi|546671911|gb|ERL84018.1| hypothetical protein D910_01337 [Dendroctonus ponderosae]>gi|546671966|gb|ERL84048.1| hypothetical protein D910_01377 [Dendroctonus ponderosae]	Q9H0U6	263	1.69741e-25	39S ribosomal protein L18, mitochondrial OS=Homo sapiens GN=MRPL18 PE=1 SV=1	PF05365//PF00861	Ubiquinol-cytochrome C reductase, UQCRX/QCR9 like//Ribosomal L18p/L5e family	1465	67.54	1050	42.99	1281	59.41	822	39.63
c10844_g1	268	--	--	--	--	--	--	--	--	--	--	--	2	1.11	26	14.68	5	2.81	89	57.68
c10851_g1	299	--	--	--	--	--	--	--	--	--	--	--	4	1.62	3	1.19	2	0.82	4	1.83
c10852_g1	467	--	--	--	--	--	--	--	--	--	--	--	2	0.32	3	0.44	4	0.65	2	0.35
c10862_g1	1511	121531600	ABM55485.1	875	1.34991e-110	digestive cysteine protease intestain [Leptinotarsa decemlineata]	O97397	759	1.38825e-94	Cathepsin L-like proteinase OS=Phaedon cochleariae PE=2 SV=1	PF00112//PF03051	Papain family cysteine protease//Peptidase C1-like family	542	18.45	7686	231.62	184	6.3	3996	141.89
c10870_g1	1001	642927640	XP_008195346.1	421	7.53249e-48	PREDICTED: uncharacterized protein C14orf119 [Tribolium castaneum]>gi|642927642|ref|XP_008195347.1| PREDICTED: uncharacterized protein C14orf119 [Tribolium castaneum]>gi|270009913|gb|EFA06361.1| hypothetical protein TcasGA2_TC009237 [Tribolium castaneum]	Q9NWQ9	126	2.35206e-07	Uncharacterized protein C14orf119 OS=Homo sapiens GN=C14orf119 PE=1 SV=1	--	--	613	33.96	197	9.72	608	33.89	293	17.01
c10876_g1	377	--	--	--	--	--	--	--	--	--	--	--	2	0.48	51	11.39	17	4.08	349	90.8
c10877_g1	454	--	--	--	--	--	--	--	--	--	--	--	12	2.03	16	2.49	11	1.88	6	1.09
c10890_g1	1855	282158089	NP_001164088.1	1470	0	cathepsin L precursor [Tribolium castaneum]	Q54TR1	723	2.17848e-85	Counting factor associated protein D OS=Dictyostelium discoideum GN=cfaD PE=1 SV=1	PF00112	Papain family cysteine protease	7449	201.25	142778	3408.23	3589	97.51	70860	1993.82
c10890_g2	3962	--	--	--	--	--	--	--	--	--	--	--	1066	12.72	147	1.54	1523	18.27	97	1.2
c10892_g1	606	283454954	ACX32050.2	303	1.32902e-31	odorant-binding protein 1 [Holotrichia oblita]	P54191	189	1.70284e-16	General odorant-binding protein 69a OS=Drosophila melanogaster GN=Obp69a PE=2 SV=2	PF01395	PBP/GOBP family	46101	4969.85	100	9.73	43795	4751.87	77	8.8
c10900_g1	226	--	--	--	--	--	--	--	--	--	--	--	1	1.05	4	4.67	2	2.14	1	1.32
c10902_g1	1087	--	--	--	--	--	--	--	--	--	PF02891//PF03119//PF00628	MIZ/SP-RING zinc finger//NAD-dependent DNA ligase C4 zinc finger domain//PHD-finger	53	2.66	246	10.96	90	4.54	1285	67.39
c10908_g1	424	--	--	--	--	--	--	--	--	--	--	--	2	0.38	3	0.53	3	0.58	2	0.41
c1090_g1	575	--	--	--	--	--	--	--	--	--	--	--	118	13.74	82	8.64	139	16.29	89	11
c10916_g1	741	642933803	XP_008197345.1	339	5.9636e-36	PREDICTED: COMM domain-containing protein 8-like [Tribolium castaneum]>gi|270013592|gb|EFA10040.1| hypothetical protein TcasGA2_TC012212 [Tribolium castaneum]	Q9NX08	118	2.8145e-06	COMM domain-containing protein 8 OS=Homo sapiens GN=COMMD8 PE=1 SV=1	--	--	130	10.59	65	4.75	120	9.84	100	8.59
c10921_g1	441	--	--	--	--	--	--	--	--	--	--	--	39	6.95	20	3.28	29	5.2	19	3.64
c10931_g1	433	114153194	ABI52763.1	141	1.63253e-09	ubiquinol cytochrome c reductase subunit QCR8 [Argas monolakensis]	Q9CQ69	123	2.73926e-08	Cytochrome b-c1 complex subunit 8 OS=Mus musculus GN=Uqcrq PE=1 SV=3	PF02939	UcrQ family	4	0.74	30	5.09	6	1.11	172	34.11
c10935_g1	1604	--	--	--	--	--	--	--	--	--	--	--	3017	143	349	14.51	3397	161.54	427	20.87
c10943_g1	599	642935386	XP_008197990.1	877	5.78213e-110	PREDICTED: histone acetyltransferase KAT7 [Tribolium castaneum]	Q810T5	672	1.24016e-82	Histone acetyltransferase KAT7 OS=Rattus norvegicus GN=Kat7 PE=2 SV=1	PF01853//PF00583//PF04760	MOZ/SAS family//Acetyltransferase (GNAT) family//Translation initiation factor IF-2, N-terminal region	57	6.25	80	7.92	60	6.62	54	6.28
c10946_g1	2022	91075932	XP_967392.1	1569	0	PREDICTED: gelsolin [Tribolium castaneum]	Q07171	1110	1.45168e-138	Gelsolin OS=Drosophila melanogaster GN=Gel PE=1 SV=2	--	--	8935	219.41	14346	311.06	8517	210.33	9144	233.73
c10954_g1	1232	91086963	XP_973116.1	587	4.28355e-69	PREDICTED: protein SOX-15-like isoform X1 [Tribolium castaneum]	P40656	426	1.05441e-44	Putative transcription factor SOX-14 OS=Drosophila melanogaster GN=Sox14 PE=2 SV=3	--	--	607	26.19	743	28.44	719	31.2	520	23.45
c10957_g1	496	642940388	XP_008200541.1	388	3.58573e-40	PREDICTED: chitin deacetylase 5 isoform X2 [Tribolium castaneum]	--	--	--	--	--	--	15	3.42	8	1.66	17	3.4	9	2.25
c10958_g1	1351	91094899	XP_973315.1	1477	0	PREDICTED: ubiquitin-like modifier-activating enzyme 5 [Tribolium castaneum]>gi|270006537|gb|EFA02985.1| hypothetical protein TcasGA2_TC010401 [Tribolium castaneum]	B9VJ80	1347	0	Ubiquitin-like modifier-activating enzyme 5 OS=Bombyx mori PE=2 SV=1	PF02826//PF03721//PF00899//PF01166//PF02737	D-isomer specific 2-hydroxyacid dehydrogenase, NAD binding domain//UDP-glucose/GDP-mannose dehydrogenase family, NAD binding domain//ThiF family//TSC-22/dip/bun family//3-hydroxyacyl-CoA dehydrogenase, NAD binding domain	864	33.46	1087	37.31	835	32.53	646	26.12
c10963_g1	1200	91076018	XP_971559.1	257	9.78662e-24	PREDICTED: uncharacterized protein LOC660215 [Tribolium castaneum]>gi|270014604|gb|EFA11052.1| hypothetical protein TcasGA2_TC004646 [Tribolium castaneum]	--	--	--	--	--	--	718	31.96	375	14.82	849	38.01	323	15.03
c10977_g1	615	91085777	XP_974360.1	709	1.10159e-92	PREDICTED: 60S ribosomal protein L23 [Tribolium castaneum]>gi|270010126|gb|EFA06574.1| hypothetical protein TcasGA2_TC009485 [Tribolium castaneum]	P48159	673	1.60476e-88	60S ribosomal protein L23 OS=Drosophila melanogaster GN=RpL23 PE=1 SV=2	PF00238	Ribosomal protein L14p/L23e	18962	2001.06	22056	2100.26	14420	1531.58	15796	1765.76
c10978_g1	881	--	--	--	--	--	--	--	--	--	--	--	23	1.5	26	1.51	26	1.7	21	1.43
c10979_g1	285	--	--	--	--	--	--	--	--	--	--	--	2	0.92	5	2.3	1	0.47	1	0.53
c10981_g1	318	--	--	--	--	--	--	--	--	--	--	--	8	2.77	1	0.33	7	2.44	1	0.39
c11004_g1	256	--	--	--	--	--	--	--	--	--	--	--	3	1.94	3	2.01	3	1.96	4	3.07
c11007_g1	462	332374536	AEE62409.1	364	4.05755e-42	unknown [Dendroctonus ponderosae]>gi|478249951|gb|ENN70458.1| hypothetical protein YQE_12961, partial [Dendroctonus ponderosae]	P0C8L7	295	5.72385e-33	Putative acyl-CoA-binding protein OS=Hypsibius dujardini PE=3 SV=1	PF00887	Acyl CoA binding protein	5578	917.49	8419	1270.05	4761	788.64	5854	1033.39
c11008_g1	526	608679897	EZG72686.1	178	3.20084e-14	hypothetical protein GNI_051060 [Gregarina niphandrodes]	--	--	--	--	PF00634	BRCA2 repeat	62	8.27	361	43.76	70	9.4	189	26.86
c11011_g1	1238	328700389	XP_003241240.1	249	4.8382e-20	PREDICTED: uncharacterized protein LOC100574845 [Acyrthosiphon pisum]	--	--	--	--	--	--	73	3.28	76	3.12	85	3.94	88	4.28
c11015_g1	454	--	--	--	--	--	--	--	--	--	--	--	7	1.19	64	9.96	20	3.41	325	59.16
c11022_g1	1575	270015496	EFA11944.1	937	1.43263e-112	hypothetical protein TcasGA2_TC001902 [Tribolium castaneum]	Q03277	459	2.73173e-47	Retrovirus-related Pol polyprotein from type-1 retrotransposable element R1 (Fragment) OS=Bradysia coprophila PE=3 SV=1	PF00078	Reverse transcriptase (RNA-dependent DNA polymerase)	16	0.52	22	0.63	13	0.42	13	0.44
c11026_g1	1540	91090428	XP_971598.1	670	3.52247e-81	PREDICTED: THO complex subunit 4 [Tribolium castaneum]>gi|270013379|gb|EFA09827.1| hypothetical protein TcasGA2_TC011974 [Tribolium castaneum]	B5FXN8	402	3.04575e-43	THO complex subunit 4 OS=Taeniopygia guttata GN=ALYREF PE=2 SV=1	PF00076	RNA recognition motif. (a.k.a. RRM, RBD, or RNP domain)	1770	64.16	2005	64.65	1611	58.64	1252	47.23
c11028_g1	334	--	--	--	--	--	--	--	--	--	--	--	23	7.09	18	5.3	25	7.77	23	7.86
c11029_g1	828	557784347	XP_005191777.1	205	7.17456e-18	PREDICTED: putative SERF-like protein-like [Musca domestica]	Q9VEW2	185	2.20589e-16	Putative SERF-like protein OS=Drosophila melanogaster GN=CG17931 PE=3 SV=1	--	--	1497	105.38	670	42.16	1402	99.29	597	44.18
c11038_g1	755	91076460	XP_971892.1	556	2.23353e-68	PREDICTED: TM2 domain-containing protein CG11103 [Tribolium castaneum]>gi|270002428|gb|EEZ98875.1| hypothetical protein TcasGA2_TC004488 [Tribolium castaneum]	Q9VY86	499	1.68691e-60	TM2 domain-containing protein CG11103 OS=Drosophila melanogaster GN=CG11103 PE=2 SV=3	--	--	435	34.57	399	28.41	431	34.46	262	21.93
c11044_g1	463	--	--	--	--	--	--	--	--	--	PF05676	NADH-ubiquinone oxidoreductase B18 subunit (NDUFB7)	2	0.33	3	0.45	2	0.33	3	0.53
c11050_g1	1045	77999066	ABB16909.1	625	1.75262e-75	dorsocross [Tribolium castaneum]	P79779	498	2.09021e-57	T-box-containing protein TBX6L (Fragment) OS=Gallus gallus GN=TBX6L PE=2 SV=1	PF00907	T-box	9	0.47	7	0.33	18	0.95	9	0.5
c11052_g1	1405	478262861	ENN81343.1	524	2.94896e-58	hypothetical protein YQE_02254, partial [Dendroctonus ponderosae]	Q5RB98	205	5.82384e-16	Nucleoporin-like protein 2 OS=Pongo abelii GN=NUPL2 PE=2 SV=1	PF00642	Zinc finger C-x8-C-x5-C-x3-H type (and similar)	165	6.11	220	7.21	165	6.25	220	8.83
c11057_g1	305	--	--	--	--	--	--	--	--	--	--	--	4	1.54	1	0.37	2	0.78	2	0.87
c11068_g2	334	--	--	--	--	--	--	--	--	--	PF01405	Photosystem II reaction centre T protein	1	0.31	2	0.59	1	0.31	3	1.03
c11070_g1	1526	--	--	--	--	--	--	--	--	--	--	--	250	8.42	306	9.12	217	7.35	217	7.62
c11071_g1	281	--	--	--	--	--	--	--	--	--	--	--	9	4.32	23	11.05	1	0.49	19	10.51
c11075_g1	471	--	--	--	--	--	--	--	--	--	--	--	5	0.8	7	1.02	12	1.92	3	0.51
c11077_g1	742	--	--	--	--	--	--	--	--	--	--	--	6	0.49	41	2.99	6	0.49	241	20.65
c11080_g1	222	--	--	--	--	--	--	--	--	--	--	--	2	2.27	1	1.28	1	1.16	2	2.9
c11082_g1	704	646713930	KDR18079.1	753	1.20189e-98	Peptidyl-prolyl cis-trans isomerase-like 3, partial [Zootermopsis nevadensis]	Q812D3	697	1.87469e-91	Peptidyl-prolyl cis-trans isomerase-like 3 OS=Rattus norvegicus GN=Ppil3 PE=2 SV=1	PF00160	Cyclophilin type peptidyl-prolyl cis-trans isomerase/CLD	201	17.55	184	14.43	212	18.63	142	13.08
c11090_g1	1330	642921695	XP_008194709.1	523	5.06802e-61	PREDICTED: uncharacterized protein LOC103313385 isoform X1 [Tribolium castaneum]>gi|270008067|gb|EFA04515.1| hypothetical protein TcasGA2_TC016310 [Tribolium castaneum]	Q7Q5L4	275	9.31074e-27	General odorant-binding protein 70 OS=Anopheles gambiae GN=Obp70 PE=3 SV=2	PF01395	PBP/GOBP family	1223	48.24	51	1.78	1189	47.17	83	3.42
c11099_g1	1467	332376593	AEE63436.1	892	2.30774e-112	unknown [Dendroctonus ponderosae]>gi|478257059|gb|ENN77222.1| hypothetical protein YQE_06052, partial [Dendroctonus ponderosae]	Q9V3A4	667	1.5949e-79	Protein catecholamines up OS=Drosophila melanogaster GN=Catsup PE=2 SV=1	PF11837//PF02535	Domain of unknown function (DUF3357)//ZIP Zinc transporter	1071	37.71	1581	49.3	1074	38.04	1057	38.83
c11100_g1	257	597879495	EYC28860.1	195	1.82319e-16	hypothetical protein Y032_0007g3465 [Ancylostoma ceylanicum]	P43157	183	4.49287e-16	Cathepsin B-like cysteine proteinase OS=Schistosoma japonicum GN=CATB PE=2 SV=1	PF00112//PF03051	Papain family cysteine protease//Peptidase C1-like family	5	3.18	26	17.16	1	0.65	16	12.08
c11102_g1	2698	91087855	XP_968688.1	2543	0	PREDICTED: vacuolar protein sorting-associated protein 33A [Tribolium castaneum]>gi|270012007|gb|EFA08455.1| hypothetical protein TcasGA2_TC006102 [Tribolium castaneum]	Q63615	1469	0	Vacuolar protein sorting-associated protein 33A OS=Rattus norvegicus GN=Vps33a PE=1 SV=1	PF01592//PF00995//PF06385	NifU-like N terminal domain//Sec1 family//Baculovirus LEF-11 protein	3731	66.94	2223	35.16	3487	62.91	2066	38.53
c11103_g1	850	--	--	--	--	--	--	--	--	--	--	--	14	0.95	2292	139.33	10	0.68	13204	944.11
c11111_g1	721	657807675	XP_008331061.1	146	4.70022e-18	PREDICTED: trichohyalin-like, partial [Cynoglossus semilaevis]	--	--	--	--	PF08825//PF08785//PF08563//PF02965//PF05698	E2 binding domain//Ku C terminal domain like//P53 transactivation motif//Vitamin B12 dependent methionine synthase, activation domain//Bacterial trigger factor protein (TF) C-terminus	5	0.42	6	0.46	6	0.82	3	0.35
c11120_g1	662	--	--	--	--	--	--	--	--	--	--	--	177	16.83	104	8.9	232	22.19	112	11.25
c11130_g1	371	--	--	--	--	--	--	--	--	--	--	--	3	0.74	3	0.69	5	1.24	2	0.54
c11131_g1	1614	91090422	XP_971423.1	1308	9.67417e-173	PREDICTED: cytochrome P450 4C1 [Tribolium castaneum]>gi|270014309|gb|EFA10757.1| cytochrome P450-like protein [Tribolium castaneum]	P29981	925	2.30703e-116	Cytochrome P450 4C1 OS=Blaberus discoidalis GN=CYP4C1 PE=2 SV=1	PF00067	Cytochrome P450	147	4.64	496	13.86	31	0.98	517	17.02
c11147_g1	900	551486645	XP_005794902.1	313	1.08001e-32	PREDICTED: dynein light chain 2, cytoplasmic-like [Xiphophorus maculatus]>gi|617436166|ref|XP_007563510.1| PREDICTED: dynein light chain 2, cytoplasmic-like [Poecilia formosa]>gi|658867004|ref|XP_008416374.1| PREDICTED: dynein light chain 2, cytoplasmic-like [Poecilia reticulata]	Q24117	303	1.28363e-32	Dynein light chain 1, cytoplasmic OS=Drosophila melanogaster GN=ctp PE=1 SV=1	PF06457//PF01221	Ectatomin//Dynein light chain type 1	34	2.15	226	12.76	75	4.77	1208	80.22
c11150_g1	269	--	--	--	--	--	--	--	--	--	--	--	2	1.1	5	2.79	4	2.22	6	3.84
c11151_g1	795	642927097	XP_008195137.1	222	8.55904e-20	PREDICTED: protein CTLA-2-alpha-like [Tribolium castaneum]>gi|642927099|ref|XP_008195138.1| PREDICTED: protein CTLA-2-alpha-like [Tribolium castaneum]>gi|270010026|gb|EFA06474.1| hypothetical protein TcasGA2_TC009366 [Tribolium castaneum]	P13277	164	8.21234e-12	Digestive cysteine proteinase 1 OS=Homarus americanus GN=LCP1 PE=1 SV=2	--	--	12494	1014.15	8182	596.33	9815	798.64	6784	578.55
c11155_g1	664	--	--	--	--	--	--	--	--	--	PF13947//PF00692	Wall-associated receptor kinase galacturonan-binding//dUTPase	5	0.47	7	0.6	5	0.48	4	0.4
c11156_g1	986	332374050	AEE62166.1	302	6.83625e-31	unknown [Dendroctonus ponderosae]	P07919	164	6.80081e-13	Cytochrome b-c1 complex subunit 6, mitochondrial OS=Homo sapiens GN=UQCRH PE=1 SV=2	--	--	1578	89.08	1210	60.82	1450	82.34	845	49.99
c11157_g1	875	91077486	XP_968733.1	804	1.07415e-104	PREDICTED: ATP synthase subunit O, mitochondrial [Tribolium castaneum]>gi|270002753|gb|EEZ99200.1| oligomycin sensitivity-conferring protein [Tribolium castaneum]	Q24439	617	9.14631e-78	ATP synthase subunit O, mitochondrial OS=Drosophila melanogaster GN=Oscp PE=2 SV=2	PF00213	ATP synthase delta (OSCP) subunit	3375	221.31	3094	181.11	2768	182.61	2258	155.49
c11159_g1	1051	608653090	EZG48220.1	700	2.68805e-88	ankyrin repeat protein [Gregarina niphandrodes]	Q54KH3	186	4.31243e-15	Ankyrin repeat domain-containing protein 39 homolog OS=Dictyostelium discoideum GN=ankrd39 PE=3 SV=2	PF13606//PF02388//PF00023//PF01073	Ankyrin repeat//FemAB family//Ankyrin repeat//3-beta hydroxysteroid dehydrogenase/isomerase family	51	2.66	395	18.34	39	2.05	193	10.55
c11160_g1	1243	322784847	EFZ11636.1	246	3.4554e-22	hypothetical protein SINV_11332 [Solenopsis invicta]	--	--	--	--	PF04604	Type-A lantibiotic	16	0.8	12	0.56	8	0.34	7	0.31
c11166_g1	800	478259391	ENN79287.1	197	2.00711e-15	hypothetical protein YQE_04263, partial [Dendroctonus ponderosae]>gi|546679927|gb|ERL90309.1| hypothetical protein D910_07660 [Dendroctonus ponderosae]	--	--	--	--	--	--	10	0.74	81	5.33	13	0.96	385	29.81
c11169_g1	2497	642926711	XP_008194982.1	1783	0	PREDICTED: P protein-like, partial [Tribolium castaneum]	Q04671	958	5.99141e-114	P protein OS=Homo sapiens GN=OCA2 PE=1 SV=2	PF00939//PF05669//PF03600	Sodium:sulfate symporter transmembrane region//SOH1//Citrate transporter	371	7.38	731	12.97	558	10.94	240	5.03
c11173_g1	923	91087549	XP_970604.1	442	7.44301e-51	PREDICTED: pterin-4-alpha-carbinolamine dehydratase [Tribolium castaneum]>gi|270010682|gb|EFA07130.1| hypothetical protein TcasGA2_TC010121 [Tribolium castaneum]	P0C8L6	389	5.99365e-45	Probable pterin-4-alpha-carbinolamine dehydratase OS=Hypsibius dujardini GN=Pcd PE=3 SV=1	PF01329	Pterin 4 alpha carbinolamine dehydratase	1565	95.92	746	40.77	1270	78.31	576	37.04
c11174_g1	1434	91083619	XP_969910.1	873	6.28133e-110	PREDICTED: transcription factor MafA [Tribolium castaneum]	P23091	284	1.41924e-26	Transforming protein Maf OS=Avian musculoaponeurotic fibrosarcoma virus AS42 GN=V-MAF PE=3 SV=1	PF03131//PF00170//PF07716//PF08826//PF04977//PF05529//PF02185	bZIP Maf transcription factor//bZIP transcription factor//Basic region leucine zipper//DMPK coiled coil domain like//Septum formation initiator//B-cell receptor-associated protein 31-like//Hr1 repeat	25	0.9	238	7.62	32	1.16	58	2.19
c11175_g1	2095	642932133	XP_008196868.1	920	8.68875e-116	PREDICTED: uncharacterized protein LOC664222 isoform X1 [Tribolium castaneum]	--	--	--	--	--	--	577	13.63	17	0.35	696	16.53	18	0.44
c11176_g1	512	--	--	--	--	--	--	--	--	--	--	--	89	12.38	492	62.32	14	1.96	354	52.55
c11181_g1	432	--	--	--	--	--	--	--	--	--	--	--	2	0.37	4	0.68	3	0.56	3	0.6
c11182_g1	412	--	--	--	--	--	--	--	--	--	--	--	2	0.4	2	0.37	4	0.81	3	0.65
c11183_g1	993	--	--	--	--	--	--	--	--	--	--	--	11	0.67	11	0.6	6	0.35	10	0.64
c11184_g1	455	--	--	--	--	--	--	--	--	--	PF01624	MutS domain I	14	2.36	9	1.39	13	2.21	5	0.91
c11195_g1	635	270003494	EEZ99941.1	188	1.2068e-15	hypothetical protein TcasGA2_TC002737 [Tribolium castaneum]	--	--	--	--	--	--	315	31.75	136	12.35	267	27.09	102	10.88
c11200_g1	273	--	--	--	--	--	--	--	--	--	--	--	14	7.33	47	24.88	8	4.24	23	13.99
c11203_g1	1164	642929013	XP_008195655.1	978	3.349e-127	PREDICTED: 4-hydroxybenzoate polyprenyltransferase, mitochondrial [Tribolium castaneum]	Q16QL3	880	1.17577e-112	4-hydroxybenzoate polyprenyltransferase, mitochondrial OS=Aedes aegypti GN=coq2 PE=3 SV=1	PF01040	UbiA prenyltransferase family	8	0.37	7	0.31	9	0.45	32	1.63
c11210_g1	826	307208757	EFN86034.1	955	4.51065e-128	60S ribosomal protein L9 [Harpegnathos saltator]	Q963B7	892	8.35768e-120	60S ribosomal protein L9 OS=Spodoptera frugiperda GN=RpL9 PE=2 SV=1	PF00347	Ribosomal protein L6	17156	1211.44	17014	1073.92	13909	988.16	13742	1020.12
c11211_g1	351	--	--	--	--	--	--	--	--	--	--	--	7	1.93	2	0.52	7	1.95	4	1.22
c11215_g1	439	--	--	--	--	--	--	--	--	--	--	--	60	11.61	10	1.84	74	14.89	18	3.48
c11222_g1	380	332375524	AEE62903.1	529	4.25358e-66	unknown [Dendroctonus ponderosae]>gi|478250850|gb|ENN71339.1| hypothetical protein YQE_11954, partial [Dendroctonus ponderosae]>gi|546678338|gb|ERL88980.1| hypothetical protein D910_06358 [Dendroctonus ponderosae]	O43447	449	1.79206e-55	Peptidyl-prolyl cis-trans isomerase H OS=Homo sapiens GN=PPIH PE=1 SV=1	PF00160	Cyclophilin type peptidyl-prolyl cis-trans isomerase/CLD	48	11.26	43	9.44	41	9.7	25	6.4
c11235_g1	1548	642939103	XP_008200224.1	376	8.98077e-38	PREDICTED: uncharacterized protein LOC103314870 [Tribolium castaneum]	--	--	--	--	--	--	19	0.63	135	3.96	35	1.17	893	30.84
c11236_g1	1131	478249742	ENN70250.1	405	6.80466e-66	hypothetical protein YQE_13033, partial [Dendroctonus ponderosae]	Q6VUC1	251	5.4513e-25	DPH3 homolog OS=Cricetulus griseus GN=DPH3 PE=3 SV=1	--	--	291	13.9	269	11.42	304	14.61	247	12.34
c11238_g1	3763	646718427	KDR20897.1	3293	0	WD repeat-containing protein 35 [Zootermopsis nevadensis]	A6N6J5	2953	0	WD repeat-containing protein 35 OS=Rattus norvegicus GN=Wdr35 PE=1 SV=1	PF00400//PF00057//PF04053//PF00637	WD domain, G-beta repeat//Low-density lipoprotein receptor domain class A//Coatomer WD associated region//Region in Clathrin and VPS	590	7.43	200	2.22	740	9.37	380	4.97
c11239_g1	238	--	--	--	--	--	--	--	--	--	--	--	1	0.84	2	1.82	2	1.72	1	1.04
c11243_g1	252	--	--	--	--	--	--	--	--	--	--	--	10	6.82	5	3.57	6	4.15	3	2.44
c1124_g1	245	--	--	--	--	--	--	--	--	--	--	--	2	1.51	3	2.4	3	2.3	2	1.83
c11251_g1	245	--	--	--	--	--	--	--	--	--	--	--	3	2.27	5	4.01	5	3.84	4	3.66
c11261_g1	1063	240849637	NP_001155866.1	219	1.62116e-19	translocase of outer mitochondrial membrane 7 homolog [Tribolium castaneum]	Q9D173	137	2.78966e-09	Mitochondrial import receptor subunit TOM7 homolog OS=Mus musculus GN=Tomm7 PE=3 SV=1	PF06459//PF08038//PF00003	Ryanodine Receptor TM 4-6//TOM7 family//7 transmembrane sweet-taste receptor of 3 GCPR	606	31.2	234	10.71	507	26.25	205	11.05
c11262_g1	2592	282165786	NP_001164132.1	539	2.86035e-61	cellular FABP-like protein isoform 3 [Tribolium castaneum]>gi|270009254|gb|EFA05702.1| cellular FABP-like protein [Tribolium castaneum]	A6YLM6	305	2.69243e-30	Fatty acid-binding protein, adipocyte OS=Cervus elaphus GN=FABP4 PE=2 SV=1	--	--	5198	97.37	5480	90.5	4583	86.33	5052	98.39
c11262_g2	277	--	--	--	--	--	--	--	--	--	--	--	7	3.51	8	4.03	4	2.03	3	1.74
c11271_g1	306	--	--	--	--	--	--	--	--	--	--	--	2	0.76	3	1.11	4	1.54	1	0.43
c11274_g1	875	608676270	EZG69285.1	613	2.65807e-74	putative transmembrane protein [Gregarina niphandrodes]	--	--	--	--	PF06703//PF13903//PF01699	Microsomal signal peptidase 25 kDa subunit (SPC25)//PMP-22/EMP/MP20/Claudin tight junction//Sodium/calcium exchanger protein	12	0.79	115	6.73	21	1.39	35	2.41
c11291_g1	799	--	--	--	--	--	--	--	--	--	--	--	20	1.47	15	0.99	15	1.11	14	1.09
c11292_g1	692	--	--	--	--	--	--	--	--	--	PF00096	Zinc finger, C2H2 type	30	2.68	21	1.69	25	2.25	19	1.79
c11293_g1	327	--	--	--	--	--	--	--	--	--	--	--	8	2.59	3	0.93	4	1.31	3	1.08
c112_g1	298	--	--	--	--	--	--	--	--	--	--	--	1	0.41	1	0.4	1	0.41	2	0.93
c11314_g1	215	--	--	--	--	--	--	--	--	--	--	--	1	1.32	2	3.05	1	1.36	1	1.72
c11322_g1	269	--	--	--	--	--	--	--	--	--	--	--	2	1.1	2	1.11	7	3.88	1	0.64
c11346_g1	1422	608694975	EZG86499.1	233	7.41345e-18	hypothetical protein GNI_010230 [Gregarina niphandrodes]	--	--	--	--	--	--	6	0.4	31	1.12	10	0.67	24	1.23
c11347_g1	420	--	--	--	--	--	--	--	--	--	--	--	4	0.78	4	0.72	5	0.98	2	0.42
c11357_g1	238	--	--	--	--	--	--	--	--	--	--	--	17	14.36	15	13.66	13	11.17	17	17.62
c11359_g1	469	--	--	--	--	--	--	--	--	--	--	--	3	0.48	16	2.35	5	0.81	8	1.38
c11361_g1	759	642922367	XP_001814070.2	460	9.13031e-55	PREDICTED: insulin-like growth factor 2 mRNA-binding protein 3-A isoform X1 [Tribolium castaneum]	O73932	154	1.95365e-10	Insulin-like growth factor 2 mRNA-binding protein 3-A OS=Xenopus laevis GN=igf2bp3-a PE=1 SV=1	PF00076	RNA recognition motif. (a.k.a. RRM, RBD, or RNP domain)	24	1.89	92	6.5	26	2.06	621	51.6
c11369_g1	2131	646718490	KDR20930.1	963	6.01594e-118	hypothetical protein L798_03868 [Zootermopsis nevadensis]	Q6ZNE5	570	3.83049e-63	Beclin 1-associated autophagy-related key regulator OS=Homo sapiens GN=ATG14 PE=1 SV=1	PF11744//PF10186	Aluminium activated malate transporter//UV radiation resistance protein and autophagy-related subunit 14	427	9.9	568	11.62	516	12.03	479	11.55
c11370_g1	1302	475707	AAA17836.1	217	1.71728e-18	cytochrome c oxidase subunit VIaL [Mus musculus]>gi|4090852|gb|AAC98895.1| cytochrome C oxidase subunit VIa homolog [Homo sapiens]	P43024	203	1.39884e-17	Cytochrome c oxidase subunit 6A1, mitochondrial OS=Mus musculus GN=Cox6a1 PE=1 SV=2	PF02046//PF02701	Cytochrome c oxidase subunit VIa//Dof domain, zinc finger	23	0.93	114	4.09	34	1.38	428	18.07
c11383_g1	489	--	--	--	--	--	--	--	--	--	--	--	19	2.84	53	7.25	16	2.41	296	47.41
c11385_g1	249	478261951	ENN80981.1	154	7.44919e-12	hypothetical protein YQE_02606, partial [Dendroctonus ponderosae]	--	--	--	--	--	--	2	1.42	2	1.5	1	0.72	1	0.86
c11390_g1	286	--	--	--	--	--	--	--	--	--	--	--	2	0.91	3	1.36	1	0.46	3	1.57
c11401_g1	498	--	--	--	--	--	--	--	--	--	--	--	9	1.31	3	0.4	8	1.17	8	1.24
c11404_g1	367	642939050	XP_001810713.2	311	1.34821e-34	PREDICTED: uncharacterized protein LOC100142323 [Tribolium castaneum]	--	--	--	--	--	--	165	41.53	47	11.12	86	21.82	43	11.85
c11406_g1	344	--	--	--	--	--	--	--	--	--	--	--	20	5.77	7	1.92	24	6.99	6	1.91
c11413_g1	379	--	--	--	--	--	--	--	--	--	--	--	9	2.12	5	1.1	4	0.95	3	0.77
c1141_g1	360	296473176	DAA15291.1	154	1.97926e-12	TPA: hypothetical protein BOS_23236 [Bos taurus]	--	--	--	--	--	--	99	25.93	521	128.65	119	31.42	244	70.12
c11434_g1	518	--	--	--	--	--	--	--	--	--	PF05401	Nodulation protein S (NodS)	9	1.23	4	0.5	3	0.41	5	0.73
c11441_g1	1245	642912323	XP_969456.2	1288	8.95709e-174	PREDICTED: aldose reductase [Tribolium castaneum]	Q6AZW2	923	2.47512e-120	Alcohol dehydrogenase [NADP(+)] A OS=Danio rerio GN=akr1a1a PE=2 SV=2	--	--	3192	136.02	13899	525.48	1807	77.45	7882	350.98
c11445_g1	515	--	--	--	--	--	--	--	--	--	--	--	16	2.21	5	0.63	9	1.25	12	1.76
c11446_g1	570	70909779	CAJ17315.1	561	2.53199e-70	ribosomal protein L24e [Biphyllus lunatus]	Q962T5	496	6.83608e-62	60S ribosomal protein L24 OS=Spodoptera frugiperda GN=RpL24 PE=2 SV=1	PF07565	Band 3 cytoplasmic domain	15872	1872.4	15623	1668.69	12570	1492.64	12461	1561.4
c11447_g1	1047	478257348	ENN77508.1	936	9.7324e-117	hypothetical protein YQE_06034, partial [Dendroctonus ponderosae]	Q94516	650	1.65052e-81	ATP synthase subunit b, mitochondrial OS=Drosophila melanogaster GN=ATPsyn-b PE=2 SV=2	PF05405	Mitochondrial ATP synthase B chain precursor (ATP-synt_B)	7133	374.05	8707	406.16	5910	311.75	6491	356.44
c11451_g1	406	--	--	--	--	--	--	--	--	--	--	--	15	3.1	6	1.15	4	0.83	9	2.02
c11463_g1	1221	91082303	XP_974095.1	668	8.33387e-83	PREDICTED: adenylate kinase isoenzyme 1-like isoform X3 [Tribolium castaneum]	Q9R0Y5	537	1.35707e-64	Adenylate kinase isoenzyme 1 OS=Mus musculus GN=Ak1 PE=1 SV=1	PF08303	tRNA ligase kinase domain	2277	107.38	677	26.94	2713	127.61	854	40.45
c11471_g1	626	150416589	ABF60888.2	133	9.04415e-08	putative glycine-rich protein [Leptinotarsa decemlineata]>gi|157649942|gb|ABV59365.1| glycine-rich protein variant 2 [Leptinotarsa decemlineata]	--	--	--	--	PF12300	Protein of unknown function (DUF3628)	45999	4732.29	5200	482.38	18655	1931.54	4510	491.2
c11475_g1	1452	641647749	XP_008179485.1	964	5.12864e-125	PREDICTED: uncharacterized protein LOC103308217 [Acyrthosiphon pisum]	Q6AZB8	158	2.56243e-10	Putative nuclease HARBI1 OS=Danio rerio GN=harbi1 PE=2 SV=1	PF04827	Plant transposon protein	14	0.5	20	0.63	14	0.5	15	0.56
c11478_g1	602	91091958	XP_968423.1	492	4.09709e-60	PREDICTED: transmembrane protein 80 [Tribolium castaneum]>gi|270000775|gb|EEZ97222.1| hypothetical protein TcasGA2_TC011020 [Tribolium castaneum]	Q9CQC4	127	3.2992e-08	Transmembrane protein 216 OS=Mus musculus GN=Tmem216 PE=1 SV=2	--	--	151	16.44	9	0.88	147	16.1	17	1.96
c11490_g1	319	--	--	--	--	--	--	--	--	--	--	--	3	1.03	6	1.99	2	0.69	2	0.77
c11499_g1	347	--	--	--	--	--	--	--	--	--	--	--	9	2.55	16	4.3	7	2	11	3.44
c11504_g1	418	--	--	--	--	--	--	--	--	--	--	--	5	0.98	4	0.73	3	0.59	7	1.48
c11510_g1	223	--	--	--	--	--	--	--	--	--	--	--	16	17.81	7	8.75	21	23.89	9	12.74
c11515_g1	256	--	--	--	--	--	--	--	--	--	--	--	4	2.58	3	2.01	9	5.89	3	2.3
c11533_g1	1795	91077924	XP_974091.1	1542	0	PREDICTED: tubulin alpha-1 chain [Tribolium castaneum]>gi|270001444|gb|EEZ97891.1| hypothetical protein TcasGA2_TC000273 [Tribolium castaneum]	P08070	1387	0	Tubulin alpha-2 chain OS=Gallus gallus PE=2 SV=1	PF00624//PF03953	Flocculin repeat//Tubulin C-terminal domain	12	0.34	135	3.34	33	0.93	626	18.28
c11534_g1	710	--	--	--	--	--	--	--	--	--	PF08996	DNA Polymerase alpha zinc finger	9	0.78	4	0.31	16	1.39	6	0.55
c11542_g1	480	--	--	--	--	--	--	--	--	--	PF04997	RNA polymerase Rpb1, domain 1	43	6.64	25	3.53	32	4.97	24	3.97
c11543_g1	718	270007283	EFA03731.1	511	3.26358e-62	hypothetical protein TcasGA2_TC013840 [Tribolium castaneum]	P11450	296	3.77812e-30	Follicle cell protein 3C-1 OS=Drosophila melanogaster GN=Fcp3C PE=2 SV=3	PF03896//PF05887	Translocon-associated protein (TRAP), alpha subunit//Procyclic acidic repetitive protein (PARP)	12	1.02	16	1.22	7	0.6	7	0.63
c11547_g1	770	--	--	--	--	--	--	--	--	--	PF00392	Bacterial regulatory proteins, gntR family	11	0.85	15	1.04	9	0.7	13	1.06
c11550_g1	1069	546685212	ERL94739.1	816	9.46414e-105	hypothetical protein D910_12013 [Dendroctonus ponderosae]	Q8N954	364	7.53347e-39	G patch domain-containing protein 11 OS=Homo sapiens GN=GPATCH11 PE=1 SV=3	PF01585	G-patch domain	293	14.98	256	11.64	302	15.53	192	10.28
c11569_g1	1179	157130925	XP_001662066.1	895	1.21857e-115	elongase, putative [Aedes aegypti]>gi|108881908|gb|EAT46133.1| AAEL002673-PA [Aedes aegypti]	A0JNC4	601	5.16805e-73	Elongation of very long chain fatty acids protein 7 OS=Bos taurus GN=ELOVL7 PE=2 SV=1	PF01151	GNS1/SUR4 family	1002	45.54	1099	44.35	1010	46.18	1040	49.43
c11574_g1	1317	91090526	XP_970144.1	694	1.43686e-84	PREDICTED: UBX domain-containing protein 1 [Tribolium castaneum]>gi|270013875|gb|EFA10323.1| hypothetical protein TcasGA2_TC012540 [Tribolium castaneum]	Q6GL77	300	2.53869e-29	UBX domain-containing protein 1 OS=Xenopus tropicalis GN=ubxn1 PE=2 SV=1	PF00096//PF00627//PF06467//PF00789//PF01496	Zinc finger, C2H2 type//UBA/TS-N domain//MYM-type Zinc finger with FCS sequence motif//UBX domain//V-type ATPase 116kDa subunit family	1087	43.37	1138	40.25	1023	41.05	815	33.96
c11577_g1	1023	--	--	--	--	--	--	--	--	--	--	--	15	0.81	24	1.15	15	0.81	17	0.96
c11579_g1	480	--	--	--	--	--	--	--	--	--	--	--	69	31.09	178	99.55	86	32.23	134	74.06
c11580_g1	697	--	--	--	--	--	--	--	--	--	--	--	17	1.58	35	3.03	5	0.5	14	1.41
c11612_g1	728	322802949	EFZ23087.1	173	4.74959e-13	hypothetical protein SINV_02993 [Solenopsis invicta]	Q9CUX1	163	1.64391e-11	52 kDa repressor of the inhibitor of the protein kinase OS=Mus musculus GN=Prkrir PE=2 SV=2	PF05485	THAP domain	8	0.67	14	1.05	15	1.26	17	1.5
c11613_g1	419	--	--	--	--	--	--	--	--	--	--	--	17	3.32	17	3.07	12	2.36	10	2.11
c11616_g1	1328	--	--	--	--	--	--	--	--	--	--	--	68	2.69	446	15.62	102	4.05	2656	109.58
c11618_g1	2287	478256682	ENN76864.1	1403	0	hypothetical protein YQE_06705, partial [Dendroctonus ponderosae]>gi|546685121|gb|ERL94648.1| hypothetical protein D910_11923 [Dendroctonus ponderosae]	Q03161	424	5.96064e-45	Glucose-6-phosphate 1-epimerase OS=Saccharomyces cerevisiae (strain ATCC 204508 / S288c) GN=YMR099C PE=1 SV=1	PF01263	Aldose 1-epimerase	212	4.55	1079	20.42	216	4.66	635	14.17
c11620_g1	1069	--	--	--	--	--	--	--	--	--	--	--	30	2.07	22	1.54	27	2.14	34	2.78
c11621_g1	427	--	--	--	--	--	--	--	--	--	--	--	5	0.94	2	0.35	3	0.57	3	0.61
c11629_g1	1296	332373446	AEE61864.1	769	5.20439e-98	unknown [Dendroctonus ponderosae]>gi|478251984|gb|ENN72420.1| hypothetical protein YQE_10938, partial [Dendroctonus ponderosae]>gi|546677825|gb|ERL88582.1| hypothetical protein D910_05967 [Dendroctonus ponderosae]	Q9NHD5	729	4.33906e-93	Probable N-acetyltransferase san OS=Drosophila melanogaster GN=san PE=1 SV=1	PF05743//PF13302//PF13673//PF00583//PF08445//PF13508	UEV domain//Acetyltransferase (GNAT) domain//Acetyltransferase (GNAT) domain//Acetyltransferase (GNAT) family//FR47-like protein//Acetyltransferase (GNAT) domain	527	21.42	563	20.29	526	21.51	498	21.15
c11649_g1	1239	--	--	--	--	--	--	--	--	--	--	--	97	4.16	593	22.55	28	1.21	387	17.33
c11656_g1	561	332374118	AEE62200.1	600	1.29219e-76	unknown [Dendroctonus ponderosae]	Q4QRC6	508	4.63175e-64	Iron-sulfur cluster assembly 1 homolog, mitochondrial OS=Danio rerio GN=isca1 PE=2 SV=1	--	--	364	43.98	268	29.34	336	40.86	236	30.3
c11661_g1	931	--	--	--	--	--	--	--	--	--	--	--	3165	205.3	687	39.38	2182	142.09	597	40.29
c11664_g1	1378	189237665	XP_001812360.1	581	6.78826e-67	PREDICTED: RNA-binding protein 34 [Tribolium castaneum]>gi|270007816|gb|EFA04264.1| hypothetical protein TcasGA2_TC014554 [Tribolium castaneum]	Q5M9F1	384	1.57427e-39	RNA-binding protein 34 OS=Rattus norvegicus GN=Rbm34 PE=2 SV=1	PF07851//PF00076	TMPIT-like protein//RNA recognition motif. (a.k.a. RRM, RBD, or RNP domain)	581	21.99	1221	40.95	437	16.64	788	31.13
c11666_g1	886	157116368	XP_001658443.1	600	7.17194e-74	phosphatidylethanolamine-binding protein [Aedes aegypti]>gi|94469080|gb|ABF18389.1| phosphatidylethanolamine-binding protein [Aedes aegypti]>gi|108876530|gb|EAT40755.1| AAEL007549-PA [Aedes aegypti]	P54185	445	4.54953e-52	Putative odorant-binding protein A5 OS=Drosophila melanogaster GN=a5 PE=2 SV=2	--	--	2731	211.84	1643	120.03	2365	183.56	1251	108.43
c11670_g1	401	--	--	--	--	--	--	--	--	--	--	--	5	1.06	2	0.39	13	2.77	3	0.69
c1168_g1	1145	--	--	--	--	--	--	--	--	--	--	--	347	16.33	65	2.72	267	12.64	100	4.92
c11693_g1	1085	--	--	--	--	--	--	--	--	--	--	--	231	11.6	327	14.6	242	12.22	273	14.35
c11702_g1	255	--	--	--	--	--	--	--	--	--	--	--	13	8.5	1	0.68	9	5.97	1	0.78
c11704_g1	1197	--	--	--	--	--	--	--	--	--	--	--	12	0.54	11	0.44	16	0.72	9	0.42
c11705_g1	638	531448428	AGT57852.1	355	3.84231e-39	cytochrome P450 6bq18, partial [Leptinotarsa decemlineata]	P13527	250	3.55893e-23	Cytochrome P450 6A1 OS=Musca domestica GN=CYP6A1 PE=2 SV=1	PF00067	Cytochrome P450	32	3.2	291	26.25	9	0.91	194	20.55
c11710_g1	339	--	--	--	--	--	--	--	--	--	--	--	4	1.19	5	1.42	7	2.1	1	0.33
c11713_g1	341	--	--	--	--	--	--	--	--	--	--	--	1677	493.5	98	27.44	2764	820.32	300	97.6
c11731_g1	1143	332376745	AEE63512.1	440	5.4268e-49	unknown [Dendroctonus ponderosae]>gi|546685736|gb|ERL95191.1| hypothetical protein D910_12459 [Dendroctonus ponderosae]	A6QPN6	232	7.91002e-21	Gamma-interferon-inducible lysosomal thiol reductase OS=Bos taurus GN=IFI30 PE=2 SV=1	PF01323	DSBA-like thioredoxin domain	1910	90.09	839	35.15	1865	88.48	815	40.21
c11735_g1	431	--	--	--	--	--	--	--	--	--	--	--	102	18.92	644	110.19	155	28.96	3414	682.75
c11744_g1	504	--	--	--	--	--	--	--	--	--	--	--	374	53.34	3	0.39	300	43.08	3	0.46
c11747_g1	2200	91095179	XP_971501.1	661	3.27716e-73	PREDICTED: protein regulator of cytokinesis 1 [Tribolium castaneum]>gi|270015868|gb|EFA12316.1| hypothetical protein TcasGA2_TC005107 [Tribolium castaneum]	Q99K43	331	8.36376e-31	Protein regulator of cytokinesis 1 OS=Mus musculus GN=Prc1 PE=2 SV=2	PF03999//PF07544//PF04508//PF04513	Microtubule associated protein (MAP65/ASE1 family)//RNA polymerase II transcription mediator complex subunit 9//Viral A-type inclusion protein repeat//Baculovirus polyhedron envelope protein, PEP, C terminus	98	2.19	590	11.65	43	0.97	275	6.4
c11750_g1	692	91093211	XP_969739.1	479	9.04841e-58	PREDICTED: probable small nuclear ribonucleoprotein Sm D1 [Tribolium castaneum]>gi|270016480|gb|EFA12926.1| hypothetical protein TcasGA2_TC010472 [Tribolium castaneum]	Q9VU02	429	1.52904e-51	Probable small nuclear ribonucleoprotein Sm D1 OS=Drosophila melanogaster GN=SmD1 PE=1 SV=1	PF02918//PF11095	Pertussis toxin, subunit 2 and 3, C-terminal domain//Gem-associated protein 7 (Gemin7)	397	35.49	503	40.4	297	26.72	276	26.04
c11752_g1	2575	634006880	AHZ59659.1	2769	0	glycoside hydrolase family 1 [Phyllotreta striolata]	Q6UWM7	1113	1.19674e-139	Lactase-like protein OS=Homo sapiens GN=LCTL PE=1 SV=2	PF00232//PF00150	Glycosyl hydrolase family 1//Cellulase (glycosyl hydrolase family 5)	851	16.06	2432	40.45	797	15.12	1883	36.93
c11753_g1	343	--	--	--	--	--	--	--	--	--	--	--	37	10.75	11	3.04	24	7.03	4	1.28
c11759_g1	2774	642923760	XP_008193873.1	1036	9.1537e-129	PREDICTED: jmjC domain-containing protein 4 [Tribolium castaneum]>gi|270006937|gb|EFA03385.1| hypothetical protein TcasGA2_TC013371 [Tribolium castaneum]	Q08BY5	771	7.09962e-91	JmjC domain-containing protein 4 OS=Danio rerio GN=jmjd4 PE=2 SV=1	PF02724//PF02373//PF02535//PF05750	CDC45-like protein//JmjC domain, hydroxylase//ZIP Zinc transporter//Rubella capsid protein	8948	155.82	3000	46.04	9041	158.32	4494	81.34
c11761_g1	558	--	--	--	--	--	--	--	--	--	--	--	2	0.45	4	0.44	6	0.74	5	0.72
c11768_g1	403	--	--	--	--	--	--	--	--	--	--	--	4	0.84	6	1.17	5	1.06	5	1.14
c11770_g1	666	270016461	EFA12907.1	163	2.14021e-10	hypothetical protein TcasGA2_TC006976 [Tribolium castaneum]	--	--	--	--	--	--	23	2.17	193	16.37	48	4.55	1086	108.17
c11778_g1	677	--	--	--	--	--	--	--	--	--	PF00940//PF02966	DNA-dependent RNA polymerase//Mitosis protein DIM1	4402	405.61	16260	1347.03	187	17.34	14334	1394.99
c11779_g1	462	91094205	XP_971661.1	190	3.52575e-16	PREDICTED: cytochrome c oxidase subunit 7A1, mitochondrial [Tribolium castaneum]>gi|270011120|gb|EFA07568.1| hypothetical protein TcasGA2_TC015888 [Tribolium castaneum]	Q9VHS2	134	1.03473e-09	Probable cytochrome c oxidase subunit 7A, mitochondrial OS=Drosophila melanogaster GN=CG9603 PE=1 SV=1	PF02238	Cytochrome c oxidase subunit VIIa	3312	544.77	3074	463.73	2619	433.83	2046	361.17
c11782_g1	2945	576249490	AHH29251.1	2968	0	Inebriated-like protein [Leptinotarsa decemlineata]	Q9VR07	2037	0	Sodium- and chloride-dependent GABA transporter ine OS=Drosophila melanogaster GN=ine PE=1 SV=1	PF12201//PF01384//PF04140//PF00209//PF08395	Bcl2-interacting killer, BH3-domain containing//Phosphate transporter family//Isoprenylcysteine carboxyl methyltransferase (ICMT) family//Sodium:neurotransmitter symporter family//7tm Chemosensory receptor	1966	33.25	5855	94.36	1840	30.33	5287	99.18
c11785_g1	643	478257442	ENN77598.1	573	5.02218e-72	hypothetical protein YQE_05893, partial [Dendroctonus ponderosae]	Q9N2W7	341	1.95495e-38	Probable NADH dehydrogenase [ubiquinone] 1 alpha subcomplex subunit 12 OS=Caenorhabditis elegans GN=Y94H6A.8 PE=3 SV=2	PF00387	Phosphatidylinositol-specific phospholipase C, Y domain	1216	120.42	941	83.94	1077	107.34	763	79.93
c11786_g1	2911	385845164	AFI81409.1	2091	0	lipoate protein ligase [Phyllotreta striolata]	Q8VCM4	618	5.13213e-70	Lipoyltransferase 1, mitochondrial OS=Mus musculus GN=Lipt1 PE=2 SV=1	PF08046//PF03099	IlvGEDA operon leader peptide//Biotin/lipoate A/B protein ligase family	2875	53.8	4365	69.95	2084	40.03	3803	72.13
c11787_g1	369	--	--	--	--	--	--	--	--	--	--	--	3	0.75	6	1.4	4	1	5	1.36
c11788_g1	2488	642915726	XP_008190777.1	1058	1.87227e-130	PREDICTED: uncharacterized protein LOC103312284 [Tribolium castaneum]>gi|642915728|ref|XP_008190778.1| PREDICTED: uncharacterized protein LOC103312284 [Tribolium castaneum]	Q9NWF9	281	3.59885e-24	E3 ubiquitin-protein ligase RNF216 OS=Homo sapiens GN=RNF216 PE=1 SV=3	PF01090	Ribosomal protein S19e	205	4.01	1435	24.78	106	2.09	890	18.12
c11788_g2	1465	189240764	XP_001807564.1	523	2.92597e-58	PREDICTED: pancreatic lipase-related protein 2-like [Tribolium castaneum]	Q5XGE9	350	1.04679e-34	Lipase member H OS=Xenopus tropicalis GN=liph PE=2 SV=1	PF07224//PF01764	Chlorophyllase//Lipase (class 3)	63851	2252.01	1492	46.6	90832	3222.08	91	3.35
c11790_g1	277	--	--	--	--	--	--	--	--	--	--	--	4	2	5	2.52	10	5.07	5	2.9
c11792_g1	2100	189237118	XP_972118.2	2103	0	PREDICTED: serine/threonine-protein kinase polo [Tribolium castaneum]>gi|270008199|gb|EFA04647.1| polo [Tribolium castaneum]	P52304	1676	0	Serine/threonine-protein kinase polo OS=Drosophila melanogaster GN=polo PE=1 SV=2	PF00659//PF00069//PF07714	POLO box duplicated region//Protein kinase domain//Protein tyrosine kinase	120	2.83	1540	32.02	58	1.37	825	20.22
c11798_g1	244	--	--	--	--	--	--	--	--	--	--	--	144	113.8	182	154.75	135	108.22	172	166.87
c11799_g1	1309	642921311	XP_008192814.1	1058	1.89237e-138	PREDICTED: venom acid phosphatase Acph-1-like [Tribolium castaneum]>gi|270006249|gb|EFA02697.1| hypothetical protein TcasGA2_TC008419 [Tribolium castaneum]	Q5BLY5	574	3.80907e-67	Venom acid phosphatase Acph-1 OS=Apis mellifera PE=1 SV=1	PF00328	Histidine phosphatase superfamily (branch 2)	3623	145.57	1597	56.89	3093	125	1165	48.89
c11802_g1	544	--	--	--	--	--	--	--	--	--	--	--	9	1.14	19	2.18	7	0.89	4	0.54
c11802_g2	271	--	--	--	--	--	--	--	--	--	--	--	2	1.07	9	4.89	1	0.54	1	0.62
c11802_g3	343	--	--	--	--	--	--	--	--	--	--	--	8	2.32	39	10.77	15	4.39	12	3.85
c11802_g4	798	--	--	--	--	--	--	--	--	--	--	--	27	1.99	92	6.08	43	3.2	26	2.02
c11803_g1	400	54311779	CAH64508.1	286	5.88995e-28	putative esterase [Tribolium castaneum]	P81429	215	2.07018e-20	Esterase SG1 (Fragment) OS=Schizaphis graminum GN=SG1 PE=1 SV=1	--	--	285	60.58	511	100.98	340	72.82	616	142.07
c11804_g1	558	--	--	--	--	--	--	--	--	--	--	--	78	9.5	78	8.61	103	12.63	67	8.68
c11805_g1	2744	91092998	XP_968397.1	1014	1.93305e-128	PREDICTED: ras-related protein Rac1 [Tribolium castaneum]>gi|270004802|gb|EFA01250.1| Ras-related protein Rac1 [Tribolium castaneum]	P40792	969	3.55764e-123	Ras-related protein Rac1 OS=Drosophila melanogaster GN=Rac1 PE=1 SV=2	PF08477//PF00009//PF00025//PF00160//PF00071	Miro-like protein//Elongation factor Tu GTP binding domain//ADP-ribosylation factor family//Cyclophilin type peptidyl-prolyl cis-trans isomerase/CLD//Ras family	2456	43.27	2695	41.85	2573	45.59	2172	39.78
c11808_g1	1595	478255738	ENN75947.1	1433	0	hypothetical protein YQE_07482, partial [Dendroctonus ponderosae]>gi|546683613|gb|ERL93401.1| hypothetical protein D910_10693 [Dendroctonus ponderosae]	Q5R4V3	1267	1.31928e-168	Casein kinase I isoform gamma-3 OS=Pongo abelii GN=CSNK1G3 PE=2 SV=1	PF00069//PF07714	Protein kinase domain//Protein tyrosine kinase	34	1.16	301	9.13	45	1.56	1462	52.12
c11825_g1	2023	332375697	AEE62989.1	715	3.23214e-86	unknown [Dendroctonus ponderosae]	P18289	387	2.63852e-40	Transcription factor AP-1 OS=Drosophila melanogaster GN=Jra PE=1 SV=2	PF04977//PF06005//PF07716//PF00700//PF03131//PF00170//PF06003	Septum formation initiator//Protein of unknown function (DUF904)//Basic region leucine zipper//Bacterial flagellin C-terminal helical region//bZIP Maf transcription factor//bZIP transcription factor//Survival motor neuron protein (SMN)	1635	40.13	2030	43.99	1591	39.27	1523	38.91
c11832_g1	631	--	--	--	--	--	--	--	--	--	--	--	3200	325.49	471	43.19	2733	279.78	772	83.11
c11835_g1	855	--	--	--	--	--	--	--	--	--	--	--	6	0.41	8	0.48	11	0.75	7	0.5
c11836_g1	269	--	--	--	--	--	--	--	--	--	--	--	1	0.55	4	2.23	1	0.55	4	2.56
c11840_g1	313	--	--	--	--	--	--	--	--	--	--	--	5	2.5	1	0.65	8	2.99	1	0.4
c11848_g1	1268	270014173	EFA10621.1	1029	7.78376e-134	hypothetical protein TcasGA2_TC016258 [Tribolium castaneum]	Q5ND52	556	2.30284e-64	rRNA methyltransferase 3, mitochondrial OS=Mus musculus GN=Rnmtl1 PE=2 SV=1	PF08032//PF00588	RNA 2'-O ribose methyltransferase substrate binding//SpoU rRNA Methylase family	236	9.84	403	14.91	218	9.14	220	9.59
c11849_g1	2635	91091438	XP_972410.1	2351	0	PREDICTED: protein ST7 homolog [Tribolium castaneum]>gi|270000957|gb|EEZ97404.1| hypothetical protein TcasGA2_TC011233 [Tribolium castaneum]	Q2M146	2144	0	Protein ST7 homolog OS=Drosophila pseudoobscura pseudoobscura GN=GA17575 PE=3 SV=2	PF13174//PF00515//PF00637	Tetratricopeptide repeat//Tetratricopeptide repeat//Region in Clathrin and VPS	665	12.24	954	15.48	723	13.38	865	16.55
c11851_g1	278	--	--	--	--	--	--	--	--	--	--	--	2	0.99	1	0.5	1	0.5	1	0.57
c11853_g1	2958	91085745	XP_973735.1	1405	0	PREDICTED: rabenosyn-5 [Tribolium castaneum]>gi|270010009|gb|EFA06457.1| hypothetical protein TcasGA2_TC009340 [Tribolium castaneum]	Q99437	510	3.60501e-57	V-type proton ATPase 21 kDa proteolipid subunit OS=Homo sapiens GN=ATP6V0B PE=2 SV=1	PF01155//PF06657//PF01485//PF00420//PF00137//PF01363	Hydrogenase expression/synthesis hypA family//Centrosome microtubule-binding domain of Cep57//IBR domain//NADH-ubiquinone/plastoquinone oxidoreductase chain 4L//ATP synthase subunit C//FYVE zinc finger	988	16.06	680	9.74	1116	18.24	465	7.86
c11854_g1	393	--	--	--	--	--	--	--	--	--	--	--	3	0.75	26	5.74	10	2.3	10	2.53
c11856_g1	290	--	--	--	--	--	--	--	--	--	--	--	10	4.39	10	4.35	6	2.66	5	2.51
c11860_g1	393	91082271	XP_973527.1	340	6.40204e-39	PREDICTED: NADH dehydrogenase [ubiquinone] 1 alpha subcomplex subunit 4 [Tribolium castaneum]>gi|270008203|gb|EFA04651.1| hypothetical protein TcasGA2_TC014044 [Tribolium castaneum]	Q62425	160	1.70845e-13	Cytochrome c oxidase subunit NDUFA4 OS=Mus musculus GN=Ndufa4 PE=1 SV=2	--	--	3355	737.46	3043	623.14	2425	537.13	2117	505.72
c11861_g1	1444	642935798	XP_008198179.1	495	8.74789e-56	PREDICTED: CD63 antigen [Tribolium castaneum]>gi|270013280|gb|EFA09728.1| hypothetical protein TcasGA2_TC011861 [Tribolium castaneum]	P28648	208	3.87027e-17	CD63 antigen OS=Rattus norvegicus GN=Cd63 PE=1 SV=2	PF00335//PF13520//PF02687	Tetraspanin family//Amino acid permease//FtsX-like permease family	855	30.66	7162	227.45	389	14.03	4906	183.57
c11868_g1	1540	10798899	AAG23133.1	1921	0	alpha-amylase [Diabrotica virgifera virgifera]	O97396	1794	0	Alpha-amylase OS=Phaedon cochleariae PE=2 SV=1	PF00128//PF02806	Alpha amylase, catalytic domain//Alpha amylase, C-terminal all-beta domain	4846	161.43	80725	2380.01	2222	74.45	40632	1411.62
c11871_g1	775	642923913	XP_008193925.1	143	2.95836e-09	PREDICTED: uncharacterized protein LOC103313167 [Tribolium castaneum]>gi|270006892|gb|EFA03340.1| hypothetical protein TcasGA2_TC013317 [Tribolium castaneum]	--	--	--	--	--	--	2451	256.69	2048	188.13	2796	298.33	1853	206.56
c11875_g1	391	--	--	--	--	--	--	--	--	--	--	--	14	3.11	9	1.86	10	2.24	7	1.69
c11875_g2	576	--	--	--	--	--	--	--	--	--	--	--	11	1.28	11	1.16	15	1.75	6	0.74
c11878_g1	450	--	--	--	--	--	--	--	--	--	--	--	3	0.52	4	0.63	8	1.65	5	0.92
c11882_g1	2871	546685087	ERL94614.1	1162	3.55601e-143	hypothetical protein D910_11891 [Dendroctonus ponderosae]	P35858	273	2.40912e-23	Insulin-like growth factor-binding protein complex acid labile subunit OS=Homo sapiens GN=IGFALS PE=1 SV=1	PF00560	Leucine Rich Repeat	124	2.08	2002	29.61	60	1.01	1085	18.93
c11883_g1	1190	91077322	XP_974743.1	1234	5.54994e-166	PREDICTED: pre-mRNA-splicing factor 18 [Tribolium castaneum]>gi|642913792|ref|XP_008201162.1| PREDICTED: pre-mRNA-splicing factor 18 [Tribolium castaneum]>gi|270002090|gb|EEZ98537.1| hypothetical protein TcasGA2_TC001041 [Tribolium castaneum]	Q6GMH0	843	2.52119e-108	Pre-mRNA-splicing factor 18 OS=Danio rerio GN=prpf18 PE=2 SV=1	PF10729//PF02840	Cell division activator CedA//Prp18 domain	746	33.53	918	36.64	769	34.77	668	31.39
c11890_g1	313	--	--	--	--	--	--	--	--	--	--	--	4	1.44	2	0.7	7	2.54	2	0.81
c118_g1	218	--	--	--	--	--	--	--	--	--	--	--	5	6.18	1	1.41	1	1.27	1	1.6
c11904_g1	948	241238985	XP_002401441.1	156	5.49961e-09	52 kD repressor of inhibitor of protein kinase, putative [Ixodes scapularis]>gi|215496163|gb|EEC05804.1| 52 kD repressor of inhibitor of protein kinase, putative [Ixodes scapularis]	Q9CUX1	135	1.3108e-07	52 kDa repressor of the inhibitor of the protein kinase OS=Mus musculus GN=Prkrir PE=2 SV=2	PF05485	THAP domain	114	7.07	34	1.89	137	8.72	41	2.88
c11906_g1	2406	91081029	XP_975330.1	1481	0	PREDICTED: ESF1 homolog [Tribolium castaneum]>gi|270005326|gb|EFA01774.1| hypothetical protein TcasGA2_TC007375 [Tribolium castaneum]	Q76MT4	621	4.62242e-67	ESF1 homolog OS=Rattus norvegicus GN=Esf1 PE=1 SV=1	PF08159	NUC153 domain	590	11.98	831	14.88	547	11.17	769	16.24
c11908_g1	573	--	--	--	--	--	--	--	--	--	--	--	15	1.76	205	21.72	3	0.35	176	21.88
c11910_g1	462	--	--	--	--	--	--	--	--	--	--	--	6	0.99	7	1.06	4	0.66	4	0.71
c11911_g1	856	--	--	--	--	--	--	--	--	--	--	--	6	0.4	14	0.84	6	0.41	8	0.57
c11918_g1	289	--	--	--	--	--	--	--	--	--	--	--	8	3.55	8	3.52	14	6.27	11	5.57
c11921_g1	868	332375626	AEE62954.1	426	3.36423e-46	unknown [Dendroctonus ponderosae]	P13582	353	6.3455e-37	Serine protease easter OS=Drosophila melanogaster GN=ea PE=1 SV=3	PF00089	Trypsin	452	29.94	1239	73.29	111	7.4	1011	70.35
c11923_g1	268	--	--	--	--	--	--	--	--	--	--	--	3	1.66	7	3.95	4	2.25	2	1.3
c11928_g1	1973	332374254	AEE62268.1	1419	0	unknown [Dendroctonus ponderosae]>gi|546686166|gb|ERL95552.1| hypothetical protein D910_12813 [Dendroctonus ponderosae]	Q24133	993	2.29532e-127	DnaJ protein homolog 1 OS=Drosophila melanogaster GN=DnaJ-1 PE=1 SV=3	--	--	1509	38.07	1940	43.23	1476	37.45	1240	32.57
c11929_g1	615	270004916	EFA01364.1	396	5.98934e-44	hypothetical protein TcasGA2_TC010349 [Tribolium castaneum]	P81708	241	4.75503e-24	Lysozyme C, milk isozyme OS=Canis familiaris PE=1 SV=1	--	--	73845	7792.86	746	71.04	65250	6930.33	729	81.49
c11930_g1	691	264667449	ACY71310.1	347	9.18364e-39	ribosomal protein L38 [Chrysomela tremula]	Q4GX86	338	1.15641e-38	60S ribosomal protein L38 OS=Timarcha balearica GN=RpL38 PE=3 SV=1	PF01781	Ribosomal L38e protein family	7421	664.75	6692	538.57	5901	531.92	6301	595.8
c11931_g1	727	608647733	EZG43765.1	129	5.92405e-06	hypothetical protein GNI_160000, partial [Gregarina niphandrodes]	--	--	--	--	--	--	6	0.5	30	2.25	4	0.34	12	1.06
c11936_g1	296	--	--	--	--	--	--	--	--	--	--	--	2	0.83	3	1.23	1	0.42	1	0.47
c11937_g1	346	--	--	--	--	--	--	--	--	--	--	--	39	11.12	31	8.39	42	12.07	39	12.26
c11938_g1	2993	478254059	ENN74351.1	1409	1.15281e-178	hypothetical protein YQE_09321, partial [Dendroctonus ponderosae]>gi|546672810|gb|ERL84566.1| hypothetical protein D910_01995 [Dendroctonus ponderosae]	--	--	--	--	--	--	1029	16.52	13802	195.22	631	10.19	8238	137.42
c11939_g1	1995	91077460	XP_967961.1	1194	7.67564e-154	PREDICTED: membrane-bound transcription factor site-2 protease [Tribolium castaneum]>gi|270001616|gb|EEZ98063.1| hypothetical protein TcasGA2_TC000469 [Tribolium castaneum]	O54862	527	2.66482e-57	Membrane-bound transcription factor site-2 protease OS=Cricetulus griseus GN=MBTPS2 PE=2 SV=1	PF02163//PF13180	Peptidase family M50//PDZ domain	361	9	263	5.79	384	9.62	219	5.68
c1194_g1	299	--	--	--	--	--	--	--	--	--	--	--	2	0.81	2	1.15	2	1.44	1	0.46
c11964_g1	1213	332373980	AEE62131.1	1122	1.18245e-149	unknown [Dendroctonus ponderosae]>gi|478250944|gb|ENN71428.1| hypothetical protein YQE_11847, partial [Dendroctonus ponderosae]>gi|546682688|gb|ERL92600.1| hypothetical protein D910_09913 [Dendroctonus ponderosae]	Q9QZR0	434	9.61053e-47	E3 ubiquitin-protein ligase RNF25 OS=Mus musculus GN=Rnf25 PE=1 SV=2	PF12678//PF00097//PF05773//PF14634//PF12861//PF13639	RING-H2 zinc finger//Zinc finger, C3HC4 type (RING finger)//RWD domain//zinc-RING finger domain//Anaphase-promoting complex subunit 11 RING-H2 finger//Ring finger domain	628	27.6	621	24.22	641	28.33	457	20.99
c11965_g1	1163	608697494	EZG88840.1	906	1.17484e-113	putative stress-induced protein sti1 [Gregarina niphandrodes]	Q8ILC1	603	3.42003e-70	STI1-like protein OS=Plasmodium falciparum (isolate 3D7) GN=PF14_0324 PE=3 SV=1	PF04733//PF13174//PF13181//PF10255//PF00515//PF13176	Coatomer epsilon subunit//Tetratricopeptide repeat//Tetratricopeptide repeat//RNA polymerase I-associated factor PAF67//Tetratricopeptide repeat//Tetratricopeptide repeat	29	1.34	219	9	53	2.5	97	4.7
c11975_g1	1683	478252870	ENN73259.1	730	3.92511e-89	hypothetical protein YQE_10155, partial [Dendroctonus ponderosae]>gi|546674747|gb|ERL86052.1| hypothetical protein D910_03466 [Dendroctonus ponderosae]	Q3U145	322	3.28041e-31	Transmembrane protein 64 OS=Mus musculus GN=Tmem64 PE=2 SV=1	PF00122	E1-E2 ATPase	540	16.27	617	16.44	498	15.09	888	27.88
c11977_g1	652	--	--	--	--	--	--	--	--	--	--	--	8	0.78	12	1.05	27	2.64	18	1.85
c11979_g1	713	657575451	XP_008291462.1	162	1.30178e-10	PREDICTED: E-selectin-like isoform X1 [Stegastes partitus]	P98107	125	8.16544e-07	E-selectin OS=Bos taurus GN=SELE PE=2 SV=1	PF00059//PF07180	Lectin C-type domain//Protein of unknown function (DUF1401)	1359	116.63	12548	966.54	677	58.46	6318	571.9
c11982_g1	1549	642914834	XP_008194983.1	1330	6.12314e-178	PREDICTED: inhibitor of growth protein 3 isoform X1 [Tribolium castaneum]	Q66KD5	769	1.27651e-94	Inhibitor of growth protein 3 OS=Xenopus tropicalis GN=ing3 PE=2 SV=1	PF14942//PF01576//PF00628	Organelle biogenesis, Muted-like protein//Myosin tail//PHD-finger	448	14.83	376	11.01	397	13.21	284	9.8
c11984_g1	452	--	--	--	--	--	--	--	--	--	--	--	5	0.85	2	0.31	5	0.86	2	0.37
c11998_g1	393	--	--	--	--	--	--	--	--	--	--	--	5	1.1	5	1.02	17	3.77	2	0.48
c12001_g1	557	--	--	--	--	--	--	--	--	--	--	--	6	0.73	7	1.07	5	0.61	7	1.07
c12006_g1	1349	--	--	--	--	--	--	--	--	--	--	--	18	0.7	16	0.55	9	0.35	23	0.93
c12013_g1	1297	91086991	XP_973570.1	1329	1.06913e-180	PREDICTED: maspardin [Tribolium castaneum]>gi|270010508|gb|EFA06956.1| hypothetical protein TcasGA2_TC009913 [Tribolium castaneum]	Q9CQC8	967	6.29021e-127	Maspardin OS=Mus musculus GN=Spg21 PE=1 SV=1	PF00975//PF00326	Thioesterase domain//Prolyl oligopeptidase family	197	8.35	222	8.35	244	10.43	142	6.32
c12016_g1	560	--	--	--	--	--	--	--	--	--	--	--	7	0.85	46	5.05	16	1.95	287	36.95
c12017_g1	1636	478254405	ENN74657.1	1142	4.91407e-148	hypothetical protein YQE_08774, partial [Dendroctonus ponderosae]	Q5ZIA0	755	1.43452e-90	Methyltransferase-like protein 16 OS=Gallus gallus GN=METTL16 PE=2 SV=1	PF03602//PF06325//PF05175//PF02475//PF05971	Conserved hypothetical protein 95//Ribosomal protein L11 methyltransferase (PrmA)//Methyltransferase small domain//Met-10+ like-protein//Protein of unknown function (DUF890)	118	3.67	350	9.63	83	2.6	164	5.32
c12019_g1	293	--	--	--	--	--	--	--	--	--	--	--	4	1.71	3	1.26	2	0.86	3	1.46
c12020_g1	1548	642925105	XP_008194171.1	1014	2.47871e-130	PREDICTED: decaprenyl-diphosphate synthase subunit 2-like [Tribolium castaneum]>gi|270008056|gb|EFA04504.1| hypothetical protein TcasGA2_TC014812 [Tribolium castaneum]	Q33DR3	507	1.50604e-56	Decaprenyl-diphosphate synthase subunit 2 OS=Mus musculus GN=Pdss2 PE=1 SV=2	PF00348	Polyprenyl synthetase	374	12.39	462	13.54	418	13.92	344	11.88
c12027_g1	487	546685058	ERL94608.1	245	3.21712e-22	hypothetical protein D910_11885, partial [Dendroctonus ponderosae]	--	--	--	--	--	--	45	6.78	24	3.31	63	9.56	30	4.84
c12029_g1	606	91076400	XP_969165.1	229	1.36498e-21	PREDICTED: ATP synthase subunit e, mitochondrial [Tribolium castaneum]>gi|270002900|gb|EEZ99347.1| hypothetical protein TcasGA2_TC004872 [Tribolium castaneum]	--	--	--	--	PF05680	ATP synthase E chain	2206	237.81	1829	178.03	1894	205.5	1304	148.98
c12032_g1	436	546675443	ERL86631.1	405	4.82022e-44	hypothetical protein D910_04038 [Dendroctonus ponderosae]	Q02366	249	7.59281e-26	NADH dehydrogenase [ubiquinone] 1 alpha subcomplex subunit 6 OS=Bos taurus GN=NDUFA6 PE=1 SV=2	--	--	4	0.73	21	3.52	7	1.28	86	16.84
c12041_g1	976	642913840	XP_008201181.1	253	4.3847e-21	PREDICTED: uncharacterized protein LOC103315106 [Tribolium castaneum]>gi|270001659|gb|EEZ98106.1| hypothetical protein TcasGA2_TC000521 [Tribolium castaneum]	--	--	--	--	--	--	6	0.34	7	0.36	12	0.69	6	0.36
c12042_g1	301	--	--	--	--	--	--	--	--	--	--	--	8	3.18	6	2.33	15	6.02	9	4.04
c12043_g1	1064	270008934	EFA05382.1	697	5.10181e-87	hypothetical protein TcasGA2_TC015554 [Tribolium castaneum]	Q3ZBV9	450	1.51525e-51	Dehydrogenase/reductase SDR family member 11 OS=Bos taurus GN=DHRS11 PE=2 SV=1	PF12242//PF00106//PF01370	NAD(P)H binding domain of trans-2-enoyl-CoA reductase//short chain dehydrogenase//NAD dependent epimerase/dehydratase family	171	8.79	288	13.17	140	7.24	782	42.1
c12056_g1	588	47028281	AAT09073.1	309	2.51462e-33	dynein 8 kDa light chain [Bigelowiella natans]	Q24117	306	4.29065e-34	Dynein light chain 1, cytoplasmic OS=Drosophila melanogaster GN=ctp PE=1 SV=1	PF01221	Dynein light chain type 1	28	3.15	174	17.72	51	5.78	825	98.61
c12057_g1	486	--	--	--	--	--	--	--	--	--	--	--	5	1.55	2	0.64	3	0.54	2	0.32
c12061_g1	439	--	--	--	--	--	--	--	--	--	--	--	2	0.36	5	0.83	2	0.36	6	1.16
c12071_g1	1487	91076404	XP_969308.1	1693	0	PREDICTED: protein RMD5 homolog A [Tribolium castaneum]>gi|270002561|gb|EEZ99008.1| hypothetical protein TcasGA2_TC004876 [Tribolium castaneum]	Q80YQ8	1070	2.55242e-140	Protein RMD5 homolog A OS=Mus musculus GN=Rmnd5a PE=2 SV=2	PF08702//PF08919//PF13639//PF06008	Fibrinogen alpha/beta chain family//F-actin binding//Ring finger domain//Laminin Domain I	675	23.4	719	22.07	690	24.06	555	20.07
c12075_g1	324	--	--	--	--	--	--	--	--	--	--	--	34	11.25	11	3.5	46	15.35	10	3.69
c12076_g1	672	--	--	--	--	--	--	--	--	--	--	--	6	0.56	28	2.34	14	1.31	76	7.69
c12081_g1	323	--	--	--	--	--	--	--	--	--	--	--	4	1.33	4	1.28	2	0.67	2	0.74
c12085_g1	224	--	--	--	--	--	--	--	--	--	--	--	23	25.09	8	9.77	22	24.52	15	20.75
c12088_g1	636	--	--	--	--	--	--	--	--	--	--	--	7	0.76	14	1.37	3	0.33	20	2.28
c12090_g1	1039	307199868	EFN80265.1	325	2.97791e-34	Cysteine-rich protein 1 [Harpegnathos saltator]	Q56K04	267	3.13732e-27	Cysteine-rich protein 1 OS=Bos taurus GN=CRIP1 PE=3 SV=3	PF03884//PF08996//PF08111//PF00412//PF02069	Domain of unknown function (DUF329)//DNA Polymerase alpha zinc finger//Pea-VEAacid family//LIM domain//Prokaryotic metallothionein	1282	67.86	1377	64.85	908	48.35	1105	61.26
c12093_g1	398	--	--	--	--	--	--	--	--	--	--	--	18	3.86	4	0.8	6	1.3	7	1.63
c12102_g1	706	270002378	EEZ98825.1	257	3.61967e-23	hypothetical protein TcasGA2_TC004432 [Tribolium castaneum]	--	--	--	--	PF00858	Amiloride-sensitive sodium channel	5	0.44	15	1.18	6	0.53	4	0.37
c12105_g1	536	--	--	--	--	--	--	--	--	--	--	--	5	0.65	4	0.47	3	0.39	6	0.83
c12118_g1	1774	332373508	AEE61895.1	919	7.27558e-114	unknown [Dendroctonus ponderosae]>gi|478260623|gb|ENN80326.1| hypothetical protein YQE_03319, partial [Dendroctonus ponderosae]>gi|546685248|gb|ERL94775.1| hypothetical protein D910_12049 [Dendroctonus ponderosae]	Q2TA14	786	3.33912e-95	Lysosomal Pro-X carboxypeptidase OS=Bos taurus GN=PRCP PE=2 SV=1	PF05392//PF05577	Cytochrome C oxidase chain VIIB//Serine carboxypeptidase S28	34	1.54	42	1.64	38	1.38	48	2.5
c12125_g1	665	270008129	EFA04577.1	238	2.53606e-21	dichaete [Tribolium castaneum]	--	--	--	--	--	--	33	3.12	24	2.04	46	4.37	20	2
c12125_g2	336	642924471	XP_972019.2	400	2.19036e-46	PREDICTED: SOX domain-containing protein dichaete [Tribolium castaneum]	Q24533	358	3.68445e-40	SOX domain-containing protein dichaete OS=Drosophila melanogaster GN=D PE=2 SV=1	--	--	11	3.35	5	1.45	26	7.98	9	3.03
c12129_g1	331	--	--	--	--	--	--	--	--	--	--	--	3	0.94	2	0.6	6	1.9	3	1.05
c12144_g1	1033	478258017	ENN78155.1	284	1.37394e-27	hypothetical protein YQE_05309, partial [Dendroctonus ponderosae]>gi|546682518|gb|ERL92441.1| hypothetical protein D910_09755 [Dendroctonus ponderosae]	--	--	--	--	--	--	640	35.73	497	24.55	591	33.09	352	21.07
c12155_g1	324	--	--	--	--	--	--	--	--	--	--	--	88	29.11	70	22.27	81	27.04	46	16.96
c12157_g1	724	171473974	ACB47095.1	311	5.73443e-33	SJCHGC01950 protein [Schistosoma japonicum]>gi|226469826|emb|CAX70194.1| Dynein light chain LC6, flagellar outer arm [Schistosoma japonicum]>gi|226487620|emb|CAX74680.1| Dynein light chain LC6, flagellar outer arm [Schistosoma japonicum]>gi|226487622|emb|CAX74681.1| Dynein light chain LC6, flagellar outer arm [Schistosoma japonicum]	Q24117	299	1.39201e-32	Dynein light chain 1, cytoplasmic OS=Drosophila melanogaster GN=ctp PE=1 SV=1	PF01221	Dynein light chain type 1	30	2.52	157	11.84	42	3.55	819	72.58
c12171_g1	666	70909683	CAJ17264.1	819	9.8246e-109	ribosomal protein L12e [Biphyllus lunatus]	P35979	718	1.11548e-94	60S ribosomal protein L12 OS=Mus musculus GN=Rpl12 PE=1 SV=2	PF00298	Ribosomal protein L11, RNA binding domain	11220	1057.65	13372	1133.94	9244	876.91	10736	1069.38
c12176_g1	281	--	--	--	--	--	--	--	--	--	--	--	2	0.96	9	4.32	1	0.49	7	3.87
c12178_g1	422	478261514	ENN80859.1	196	2.20276e-15	hypothetical protein YQE_02725, partial [Dendroctonus ponderosae]	B5U2W0	122	4.05621e-07	Venom serine protease Bi-VSP OS=Bombus ignitus PE=1 SV=1	--	--	13	2.5	10	1.78	18	3.49	6	1.25
c1217_g1	1438	332375897	AEE63089.1	520	1.11271e-60	unknown [Dendroctonus ponderosae]>gi|546681005|gb|ERL91176.1| hypothetical protein D910_08515 [Dendroctonus ponderosae]	Q3T0A6	250	4.1406e-23	B-cell CLL/lymphoma 7 protein family member B OS=Bos taurus GN=BCL7B PE=2 SV=1	PF09458//PF01607	H-type lectin domain//Chitin binding Peritrophin-A domain	1223	44.07	1142	36.44	1122	40.66	754	28.35
c12183_g1	307	--	--	--	--	--	--	--	--	--	--	--	8	3.02	29	10.66	9	3.43	15	6.38
c12188_g1	242	--	--	--	--	--	--	--	--	--	--	--	1	0.79	3	2.54	1	0.8	21	20.23
c12189_g1	508	--	--	--	--	--	--	--	--	--	--	--	42	5.92	14	1.8	54	7.66	12	1.8
c12191_g1	1080	328707450	XP_003243399.1	202	2.85168e-15	PREDICTED: uncharacterized protein LOC100572797 [Acyrthosiphon pisum]	--	--	--	--	--	--	294	17.25	356	17.97	520	29.66	459	25.78
c12218_g1	2255	642921464	XP_001815490.2	1436	0	PREDICTED: sphingomyelin phosphodiesterase [Tribolium castaneum]	Q0VD19	684	1.35558e-77	Sphingomyelin phosphodiesterase OS=Bos taurus GN=SMPD1 PE=2 SV=1	PF00149//PF03248	Calcineurin-like phosphoesterase//Rer1 family	1327	28.91	1149	22.09	1076	23.58	916	20.76
c12220_g1	821	113951713	NP_001039290.1	277	1.40592e-27	chemosensory protein 8 precursor [Tribolium castaneum]>gi|112031758|gb|ABH88181.1| chemosensory protein 8 [Tribolium castaneum]>gi|270011119|gb|EFA07567.1| chemosensory protein 16 [Tribolium castaneum]	--	--	--	--	--	--	42	2.99	12	0.76	51	3.65	9	0.67
c12233_g1	480	--	--	--	--	--	--	--	--	--	--	--	10	1.54	6	0.85	4	0.62	2	0.33
c12235_g1	598	--	--	--	--	--	--	--	--	--	--	--	4	0.44	11	1.09	5	0.55	16	1.86
c12256_g1	1095	--	--	--	--	--	--	--	--	--	--	--	19	1.26	108	6.51	33	1.89	427	29.23
c12265_g1	347	--	--	--	--	--	--	--	--	--	--	--	9	2.55	2	0.54	15	4.28	2	0.62
c12266_g1	834	--	--	--	--	--	--	--	--	--	--	--	11	0.77	11	0.69	10	0.7	6	0.44
c12267_g1	262	--	--	--	--	--	--	--	--	--	--	--	1	0.6	1	0.61	2	1.21	2	1.41
c12270_g1	740	--	--	--	--	--	--	--	--	--	PF01956	Integral membrane protein DUF106	36	2.94	90	6.59	35	2.87	45	3.87
c12277_g1	608	255522801	NP_001157313.1	161	2.03061e-10	longitudinals lacking isoform 4 [Tribolium castaneum]	Q7KQZ4	120	2.66141e-06	Longitudinals lacking protein, isoforms A/B/D/L OS=Drosophila melanogaster GN=lola PE=1 SV=1	PF00096	Zinc finger, C2H2 type	15	3.15	11	2.44	25	4.86	6	1.2
c12282_g1	1908	91091382	XP_973347.1	717	4.09681e-85	PREDICTED: fibroblast growth factor receptor substrate 3 [Tribolium castaneum]>gi|270013059|gb|EFA09507.1| hypothetical protein TcasGA2_TC011609 [Tribolium castaneum]	O43559	268	1.94242e-23	Fibroblast growth factor receptor substrate 3 OS=Homo sapiens GN=FRS3 PE=1 SV=3	PF02174//PF00906	PTB domain (IRS-1 type)//Hepatitis core antigen	290	9.25	525	14.91	296	9.44	352	11.83
c12295_g1	2265	546686163	ERL95549.1	1777	0	hypothetical protein D910_12810 [Dendroctonus ponderosae]	Q5BJ29	950	1.20153e-117	F-box/LRR-repeat protein 7 OS=Mus musculus GN=Fbxl7 PE=1 SV=1	PF00646//PF00560	F-box domain//Leucine Rich Repeat	357	7.74	451	8.63	337	7.35	268	6.05
c12300_g1	1608	--	--	--	--	--	--	--	--	--	--	--	530	16.81	361	10.13	534	17.03	339	11.21
c12308_g1	348	--	--	--	--	--	--	--	--	--	--	--	13	3.66	4	1.07	14	3.97	6	1.86
c12325_g1	1506	478251980	ENN72416.1	1997	0	hypothetical protein YQE_10934, partial [Dendroctonus ponderosae]	Q0VC71	1469	0	Probable tubulin polyglutamylase TTLL1 OS=Bos taurus GN=TTLL1 PE=2 SV=1	PF03133	Tubulin-tyrosine ligase family	193	6.6	337	10.19	184	6.32	1158	41.28
c12327_g1	563	195553210	XP_002076623.1	124	9.12467e-06	GD15159 [Drosophila simulans]>gi|194202234|gb|EDX15810.1| GD15159 [Drosophila simulans]	P09491	119	1.72346e-06	Tropomyosin-2 OS=Drosophila melanogaster GN=Tm2 PE=2 SV=1	PF13851//PF02403//PF06160//PF10186//PF03840//PF03938//PF08702//PF00038//PF01920//PF00015//PF04111//PF01105//PF04977//PF09177//PF05073//PF06009//PF05531//PF10473//PF04799//PF01496	Growth-arrest specific micro-tubule binding//Seryl-tRNA synthetase N-terminal domain//Septation ring formation regulator, EzrA//UV radiation resistance protein and autophagy-related subunit 14//Preprotein translocase SecG subunit//Outer membrane protein (OmpH-like)//Fibrinogen alpha/beta chain family//Intermediate filament protein//Prefoldin subunit//Methyl-accepting chemotaxis protein (MCP) sign…	13	1.56	52	5.66	13	1.57	279	35.63
c12333_g1	512	--	--	--	--	--	--	--	--	--	--	--	176	24.48	75	9.5	190	26.61	74	10.98
c12335_g1	2081	91094199	XP_971496.1	1023	1.12694e-130	PREDICTED: probable DNA-directed RNA polymerase III subunit RPC6 [Tribolium castaneum]>gi|270011207|gb|EFA07655.1| hypothetical protein TcasGA2_TC030601 [Tribolium castaneum]	Q9VD25	729	1.60338e-88	Probable DNA-directed RNA polymerase III subunit RPC6 OS=Drosophila melanogaster GN=CG5380 PE=2 SV=1	PF01597//PF05158//PF10576	Glycine cleavage H-protein//RNA polymerase Rpc34 subunit//Iron-sulfur binding domain of endonuclease III	1419	33.76	2063	43.33	1014	24.26	1686	41.75
c12336_g1	295	608680677	EZG73418.1	143	1.18065e-09	putative glutathione S-transferase [Gregarina niphandrodes]	--	--	--	--	PF07928	Vps54-like protein	8	3.35	39	16.1	14	5.93	17	8.1
c12336_g2	402	--	--	--	--	--	--	--	--	--	--	--	6	1.26	26	5.09	5	1.06	4	0.91
c12338_g1	700	646699130	KDR09911.1	149	1.18774e-09	Pheromone-binding protein-related protein 3 [Zootermopsis nevadensis]	--	--	--	--	PF01395	PBP/GOBP family	121	10.65	58	4.58	1469	130.09	29	2.69
c12339_g1	1317	--	--	--	--	--	--	--	--	--	--	--	13	0.52	10	0.35	25	1	13	0.54
c12345_g1	420	--	--	--	--	--	--	--	--	--	--	--	2	1.26	10	3.08	3	0.59	8	1.68
c12348_g1	714	--	--	--	--	--	--	--	--	--	--	--	17	1.46	71	5.46	13	1.12	462	41.74
c12348_g2	1894	478251169	ENN71645.1	1285	3.53482e-170	hypothetical protein YQE_11743, partial [Dendroctonus ponderosae]>gi|546685828|gb|ERL95271.1| hypothetical protein D910_12537 [Dendroctonus ponderosae]	--	--	--	--	--	--	29	0.77	334	7.79	46	1.22	1988	54.65
c12356_g1	290	--	--	--	--	--	--	--	--	--	--	--	7	3.07	4	1.74	10	4.44	5	2.51
c12357_g1	1248	478249764	ENN70272.1	1435	0	hypothetical protein YQE_13055, partial [Dendroctonus ponderosae]>gi|546677444|gb|ERL88281.1| hypothetical protein D910_05668 [Dendroctonus ponderosae]	Q9NSB8	698	3.41036e-86	Homer protein homolog 2 OS=Homo sapiens GN=HOMER2 PE=1 SV=1	PF04977//PF10186//PF10473//PF13851	Septum formation initiator//UV radiation resistance protein and autophagy-related subunit 14//Leucine-rich repeats of kinetochore protein Cenp-F/LEK1//Growth-arrest specific micro-tubule binding	123	5.23	171	6.45	205	8.76	107	4.75
c12366_g1	310	--	--	--	--	--	--	--	--	--	--	--	2	0.74	2	0.72	1	0.37	7	2.9
c1236_g1	314	--	--	--	--	--	--	--	--	--	--	--	9	3.21	2	0.69	8	2.88	5	2
c12381_g1	460	--	--	--	--	--	--	--	--	--	--	--	3	0.97	3	0.46	4	0.91	2	0.36
c12384_g1	1069	189239598	XP_967831.2	1004	7.98302e-133	PREDICTED: CAAX prenyl protease 2 [Tribolium castaneum]	Q9U1H8	671	1.14476e-83	CAAX prenyl protease 2 OS=Drosophila melanogaster GN=Sras PE=2 SV=3	PF02517	CAAX protease self-immunity	213	10.89	439	19.96	238	12.24	367	19.64
c12387_g1	1599	91082293	XP_973907.1	1893	0	PREDICTED: DEAD-box helicase Dbp80 [Tribolium castaneum]>gi|270007465|gb|EFA03913.1| hypothetical protein TcasGA2_TC014047 [Tribolium castaneum]	O61305	1684	0	DEAD-box helicase Dbp80 OS=Drosophila melanogaster GN=Dbp80 PE=1 SV=1	PF00270//PF00271	DEAD/DEAH box helicase//Helicase conserved C-terminal domain	1014	32.37	1001	28.27	987	31.68	824	27.42
c12394_g1	594	189235434	XP_001813433.1	634	1.11284e-74	PREDICTED: paraplegin [Tribolium castaneum]>gi|270004289|gb|EFA00737.1| hypothetical protein TcasGA2_TC003619 [Tribolium castaneum]	Q7TT47	442	3.08819e-49	Paraplegin OS=Rattus norvegicus GN=Spg7 PE=2 SV=1	PF01434	Peptidase family M41	338	37.52	544	54.56	309	34.52	428	50.38
c12404_g1	2063	608655474	EZG50492.1	508	1.99392e-57	60S ribosomal protein L32 [Gregarina niphandrodes]	Q962T1	394	4.88324e-43	60S ribosomal protein L32 OS=Spodoptera frugiperda GN=RpL32 PE=2 SV=1	PF00118//PF01655//PF00033	TCP-1/cpn60 chaperonin family//Ribosomal protein L32//Cytochrome b(N-terminal)/b6/petB	51	1.24	431	9.24	56	1.38	184	4.65
c12407_g1	805	--	--	--	--	--	--	--	--	--	--	--	5	0.41	8	0.52	4	0.33	8	0.69
c12411_g1	2208	332374778	AEE62530.1	2950	0	unknown [Dendroctonus ponderosae]>gi|478257113|gb|ENN77276.1| hypothetical protein YQE_06103, partial [Dendroctonus ponderosae]>gi|546683351|gb|ERL93173.1| hypothetical protein D910_10470 [Dendroctonus ponderosae]	Q8N1B4	1799	0	Vacuolar protein sorting-associated protein 52 homolog OS=Homo sapiens GN=VPS52 PE=1 SV=1	PF03367//PF08702	ZPR1 zinc-finger domain//Fibrinogen alpha/beta chain family	882	19.66	790	15.54	948	21.25	1453	33.7
c12413_g1	820	--	--	--	--	--	--	--	--	--	--	--	4	0.37	18	1.4	10	0.83	8	0.67
c12420_g1	524	--	--	--	--	--	--	--	--	--	--	--	5	0.67	5	0.61	6	0.81	4	0.57
c12429_g1	882	--	--	--	--	--	--	--	--	--	--	--	11	0.71	10	0.58	10	0.65	11	0.75
c12436_g1	511	--	--	--	--	--	--	--	--	--	--	--	10	1.4	12	1.52	5	0.7	5	0.74
c12443_g1	328	606236564	AHW40461.1	339	4.40154e-36	actin, partial [Zygaena filipendulae]	P10984	330	3.1813e-36	Actin-2 OS=Caenorhabditis elegans GN=act-2 PE=3 SV=3	--	--	27	8.68	26	8.01	57	18.48	30	10.73
c12464_g1	245	--	--	--	--	--	--	--	--	--	--	--	12	9.06	4	3.21	13	9.97	1	0.91
c12467_g1	694	--	--	--	--	--	--	--	--	--	--	--	61	5.43	50	4	55	4.93	27	2.54
c12473_g1	232	531444638	AGT57836.1	203	3.34268e-17	cytochrome P450 412a1 [Leptinotarsa decemlineata]	P29981	171	3.25564e-14	Cytochrome P450 4C1 OS=Blaberus discoidalis GN=CYP4C1 PE=2 SV=1	PF00067	Cytochrome P450	31	29.05	5	5.13	38.81	37.06	3	3.49
c12475_g1	754	642912377	XP_008199481.1	171	1.1686e-11	PREDICTED: venom allergen 5-like [Tribolium castaneum]>gi|270002694|gb|EEZ99141.1| hypothetical protein TcasGA2_TC012922 [Tribolium castaneum]	W4VS53	129	2.67024e-07	CRISP/Allergen/PR-1 OS=Trittame loki PE=1 SV=1	PF01691	Adenovirus E1B 19K protein / small t-antigen	5	0.4	8	0.57	5	0.4	7	0.59
c12491_g1	560	642937756	XP_008198933.1	225	1.80554e-19	PREDICTED: zinc finger protein 32 isoform X2 [Tribolium castaneum]	--	--	--	--	PF07776//PF11640//PF04091//PF01667	Zinc-finger associated domain (zf-AD)//Telomere-length maintenance and DNA damage repair//Exocyst complex subunit Sec15-like//Ribosomal protein S27	71	9.1	72	8.27	82	10.5	71	9.74
c12510_g1	314	--	--	--	--	--	--	--	--	--	--	--	10	3.57	1	0.35	8	2.88	1	0.4
c12525_g1	391	642937919	XP_008199130.1	285	1.08723e-27	PREDICTED: choline transporter-like protein 1 [Tribolium castaneum]	Q6IR74	177	4.29959e-14	Choline transporter-like protein 1 OS=Xenopus laevis GN=slc44a1 PE=2 SV=2	--	--	27	5.99	59	12.21	16	3.58	18	4.34
c12528_g1	582	270003343	EEZ99790.1	404	6.82466e-47	hypothetical protein TcasGA2_TC002570 [Tribolium castaneum]	Q9CQ18	135	3.13265e-09	Ribonuclease H2 subunit C OS=Mus musculus GN=Rnaseh2c PE=1 SV=1	--	--	191	21.85	214	22.14	165	19	166	20.15
c12529_g1	1823	642937584	XP_008199108.1	1355	1.21555e-178	PREDICTED: fidgetin-like protein 1 [Tribolium castaneum]	A4IHT0	1097	3.75574e-139	Fidgetin-like protein 1 OS=Xenopus tropicalis GN=fignl1 PE=2 SV=1	PF05496//PF07728//PF06068//PF01078//PF00004//PF07724	Holliday junction DNA helicase ruvB N-terminus//AAA domain (dynein-related subfamily)//TIP49 C-terminus//Magnesium chelatase, subunit ChlI//ATPase family associated with various cellular activities (AAA)//AAA domain (Cdc48 subfamily)	63	1.74	103	2.51	67	1.86	66	1.89
c12531_g1	227	--	--	--	--	--	--	--	--	--	--	--	813	836.11	35	39.94	570	598.3	40	51.76
c12532_g1	366	--	--	--	--	--	--	--	--	--	--	--	4	1.01	9	2.14	8	2.04	7	1.94
c12547_g1	604	--	--	--	--	--	--	--	--	--	--	--	10	1.08	9	0.88	6	0.65	9	1.03
c12553_g1	278	--	--	--	--	--	--	--	--	--	--	--	2	0.99	4	1.99	2	1	3	1.72
c12557_g1	270	--	--	--	--	--	--	--	--	--	--	--	1	0.54	1	0.55	1	0.55	1	0.63
c12586_g1	574	507188100	AGM39619.1	360	4.20173e-37	nubbin protein long isoform [Tribolium castaneum]	--	--	--	--	--	--	12	1.4	4	0.42	17	2	5	0.77
c12587_g1	689	676425185	XP_009044312.1	126	7.56883e-07	hypothetical protein LOTGIDRAFT_109278 [Lottia gigantea]>gi|556116151|gb|ESP04803.1| hypothetical protein LOTGIDRAFT_109278 [Lottia gigantea]	--	--	--	--	--	--	7	0.67	24	2.05	17	1.61	189	18.91
c1258_g1	274	--	--	--	--	--	--	--	--	--	--	--	1	0.52	1	0.52	4	2.1	3	1.8
c1259_g1	348	--	--	--	--	--	--	--	--	--	--	--	2	0.56	2	0.53	4	1.14	2	0.62
c12603_g1	205	--	--	--	--	--	--	--	--	--	--	--	1	1.69	9	18.24	1	1.75	1	2.28
c12632_g1	323	--	--	--	--	--	--	--	--	--	--	--	3	1.48	3	1.08	1	0.34	2	0.74
c12638_g1	370	662204971	XP_008475881.1	152	9.55789e-11	PREDICTED: PITH domain-containing protein GA19395 [Diaphorina citri]	Q9GZP4	129	1.18599e-08	PITH domain-containing protein 1 OS=Homo sapiens GN=PITHD1 PE=1 SV=1	--	--	4	0.99	3	0.89	4	1	2	0.97
c12643_g1	776	270015323	EFA11771.1	394	8.79572e-40	hypothetical protein TcasGA2_TC004098 [Tribolium castaneum]	Q95SX7	201	3.88905e-16	Probable RNA-directed DNA polymerase from transposon BS OS=Drosophila melanogaster GN=RTase PE=2 SV=1	PF00558	Vpu protein	12	0.92	6	0.41	7	0.54	7	0.56
c12657_g1	236	--	--	--	--	--	--	--	--	--	--	--	5	4.37	5	4.73	6	5.33	4	4.31
c12659_g1	689	--	--	--	--	--	--	--	--	--	--	--	381	34.26	210	16.97	337	30.5	853	80.99
c12668_g1	640	--	--	--	--	--	--	--	--	--	--	--	74	7.89	48	4.77	101	10.74	46	5.14
c12671_g1	613	--	--	--	--	--	--	--	--	--	--	--	4	0.42	11	1.05	9	0.96	4	0.45
c12678_g1	708	--	--	--	--	--	--	--	--	--	--	--	14	1.21	14	1.09	9	0.78	4	0.37
c12690_g1	984	--	--	--	--	--	--	--	--	--	--	--	1266	71.64	12599	634.94	682	38.83	5347	317.15
c12703_g1	1373	332374016	AEE62149.1	506	1.50166e-92	unknown [Dendroctonus ponderosae]	O35331	402	2.89108e-73	Pyridoxal kinase OS=Rattus norvegicus GN=Pdxk PE=1 SV=1	PF03047	COMC family	902	36.98	747	27.15	902	37.1	731	31.27
c12715_g1	862	531447909	AGT57849.1	704	9.54466e-86	cytochrome P450 6bq15, partial [Leptinotarsa decemlineata]	P33270	520	5.52845e-60	Cytochrome P450 6a2 OS=Drosophila melanogaster GN=Cyp6a2 PE=2 SV=2	PF00067	Cytochrome P450	7	0.47	72	4.3	12	0.81	61	4.28
c12716_g1	481	--	--	--	--	--	--	--	--	--	--	--	2	0.31	5	0.7	3	0.46	2	0.33
c12733_g1	305	--	--	--	--	--	--	--	--	--	--	--	5	1.92	11	4.12	9	3.49	10	4.33
c12734_g1	284	--	--	--	--	--	--	--	--	--	--	--	1	0.47	5	2.32	3	1.41	2	1.07
c12742_g1	343	--	--	--	--	--	--	--	--	--	--	--	3	0.96	1	0.45	3	0.88	2	1.04
c12744_g1	1447	270013532	EFA09980.1	727	4.34598e-83	hypothetical protein TcasGA2_TC012145 [Tribolium castaneum]	--	--	--	--	--	--	22	0.79	20	0.63	22	0.79	24	0.9
c12745_g1	386	--	--	--	--	--	--	--	--	--	--	--	2	0.46	4	0.85	2	0.46	2	0.5
c12747_g1	505	--	--	--	--	--	--	--	--	--	--	--	4	0.57	3	0.39	5	0.72	5	0.76
c12752_g1	202	357621436	EHJ73269.1	115	6.95091e-06	putative NSD1 [Danaus plexippus]	--	--	--	--	--	--	19	34.87	13	28.97	16	30.41	3	7.51
c12761_g1	533	--	--	--	--	--	--	--	--	--	--	--	3	0.42	11	1.37	5	0.7	17	2.46
c12763_g1	994	--	--	--	--	--	--	--	--	--	--	--	171	9.56	267	13.29	50	2.81	238	13.94
c12765_g1	449	--	--	--	--	--	--	--	--	--	--	--	3	0.52	8	1.27	2	0.35	62	11.51
c12781_g1	2787	478254586	ENN74829.1	1716	0	hypothetical protein YQE_08602, partial [Dendroctonus ponderosae]>gi|546671539|gb|ERL83808.1| hypothetical protein D910_01057 [Dendroctonus ponderosae]>gi|546680246|gb|ERL90562.1| hypothetical protein D910_07910 [Dendroctonus ponderosae]	Q922K7	1384	7.13578e-176	Probable 28S rRNA (cytosine-C(5))-methyltransferase OS=Mus musculus GN=Nop2 PE=1 SV=1	PF01728	FtsJ-like methyltransferase	1047	18.14	1986	30.33	905	15.77	1547	27.86
c12794_g1	857	--	--	--	--	--	--	--	--	--	--	--	14	0.94	42	2.53	15	1.02	232	16.41
c12795_g1	611	--	--	--	--	--	--	--	--	--	--	--	60	6.39	4	0.38	104	11.15	7	0.79
c127_g1	274	--	--	--	--	--	--	--	--	--	--	--	1	0.52	1	0.52	1	0.52	1	0.6
c12823_g1	1433	642940001	XP_008198792.1	891	9.52781e-113	PREDICTED: uncharacterized protein LOC103314449 [Tribolium castaneum]	Q53H47	142	5.19763e-08	Histone-lysine N-methyltransferase SETMAR OS=Homo sapiens GN=SETMAR PE=1 SV=2	--	--	15	0.54	13	0.42	25	0.91	15	0.57
c12829_g1	318	--	--	--	--	--	--	--	--	--	--	--	2	0.69	6	2	2	0.7	2	0.77
c12831_g1	752	270009252	EFA05700.1	261	9.69555e-23	Cdc2 kinase-like protein [Tribolium castaneum]	Q80V23	209	3.46098e-18	Zinc finger protein 32 OS=Mus musculus GN=Znf32 PE=2 SV=1	PF06467//PF00130//PF01363//PF00096//PF01428//PF01844//PF02892//PF07975	MYM-type Zinc finger with FCS sequence motif//Phorbol esters/diacylglycerol binding domain (C1 domain)//FYVE zinc finger//Zinc finger, C2H2 type//AN1-like Zinc finger//HNH endonuclease//BED zinc finger//TFIIH C1-like domain	84	6.71	126	9.02	77	6.19	78	6.56
c12833_g1	259	--	--	--	--	--	--	--	--	--	--	--	4	2.48	2	1.28	2	1.26	1	0.73
c12839_g1	613	--	--	--	--	--	--	--	--	--	PF08612	TATA-binding related factor (TRF) of subunit 20 of Mediator complex	3	0.32	6	0.57	4	0.43	8	0.9
c12840_g1	513	--	--	--	--	--	--	--	--	--	--	--	5	0.69	4	0.51	9	1.26	11	3.83
c12863_g1	371	--	--	--	--	--	--	--	--	--	--	--	2	0.49	2	0.46	2	0.5	2	0.54
c12868_g1	375	--	--	--	--	--	--	--	--	--	--	--	3	0.72	3	0.68	8	1.94	2	0.53
c12875_g1	632	270015120	EFA11568.1	170	1.63113e-12	pyrokinin [Tribolium castaneum]	--	--	--	--	PF05874	Pheromone biosynthesis activating neuropeptide (PBAN)	9	0.91	8	0.73	9	0.92	5	0.54
c12879_g1	453	--	--	--	--	--	--	--	--	--	--	--	3	0.51	10	1.56	2	0.34	12	2.19
c12891_g1	1473	332376529	AEE63404.1	1740	0	unknown [Dendroctonus ponderosae]>gi|478253680|gb|ENN73982.1| hypothetical protein YQE_09437, partial [Dendroctonus ponderosae]>gi|546684422|gb|ERL94065.1| hypothetical protein D910_11348 [Dendroctonus ponderosae]	Q9Z2N8	1146	2.23854e-151	Actin-like protein 6A OS=Mus musculus GN=Actl6a PE=1 SV=2	PF06723	MreB/Mbl protein	407	14.27	492	15.27	331	11.67	259	9.47
c12893_g1	389	--	--	--	--	--	--	--	--	--	--	--	8	1.79	5	1.05	14	3.16	3	0.73
c12895_g1	422	--	--	--	--	--	--	--	--	--	--	--	2	0.5	2	0.36	10	2.51	6	1.48
c12899_g1	397	332372560	AEE61422.1	385	1.79373e-44	unknown [Dendroctonus ponderosae]>gi|478257372|gb|ENN77530.1| hypothetical protein YQE_05978, partial [Dendroctonus ponderosae]>gi|546685343|gb|ERL94870.1| hypothetical protein D910_12143 [Dendroctonus ponderosae]	Q5U203	350	1.91249e-40	NEDD8-conjugating enzyme UBE2F OS=Rattus norvegicus GN=Ube2f PE=2 SV=2	PF00179	Ubiquitin-conjugating enzyme	85	18.33	49	9.83	104	22.59	44	10.3
c12902_g1	1598	332373334	AEE61808.1	1094	1.49656e-142	unknown [Dendroctonus ponderosae]	Q7ZY81	757	5.57055e-93	Nucleosome assembly protein 1-like 1-B OS=Xenopus laevis GN=nap1l1-b PE=1 SV=1	PF00956	Nucleosome assembly protein (NAP)	9993	319.2	16702	471.99	8738	280.71	15953	531.27
c12911_g1	349	--	--	--	--	--	--	--	--	--	--	--	11	3.08	3	0.8	14	3.95	4	1.23
c12925_g1	319	--	--	--	--	--	--	--	--	--	--	--	2	0.69	3	0.99	2	0.69	4	1.54
c12929_g1	1102	478256203	ENN76397.1	921	1.51259e-119	hypothetical protein YQE_07058, partial [Dendroctonus ponderosae]	Q2KID2	778	1.34915e-99	Endonuclease III-like protein 1 OS=Bos taurus GN=NTHL1 PE=2 SV=1	PF00730//PF00633//PF00973	HhH-GPD superfamily base excision DNA repair protein//Helix-hairpin-helix motif//Paramyxovirus nucleocapsid protein	140	6.9	201	8.8	122	6.05	107	5.52
c12931_g1	514	--	--	--	--	--	--	--	--	--	--	--	7	0.97	6	0.76	10	1.39	3	0.44
c1293_g1	449	--	--	--	--	--	--	--	--	--	--	--	3	0.52	6	0.95	5	0.87	8	1.49
c12943_g1	269	--	--	--	--	--	--	--	--	--	--	--	11	6.03	19	10.59	20	11.1	23	14.71
c12946_g1	2238	270006907	EFA03355.1	2236	0	hypothetical protein TcasGA2_TC013340 [Tribolium castaneum]	P22557	1457	0	5-aminolevulinate synthase, erythroid-specific, mitochondrial OS=Homo sapiens GN=ALAS2 PE=1 SV=2	PF01212//PF00266//PF00155//PF01053	Beta-eliminating lyase//Aminotransferase class-V//Aminotransferase class I and II//Cys/Met metabolism PLP-dependent enzyme	2591	57.6	5223	102.38	2441	54.56	3241	74.88
c12954_g1	256	--	--	--	--	--	--	--	--	--	--	--	1	0.65	1	0.67	3	1.96	4	3.07
c12963_g1	686	478254104	ENN74390.1	473	2.29238e-52	hypothetical protein YQE_09023, partial [Dendroctonus ponderosae]	--	--	--	--	--	--	14	1.27	151	12.28	31	2.82	691	66.01
c12965_g1	593	--	--	--	--	--	--	--	--	--	--	--	18	2	9	0.91	12	1.34	6	0.71
c12967_g1	1547	646704262	KDR12548.1	192	2.9212e-13	hypothetical protein L798_13708 [Zootermopsis nevadensis]	--	--	--	--	PF02160	Cauliflower mosaic virus peptidase (A3)	15	0.54	9	0.33	14	0.47	12	0.53
c12978_g1	403	--	--	--	--	--	--	--	--	--	--	--	6	1.26	12	2.34	8	1.69	20	4.77
c12994_g1	276	--	--	--	--	--	--	--	--	--	--	--	2	1.01	1	0.51	1	0.51	1	0.59
c12996_g1	426	--	--	--	--	--	--	--	--	--	--	--	10	1.89	4	0.7	4	0.76	5	1.02
c13002_g1	711	--	--	--	--	--	--	--	--	--	--	--	17	1.46	5	0.39	17	1.47	8	0.73
c13004_g1	414	--	--	--	--	--	--	--	--	--	--	--	11	2.4	5	1.02	10	2.1	9	1.94
c13005_g1	826	--	--	--	--	--	--	--	--	--	--	--	6	0.42	15	0.95	8	0.87	15	1.11
c13016_g1	873	--	--	--	--	--	--	--	--	--	--	--	14	0.92	14	0.82	13	0.86	10	0.69
c13029_g1	477	--	--	--	--	--	--	--	--	--	--	--	2	0.31	3	0.43	2	0.31	3	0.5
c13031_g1	503	--	--	--	--	--	--	--	--	--	--	--	9	2.6	3	1.53	8	3.91	4	0.61
c13036_g1	428	--	--	--	--	--	--	--	--	--	--	--	2	0.38	4	1.28	5	0.95	4	0.81
c13044_g1	334	--	--	--	--	--	--	--	--	--	--	--	19	5.89	14	4.21	8	2.49	18	6.19
c13050_g1	775	--	--	--	--	--	--	--	--	--	--	--	19	1.46	9	0.62	19	1.47	10	0.81
c13056_g1	500	478262114	ENN81004.1	336	1.58136e-37	hypothetical protein YQE_02588, partial [Dendroctonus ponderosae]>gi|546678520|gb|ERL89117.1| hypothetical protein D910_06494 [Dendroctonus ponderosae]	Q9VIZ0	300	1.98434e-33	Probable DNA-directed RNA polymerases I and III subunit RPAC2 OS=Drosophila melanogaster GN=l(2)37Cg PE=3 SV=1	PF01193	RNA polymerase Rpb3/Rpb11 dimerisation domain	280	40.45	211	27.8	222	32.29	147	22.69
c13060_g1	406	--	--	--	--	--	--	--	--	--	--	--	15	3.1	17	3.26	17	4	18	4.03
c13067_g1	206	--	--	--	--	--	--	--	--	--	--	--	1	1.65	1	1.97	3	5.1	1	2.21
c13070_g1	440	--	--	--	--	--	--	--	--	--	--	--	21	3.76	10	1.65	19	3.42	4	0.77
c13079_g1	233	--	--	--	--	--	--	--	--	--	PF04545	Sigma-70, region 4	2	1.84	8	8.04	3	2.81	12	13.7
c13080_g1	321	--	--	--	--	--	--	--	--	--	--	--	36	12.18	196	63.87	65	22.18	962	363.29
c13108_g1	329	--	--	--	--	--	--	--	--	--	--	--	3	0.96	1	0.31	4	1.29	6	2.13
c13120_g1	271	478249702	ENN70210.1	355	7.4482e-37	hypothetical protein YQE_12996, partial [Dendroctonus ponderosae]	--	--	--	--	--	--	48	25.71	52	28.24	58	31.43	44	27.44
c1312_g1	517	--	--	--	--	--	--	--	--	--	--	--	6	1.04	3	0.37	6	1.03	4	1.12
c13135_g1	1361	642918168	XP_968046.3	1023	8.38818e-134	PREDICTED: delta(3,5)-Delta(2,4)-dienoyl-CoA isomerase, mitochondrial isoform X1 [Tribolium castaneum]	Q62651	814	2.10787e-103	Delta(3,5)-Delta(2,4)-dienoyl-CoA isomerase, mitochondrial OS=Rattus norvegicus GN=Ech1 PE=1 SV=2	PF00378	Enoyl-CoA hydratase/isomerase family	1103	42.35	1495	50.87	1014	39.16	1127	45.18
c13142_g1	1039	91085439	XP_968976.1	760	2.28317e-97	PREDICTED: prenylated Rab acceptor protein 1 [Tribolium castaneum]>gi|642926796|ref|XP_008195019.1| PREDICTED: prenylated Rab acceptor protein 1 [Tribolium castaneum]>gi|270008397|gb|EFA04845.1| hypothetical protein TcasGA2_TC014897 [Tribolium castaneum]	Q9UI14	358	5.58646e-39	Prenylated Rab acceptor protein 1 OS=Homo sapiens GN=RABAC1 PE=1 SV=1	--	--	890	47.11	826	38.9	847	45.1	744	41.24
c13143_g1	328	--	--	--	--	--	--	--	--	--	--	--	4	1.29	2	0.62	2	0.65	1	0.36
c13148_g1	777	--	--	--	--	--	--	--	--	--	--	--	248	18.97	1975	135.25	441	33.94	9196	740.42
c13167_g1	651	264667439	ACY71305.1	774	4.35738e-102	ribosomal protein S10 [Chrysomela tremula]	Q962R9	609	1.9085e-78	40S ribosomal protein S10 OS=Spodoptera frugiperda GN=RpS10 PE=2 SV=1	--	--	22104	2151.16	19502	1708.78	14961	1465.29	14094	1450.33
c13176_g1	302	--	--	--	--	--	--	--	--	--	PF06363//PF04755//PF03266	Picornaviridae P3A protein//PAP_fibrillin//NTPase	7	2.76	16	6.16	12	4.77	12	5.34
c13181_g1	468	--	--	--	--	--	--	--	--	--	--	--	4	0.64	3	0.44	2	0.32	2	0.35
c13182_g1	405	--	--	--	--	--	--	--	--	--	PF05805	L6 membrane protein	2	0.42	2	0.39	2	0.42	2	0.45
c13189_g1	878	--	--	--	--	--	--	--	--	--	--	--	11	0.78	14	1.16	6	0.49	14	1.37
c13192_g1	3866	478262631	ENN81195.1	1000	3.05507e-116	hypothetical protein YQE_02385, partial [Dendroctonus ponderosae]	A2ARI4	237	1.4061e-18	Leucine-rich repeat-containing G-protein coupled receptor 4 OS=Mus musculus GN=Lgr4 PE=1 SV=1	PF00560//PF03547//PF03896//PF04147//PF03286	Leucine Rich Repeat//Membrane transport protein//Translocon-associated protein (TRAP), alpha subunit//Nop14-like family//Pox virus Ag35 surface protein	18879	231.15	14189	152.9	19509	240.18	12863	163.51
c13199_g1	294	--	--	--	--	--	--	--	--	--	--	--	4	1.69	3	1.25	3	1.28	4	1.92
c13203_g1	314	--	--	--	--	--	--	--	--	--	--	--	5	1.78	1	0.35	2	0.72	1	0.4
c13210_g1	517	--	--	--	--	--	--	--	--	--	--	--	8	1.36	18	3.33	5	0.96	7	1.33
c13214_g1	630	--	--	--	--	--	--	--	--	--	--	--	3	0.31	12	1.1	5	0.51	7	0.76
c13215_g2	280	478251325	ENN71793.1	194	1.47512e-16	hypothetical protein YQE_11527, partial [Dendroctonus ponderosae]>gi|546675518|gb|ERL86694.1| hypothetical protein D910_04100 [Dendroctonus ponderosae]	Q17015	179	7.43379e-16	Cuticle protein OS=Anopheles gambiae GN=Ccp84Ab PE=2 SV=3	PF00379	Insect cuticle protein	3	1.46	2	0.97	3	1.47	1	0.56
c13219_g1	3705	91077726	XP_975075.1	2270	0	PREDICTED: protein inturned [Tribolium castaneum]>gi|270002215|gb|EEZ98662.1| hypothetical protein TcasGA2_TC001193 [Tribolium castaneum]	Q9VPH0	569	6.16116e-59	Protein inturned OS=Drosophila melanogaster GN=in PE=1 SV=2	PF01920	Prefoldin subunit	2306	29.53	1754	19.77	2077	26.74	1776	23.61
c13222_g1	491	--	--	--	--	--	--	--	--	--	--	--	1	0.34	2	0.46	3	0.57	7	1.25
c13226_g1	365	--	--	--	--	--	--	--	--	--	--	--	9	2.29	2	0.48	5	1.28	3	0.84
c13230_g1	276	--	--	--	--	--	--	--	--	--	--	--	4	3.79	8	10.14	1	0.51	19	23.76
c13231_g1	309	--	--	--	--	--	--	--	--	--	--	--	6	2.23	3	1.08	3	1.12	1	0.42
c13232_g1	592	91088397	XP_972807.1	243	3.44161e-21	PREDICTED: lysosomal Pro-X carboxypeptidase [Tribolium castaneum]>gi|642931664|ref|XP_008196678.1| PREDICTED: lysosomal Pro-X carboxypeptidase [Tribolium castaneum]>gi|642931666|ref|XP_008196679.1| PREDICTED: lysosomal Pro-X carboxypeptidase [Tribolium castaneum]>gi|270012192|gb|EFA08640.1| hypothetical protein TcasGA2_TC006303 [Tribolium castaneum]	Q5RBU7	198	1.82414e-16	Lysosomal Pro-X carboxypeptidase OS=Pongo abelii GN=PRCP PE=2 SV=1	PF05577	Serine carboxypeptidase S28	4	0.45	23	2.32	9	1.01	98	11.59
c13234_g1	1717	642917189	XP_008191155.1	1387	0	PREDICTED: 28S ribosomal protein S9, mitochondrial [Tribolium castaneum]	Q58DQ5	819	9.94851e-102	28S ribosomal protein S9, mitochondrial OS=Bos taurus GN=MRPS9 PE=1 SV=3	PF06112//PF00380	Gammaherpesvirus capsid protein//Ribosomal protein S9/S16	819	24.12	1220	31.77	700	20.74	819	25.14
c13238_g1	300	--	--	--	--	--	--	--	--	--	--	--	5	2	3	1.18	7	2.83	3	1.36
c13240_g1	706	--	--	--	--	--	--	--	--	--	--	--	10	0.87	7	0.55	13	1.14	9	0.83
c13245_g1	1991	642910835	XP_008193428.1	1072	4.06685e-137	PREDICTED: pyroglutamylated RFamide peptide receptor-like [Tribolium castaneum]>gi|270015160|gb|EFA11608.1| hypothetical protein TcasGA2_TC014211 [Tribolium castaneum]	Q96P65	352	1.71495e-34	Pyroglutamylated RFamide peptide receptor OS=Homo sapiens GN=QRFPR PE=1 SV=2	PF00001	7 transmembrane receptor (rhodopsin family)	33	0.82	77	1.7	26	0.65	89	2.31
c13248_g1	800	642939355	XP_008197126.1	632	4.23689e-79	PREDICTED: N(6)-adenine-specific DNA methyltransferase 2 [Tribolium castaneum]>gi|270016449|gb|EFA12895.1| hypothetical protein TcasGA2_TC004409 [Tribolium castaneum]	Q5ZKT6	516	7.16593e-63	N(6)-adenine-specific DNA methyltransferase 2 OS=Gallus gallus GN=N6AMT2 PE=2 SV=1	PF03602//PF08496	Conserved hypothetical protein 95//Peptidase family S49 N-terminal	596	43.87	520	34.24	517	38.29	401	31.05
c13260_g1	1230	332375324	AEE62803.1	1156	2.223e-154	unknown [Dendroctonus ponderosae]	D4A5C3	968	5.69519e-127	3-hydroxymethyl-3-methylglutaryl-CoA lyase, cytoplasmic OS=Rattus norvegicus GN=Hmgcll1 PE=1 SV=1	PF00682	HMGL-like	308	13.31	442	16.95	363	15.78	387	17.48
c13262_g1	763	270005705	EFA02153.1	283	3.08416e-25	hypothetical protein TcasGA2_TC007806 [Tribolium castaneum]	--	--	--	--	PF09296	NADH pyrophosphatase-like rudimentary NUDIX domain	23	1.8	5	0.35	31	2.44	8	0.66
c13266_g1	859	121531592	ABM55481.1	729	5.98904e-92	digestive cysteine protease intestain [Leptinotarsa decemlineata]	P13277	670	2.56743e-84	Digestive cysteine proteinase 1 OS=Homarus americanus GN=LCP1 PE=1 SV=2	PF00112//PF03051	Papain family cysteine protease//Peptidase C1-like family	474	31.82	7500	449.69	326	22.02	3532	249.11
c13266_g2	656	--	--	--	--	--	--	--	--	--	--	--	33	3.18	502	43.5	21	2.03	274	27.89
c13276_g1	580	642932302	XP_008197056.1	462	1.59375e-55	PREDICTED: protein UXT isoform X2 [Tribolium castaneum]>gi|642932304|ref|XP_008197057.1| PREDICTED: protein UXT isoform X2 [Tribolium castaneum]>gi|270011624|gb|EFA08072.1| hypothetical protein TcasGA2_TC005668 [Tribolium castaneum]	A7T0W1	192	6.75816e-17	Protein UXT homolog OS=Nematostella vectensis GN=v1g140887 PE=3 SV=1	PF02996	Prefoldin subunit	165	18.97	113	11.75	153	17.7	75	9.15
c132_g1	372	--	--	--	--	--	--	--	--	--	--	--	11	2.69	9	2.07	9	2.22	4	1.07
c13303_g1	325	270016074	EFA12522.1	207	2.83494e-17	hypothetical protein TcasGA2_TC003734 [Tribolium castaneum]	--	--	--	--	--	--	6	1.97	6	1.89	10	3.31	3	1.1
c13318_g1	244	642939494	XP_008190865.1	220	5.15838e-19	PREDICTED: indole-3-acetaldehyde oxidase-like [Tribolium castaneum]>gi|270016566|gb|EFA13012.1| hypothetical protein TcasGA2_TC001977 [Tribolium castaneum]	--	--	--	--	--	--	1	0.77	13	10.6	5	3.9	8	7.44
c13324_g1	208	--	--	--	--	--	--	--	--	--	--	--	6	9.39	5	9.26	5	8.06	4	8.34
c13332_g1	1226	91093509	XP_969295.1	1084	4.77319e-145	PREDICTED: ras-related protein Rab-39B [Tribolium castaneum]>gi|270002676|gb|EEZ99123.1| hypothetical protein TcasGA2_TC005229 [Tribolium castaneum]	Q96DA2	606	1.90279e-74	Ras-related protein Rab-39B OS=Homo sapiens GN=RAB39B PE=1 SV=1	PF04670//PF00071//PF03193//PF00025//PF01926//PF08477	Gtr1/RagA G protein conserved region//Ras family//Protein of unknown function, DUF258//ADP-ribosylation factor family//50S ribosome-binding GTPase//Miro-like protein	1906	82.71	1437	55.34	1998	87.21	1379	62.54
c13333_g1	304	--	--	--	--	--	--	--	--	--	--	--	2	0.77	1	0.38	2	0.78	1	0.44
c13336_g1	549	--	--	--	--	--	--	--	--	--	--	--	5	0.62	4	0.45	4	0.5	5	0.66
c13343_g1	444	--	--	--	--	--	--	--	--	--	--	--	2	0.39	3	0.55	2	0.4	6	1.14
c13355_g1	763	642930577	XP_008198206.1	325	3.34405e-34	PREDICTED: uncharacterized protein LOC103314307 [Tribolium castaneum]	--	--	--	--	--	--	14	1.1	56	3.93	19	1.5	379	31.27
c13368_g1	1093	642926483	XP_973073.2	626	1.6261e-77	PREDICTED: gamma-aminobutyric acid receptor-associated protein [Tribolium castaneum]	P60517	568	1.04632e-70	Gamma-aminobutyric acid receptor-associated protein OS=Rattus norvegicus GN=Gabarap PE=1 SV=1	PF04110	Ubiquitin-like autophagy protein Apg12	10364	515.84	4647	205.6	10623	531.86	5404	281.5
c13370_g1	411	--	--	--	--	--	--	--	--	--	--	--	4	0.81	3	0.56	4	0.81	2	0.44
c13389_g1	589	332372907	AEE61595.1	339	7.61935e-38	unknown [Dendroctonus ponderosae]>gi|478261028|gb|ENN80606.1| hypothetical protein YQE_02971, partial [Dendroctonus ponderosae]	P61025	284	6.69309e-31	Cyclin-dependent kinases regulatory subunit 1 OS=Mus musculus GN=Cks1b PE=2 SV=1	PF01111	Cyclin-dependent kinase regulatory subunit	114	12.81	90	9.14	101	11.42	73	8.7
c13400_g1	410	--	--	--	--	--	--	--	--	--	--	--	3	0.61	3	0.56	6	1.23	2	0.44
c13402_g1	571	--	--	--	--	--	--	--	--	--	--	--	8	0.94	4	0.43	4	0.47	10	1.25
c13415_g1	404	--	--	--	--	--	--	--	--	--	--	--	7	1.46	7	1.36	12	2.52	3	0.68
c13416_g1	551	--	--	--	--	--	--	--	--	--	--	--	7	0.87	6	0.68	22	2.75	5	0.66
c13423_g1	624	531450771	AGT57862.1	502	8.71389e-60	cytochrome P450 347c1, partial [Leptinotarsa decemlineata]	Q964R1	341	7.15053e-36	Cytochrome P450 6j1 OS=Blattella germanica GN=CYP6J1 PE=2 SV=1	PF00067	Cytochrome P450	35	3.62	35	3.26	19	1.98	32	3.5
c13432_g1	355	--	--	--	--	--	--	--	--	--	--	--	17	4.58	5	1.27	16	4.35	5	1.48
c13435_g1	1510	91083283	XP_974418.1	569	7.06395e-67	PREDICTED: pre-rRNA-processing protein esf2 [Tribolium castaneum]>gi|270007726|gb|EFA04174.1| hypothetical protein TcasGA2_TC014423 [Tribolium castaneum]	Q5R9Y3	302	1.79412e-29	Activator of basal transcription 1 OS=Pongo abelii GN=ABT1 PE=2 SV=1	PF10186//PF00076	UV radiation resistance protein and autophagy-related subunit 14//RNA recognition motif. (a.k.a. RRM, RBD, or RNP domain)	640	21.8	574	17.31	581	19.91	546	19.4
c13444_g1	645	405974832	EKC39445.1	144	2.46035e-09	Uncharacterized protein C4orf34-like protein [Crassostrea gigas]	Q96QK8	119	3.16163e-07	Small integral membrane protein 14 OS=Homo sapiens GN=SMIM14 PE=1 SV=1	--	--	4036	397.94	1781	158.16	4235	420.23	1607	167.59
c13465_g1	292	--	--	--	--	--	--	--	--	--	--	--	7	3.02	6	2.55	5	2.18	6	2.95
c13471_g1	1623	478256620	ENN76802.1	918	1.96438e-115	hypothetical protein YQE_06643, partial [Dendroctonus ponderosae]	P05049	516	3.28905e-57	Serine protease snake OS=Drosophila melanogaster GN=snk PE=1 SV=2	PF00089	Trypsin	3586	112.55	3569	99.09	3149	99.4	2021	66.12
c13485_g1	262	--	--	--	--	--	--	--	--	--	--	--	2	1.19	1	0.61	3	1.81	1	0.7
c13488_g1	383	--	--	--	--	--	--	--	--	--	--	--	3	0.9	4	0.86	2	0.47	1	0.49
c13492_g1	454	--	--	--	--	--	--	--	--	--	--	--	2	0.34	2	0.31	3	0.51	3	0.55
c13493_g1	357	--	--	--	--	--	--	--	--	--	--	--	3	0.8	7	1.76	4	1.07	4	1.17
c13499_g1	416	--	--	--	--	--	--	--	--	--	--	--	2	0.85	2	0.86	9	3.18	2	0.43
c13510_g1	1502	332373342	AEE61812.1	938	2.79923e-119	unknown [Dendroctonus ponderosae]	Q9D7Q1	630	7.6804e-74	Chitotriosidase-1 OS=Mus musculus GN=Chit1 PE=1 SV=2	PF00704	Glycosyl hydrolases family 18	432	14.81	9802	297.43	60	2.07	7784	278.31
c13512_g1	789	546682906	ERL92785.1	375	1.28396e-38	hypothetical protein D910_10093 [Dendroctonus ponderosae]	--	--	--	--	--	--	129	9.67	27	1.81	106	7.99	24	1.89
c13536_g1	357	--	--	--	--	--	--	--	--	--	--	--	4	1.07	2	0.5	5	1.34	2	0.59
c13538_g1	585	91087441	XP_975685.1	194	4.22969e-16	PREDICTED: B1 protein [Tribolium castaneum]>gi|270010982|gb|EFA07430.1| odorant binding protein (subfamily minus-C) C04 [Tribolium castaneum]	Q27017	154	7.39583e-12	B1 protein (Fragment) OS=Tenebrio molitor PE=2 SV=1	PF01047//PF01395	MarR family//PBP/GOBP family	134142	15226.3	198	20.32	104959	11991.8	232	27.94
c13541_g1	1564	334883352	BAK38639.1	614	9.79448e-67	unnamed protein product [Tribolium castaneum]	Q03277	146	2.34499e-08	Retrovirus-related Pol polyprotein from type-1 retrotransposable element R1 (Fragment) OS=Bradysia coprophila PE=3 SV=1	PF02875	Mur ligase family, glutamate ligase domain	23	0.75	21	0.61	27	0.89	12	0.41
c13542_g1	411	--	--	--	--	--	--	--	--	--	--	--	5	1.01	17	3.18	13	2.65	12	2.62
c13546_g1	341	--	--	--	--	--	--	--	--	--	--	--	15	4.41	13	3.64	18	5.34	16	5.21
c13552_g1	337	--	--	--	--	--	--	--	--	--	--	--	3	0.91	6	1.73	5	1.52	6	2.01
c13571_g1	1710	189238341	XP_966817.2	1646	0	PREDICTED: sorting and assembly machinery component 50 homolog [Tribolium castaneum]	Q803G5	992	1.75628e-126	Sorting and assembly machinery component 50 homolog A OS=Danio rerio GN=samm50a PE=2 SV=1	PF07244//PF01103	Surface antigen variable number repeat//Surface antigen	787	23.29	1316	34.43	825	24.55	1321	40.73
c13601_g1	398	--	--	--	--	--	--	--	--	--	--	--	4	0.86	2	0.4	12	2.75	4	0.93
c13607_g1	1014	478256621	ENN76803.1	428	1.75825e-46	hypothetical protein YQE_06644, partial [Dendroctonus ponderosae]>gi|546685183|gb|ERL94710.1| hypothetical protein D910_11984 [Dendroctonus ponderosae]	--	--	--	--	PF00769	Ezrin/radixin/moesin family	15	0.82	20	0.97	14	0.77	7	0.4
c13623_g1	946	--	--	--	--	--	--	--	--	--	--	--	9	0.53	6	0.32	12	0.72	7	0.44
c13632_g1	2927	91087137	XP_975265.1	1956	0	PREDICTED: glycosylphosphatidylinositol anchor attachment 1 protein [Tribolium castaneum]>gi|270009591|gb|EFA06039.1| hypothetical protein TcasGA2_TC008869 [Tribolium castaneum]	Q9WTK3	786	2.08361e-90	Glycosylphosphatidylinositol anchor attachment 1 protein OS=Mus musculus GN=Gpaa1 PE=1 SV=3	PF04114	Gaa1-like, GPI transamidase component	784	12.89	1003	14.53	844	13.95	872	14.9
c13636_g1	452	--	--	--	--	--	--	--	--	--	--	--	1	0.4	6	1.47	2	0.82	3	0.87
c13637_g1	397	--	--	--	--	--	--	--	--	--	--	--	8	1.72	7	1.4	4	0.87	7	1.64
c13639_g1	265	--	--	--	--	--	--	--	--	--	--	--	1	0.57	1	0.59	2	1.16	1	0.67
c13642_g1	574	70909825	CAJ17399.1	638	3.67166e-82	ribosomal protein L27Ae [Curculio glandium]	Q27021	538	2.58959e-68	60S ribosomal protein L27a OS=Tenebrio molitor GN=RpL27A PE=2 SV=1	--	--	21014	2453.29	22090	2334.19	15804	1857.18	18237	2260.84
c13643_g1	734	--	--	--	--	--	--	--	--	--	--	--	19049	1571.89	923	68.3	8319	690.75	1041	90.54
c13649_g1	203	--	--	--	--	--	--	--	--	--	--	--	16	28.56	7	15.11	28	51.73	14	33.94
c13651_g1	648	--	--	--	--	--	--	--	--	--	--	--	1730	169.46	5001	441.13	69	6.8	4146	429.48
c13664_g1	522	--	--	--	--	--	--	--	--	--	--	--	8	1.08	8	0.98	9	1.22	4	0.58
c13666_g1	328	--	--	--	--	--	--	--	--	--	--	--	3	0.96	2	0.62	5	1.62	1	0.36
c13688_g1	731	642915049	XP_008190389.1	278	7.32461e-27	PREDICTED: gamma-interferon-inducible lysosomal thiol reductase-like [Tribolium castaneum]>gi|270001362|gb|EEZ97809.1| hypothetical protein TcasGA2_TC000173 [Tribolium castaneum]	P34276	128	3.02671e-07	GILT-like protein C02D5.2 OS=Caenorhabditis elegans GN=C02D5.2 PE=3 SV=1	PF01293	Phosphoenolpyruvate carboxykinase	2221	184.29	4836	359.87	1230	102.69	4148	362.79
c1368_g1	315	--	--	--	--	--	--	--	--	--	--	--	1	0.35	1	0.34	1	0.36	5	1.98
c13693_g1	1103	675385280	KFM78177.1	138	6.37748e-07	hypothetical protein X975_17840, partial [Stegodyphus mimosarum]	--	--	--	--	--	--	21	1.03	77	3.37	18	0.89	454	23.39
c13696_g1	312	--	--	--	--	--	--	--	--	--	--	--	1	0.36	1	0.35	3	1.1	1	0.41
c13711_g1	459	--	--	--	--	--	--	--	--	--	--	--	2	0.33	3	0.46	2	0.33	3	0.54
c13713_g1	240	326260643	ADZ52965.1	435	9.66023e-53	putative beta-actin [Kaburagia rhusicola]	P41341	444	2.59957e-53	Actin-11 OS=Limulus polyphemus PE=2 SV=1	PF01663	Type I phosphodiesterase / nucleotide pyrophosphatase	5	4.09	5	4.38	13	10.8	10	9.99
c13715_g1	1247	642912323	XP_969456.2	1215	8.81771e-163	PREDICTED: aldose reductase [Tribolium castaneum]	O60218	896	1.67009e-116	Aldo-keto reductase family 1 member B10 OS=Homo sapiens GN=AKR1B10 PE=1 SV=2	--	--	5165	219.68	16374	617.87	1451	62.07	10381	461.38
c13719_g1	2688	91087875	XP_969719.1	1338	5.67132e-176	PREDICTED: 14-3-3 protein epsilon [Tribolium castaneum]>gi|270012013|gb|EFA08461.1| hypothetical protein TcasGA2_TC006109 [Tribolium castaneum]	P92177	1213	1.795e-158	14-3-3 protein epsilon OS=Drosophila melanogaster GN=14-3-3epsilon PE=1 SV=2	--	--	7378	132.9	9272	147.22	8096	146.65	11001	205.99
c13728_g1	499	608696023	EZG87450.1	299	3.03616e-30	hypothetical protein GNI_006880 [Gregarina niphandrodes]	--	--	--	--	PF00887	Acyl CoA binding protein	3	0.43	13	1.72	11	1.6	14	2.17
c13729_g1	201	45822211	CAE47502.1	178	1.77987e-14	cathepsin B-like proteinase [Diabrotica virgifera virgifera]	P07688	134	1.55372e-09	Cathepsin B OS=Bos taurus GN=CTSB PE=1 SV=5	PF00112	Papain family cysteine protease	16	30.2	94	216.43	3	5.87	53	136.97
c13733_g1	249	--	--	--	--	--	--	--	--	--	--	--	2	1.42	2	1.5	4	2.89	2	1.71
c13734_g1	950	642921952	XP_008192957.1	470	2.4007e-55	PREDICTED: uncharacterized protein LOC103312899 [Tribolium castaneum]>gi|642921954|ref|XP_008192958.1| PREDICTED: uncharacterized protein LOC103312899 [Tribolium castaneum]>gi|270007380|gb|EFA03828.1| hypothetical protein TcasGA2_TC013943 [Tribolium castaneum]	--	--	--	--	PF06464	DMAP1-binding Domain	268	15.84	207	10.91	279	16.59	189	11.72
c13738_g1	301	--	--	--	--	--	--	--	--	--	PF06003	Survival motor neuron protein (SMN)	1	0.4	1	0.46	2	0.8	4	2.12
c13748_g1	445	--	--	--	--	--	--	--	--	--	--	--	486	85.23	595	95.99	474	83.72	538	101.5
c13757_g1	243	--	--	--	--	--	--	--	--	--	--	--	15	11.69	5	4.15	7	5.54	7	6.62
c13758_g1	294	--	--	--	--	--	--	--	--	--	--	--	1	0.42	2	0.83	2	0.85	1	0.48
c13765_g1	293	--	--	--	--	--	--	--	--	--	--	--	2	0.85	1	0.42	1	0.43	1	0.49
c13769_g1	1359	478261739	ENN80886.1	938	9.67444e-122	hypothetical protein YQE_02675, partial [Dendroctonus ponderosae]	Q2KHU4	779	5.6621e-99	ATP-dependent Clp protease proteolytic subunit, mitochondrial OS=Bos taurus GN=CLPP PE=2 SV=1	--	--	289	11.12	359	12.24	371	14.35	839	33.69
c13771_g1	547	--	--	--	--	--	--	--	--	--	--	--	342	42.93	1689	192.36	16	2.02	635	84.81
c13782_g1	1626	91094039	XP_968178.1	666	1.87966e-81	PREDICTED: cofilin/actin-depolymerizing factor homolog [Tribolium castaneum]>gi|270003140|gb|EEZ99587.1| hypothetical protein TcasGA2_TC001574 [Tribolium castaneum]	P45594	623	2.25853e-76	Cofilin/actin-depolymerizing factor homolog OS=Drosophila melanogaster GN=tsr PE=2 SV=1	PF00241	Cofilin/tropomyosin-type actin-binding protein	5119	160.33	6018	166.73	4321	136.11	4502	146.99
c13783_g1	259	--	--	--	--	--	--	--	--	--	--	--	3	1.86	34	21.78	7	4.4	17	12.47
c13785_g1	848	385269316	AFI56547.1	824	1.83043e-107	endogenous endoglucanase [Diabrotica virgifera virgifera]	O97401	686	7.98834e-88	Endoglucanase OS=Phaedon cochleariae PE=2 SV=1	PF02015	Glycosyl hydrolase family 45	1213	82.8	17416	1061.96	404	27.74	8746	627.28
c13786_g1	1428	91077450	XP_967239.1	339	1.32641e-35	PREDICTED: guanine nucleotide-binding protein subunit gamma-1 [Tribolium castaneum]>gi|270002133|gb|EEZ98580.1| hypothetical protein TcasGA2_TC001094 [Tribolium castaneum]	P38040	242	2.65076e-23	Guanine nucleotide-binding protein subunit gamma-1 OS=Drosophila melanogaster GN=Ggamma1 PE=2 SV=1	PF00631	GGL domain	3882	141	4111	132.26	4051	147.99	3528	133.73
c13788_g1	808	91086607	XP_973974.1	309	4.26879e-32	PREDICTED: V-type proton ATPase subunit G [Tribolium castaneum]>gi|270009777|gb|EFA06225.1| hypothetical protein TcasGA2_TC009074 [Tribolium castaneum]	Q25532	270	1.06003e-27	V-type proton ATPase subunit G OS=Manduca sexta PE=3 SV=1	PF00430//PF01442//PF01468//PF03938	ATP synthase B/B' CF(0)//Apolipoprotein A1/A4/E domain//GA module//Outer membrane protein (OmpH-like)	8239	598.68	9837	639.3	6965	509.21	6335	484.15
c13790_g1	1107	546681016	ERL91181.1	589	9.09083e-71	hypothetical protein D910_08520 [Dendroctonus ponderosae]	Q9W6I0	377	2.48242e-41	Ubiquinol-cytochrome-c reductase complex assembly factor 1 OS=Xenopus laevis GN=uqcc1 PE=2 SV=1	--	--	296	14.51	221	9.63	227	11.19	177	9.08
c13791_g1	1442	91078772	XP_966771.1	1391	0	PREDICTED: mitochondrial import receptor subunit TOM40 homolog 1 [Tribolium castaneum]>gi|270004110|gb|EFA00558.1| hypothetical protein TcasGA2_TC003426 [Tribolium castaneum]	Q9U4L6	1004	2.46902e-131	Mitochondrial import receptor subunit TOM40 homolog 1 OS=Drosophila melanogaster GN=Tom40 PE=2 SV=2	PF07649//PF01459	C1-like domain//Eukaryotic porin	1232	44.25	2030	64.57	1165	42.08	2070	77.58
c13792_g1	1096	91084965	XP_971914.1	906	4.33825e-119	PREDICTED: transmembrane emp24 domain-containing protein 2 [Tribolium castaneum]>gi|270009004|gb|EFA05452.1| hypothetical protein TcasGA2_TC015633 [Tribolium castaneum]	A7SXK3	725	3.95969e-93	Transmembrane emp24 domain-containing protein OS=Nematostella vectensis GN=v1g194562 PE=3 SV=1	PF01105	emp24/gp25L/p24 family/GOLD	1820	90.29	1450	63.94	1781	88.87	1234	64.07
c13798_g1	1418	642921717	XP_008199299.1	1252	5.13756e-168	PREDICTED: ubiquitin-like-conjugating enzyme ATG3 [Tribolium castaneum]>gi|270006613|gb|EFA03061.1| hypothetical protein TcasGA2_TC010917 [Tribolium castaneum]	Q6PFS7	1002	1.44482e-131	Ubiquitin-like-conjugating enzyme ATG3 OS=Danio rerio GN=atg3 PE=2 SV=1	PF06524//PF04147	NOA36 protein//Nop14-like family	724	26.51	602	19.53	804	29.61	552	21.09
c13798_g2	557	--	--	--	--	--	--	--	--	--	--	--	174	21.25	131	14.5	217	26.68	114	14.8
c13799_g1	1247	642927459	XP_968905.2	1063	8.69663e-140	PREDICTED: prostaglandin reductase 1 [Tribolium castaneum]	Q3SZJ4	751	1.91898e-94	Prostaglandin reductase 1 OS=Bos taurus GN=PTGR1 PE=2 SV=1	PF00107	Zinc-binding dehydrogenase	580	24.67	4885	184.34	229	9.8	2394	106.4
c13801_g1	434	--	--	--	--	--	--	--	--	--	--	--	99	18.14	471	79.56	158	29.16	2524	498.36
c13803_g1	1135	332373660	AEE61971.1	576	7.39663e-69	unknown [Dendroctonus ponderosae]	O14618	459	2.24381e-52	Copper chaperone for superoxide dismutase OS=Homo sapiens GN=CCS PE=1 SV=1	PF00080//PF00403	Copper/zinc superoxide dismutase (SODC)//Heavy-metal-associated domain	593	28.21	441	18.63	604	28.9	430	21.4
c13806_g1	2010	--	--	--	--	--	--	--	--	--	PF07359	Liver-expressed antimicrobial peptide 2 precursor (LEAP-2)	296	7.32	476	10.39	239	5.94	368	9.47
c13807_g1	893	478257767	ENN77910.1	440	1.23844e-45	hypothetical protein YQE_05587, partial [Dendroctonus ponderosae]	--	--	--	--	--	--	143	9.14	197	11.23	143	9.19	127	8.52
c13809_g1	1546	189240340	XP_971046.2	736	4.70642e-91	PREDICTED: protein lin-37 homolog [Tribolium castaneum]	P61917	255	5.04847e-24	Epididymal secretory protein E1 OS=Pan troglodytes GN=NPC2 PE=2 SV=1	PF00943//PF15306	Alphavirus E2 glycoprotein//LIN37	5394	178.9	5266	154.57	3889	129.72	5392	186.49
c13810_g1	1325	642924825	XP_967668.2	675	3.79797e-78	PREDICTED: uncharacterized protein LOC656019 [Tribolium castaneum]	Q64374	264	1.87155e-24	Regucalcin OS=Mus musculus GN=Rgn PE=1 SV=1	--	--	118	4.67	382	13.42	102	4.06	1586	65.61
c13811_g1	617	--	--	--	--	--	--	--	--	--	PF07689	KaiB domain	30	3.25	515	52.45	26	2.81	2703	322.82
c13813_g1	1172	642916041	XP_008190868.1	744	5.6271e-93	PREDICTED: ATP synthase subunit s-like protein [Tribolium castaneum]	Q9D7K5	254	1.48995e-23	ATP synthase subunit s-like protein OS=Mus musculus GN=Atp5sl PE=2 SV=1	PF00560	Leucine Rich Repeat	224	10.25	291	11.83	213	9.81	191	9.14
c13815_g1	4640	608646940	EZG43304.1	1129	2.38339e-136	hypothetical protein GNI_177510 [Gregarina niphandrodes]	P49759	538	7.35364e-57	Dual specificity protein kinase CLK1 OS=Homo sapiens GN=CLK1 PE=1 SV=2	PF07571//PF00125//PF07714//PF00069	Protein of unknown function (DUF1546)//Core histone H2A/H2B/H3/H4//Protein tyrosine kinase//Protein kinase domain	307	3.11	4121	36.67	268	2.73	1914	20.09
c13816_g1	507	665795725	XP_008545623.1	148	2.58674e-09	PREDICTED: uncharacterized protein LOC103569873 [Microplitis demolitor]	--	--	--	--	PF05485	THAP domain	63	8.9	31	3.99	83	11.81	21	3.17
c13822_g1	828	642913818	XP_008201172.1	620	4.44326e-78	PREDICTED: myosin light chain alkali isoform X1 [Tribolium castaneum]	Q24654	436	1.21482e-51	Myosin light chain alkali OS=Drosophila simulans GN=Mlc1 PE=3 SV=3	PF13405//PF01497//PF00036//PF13499	EF-hand domain//Periplasmic binding protein//EF hand//EF-hand domain pair	13182	927.91	8253	519.27	8436	597.46	12028	890.05
c13824_g1	954	332375334	AEE62808.1	379	4.81295e-42	unknown [Dendroctonus ponderosae]>gi|478257466|gb|ENN77622.1| hypothetical protein YQE_05916, partial [Dendroctonus ponderosae]>gi|546679860|gb|ERL90248.1| hypothetical protein D910_07600 [Dendroctonus ponderosae]	Q6XHI1	358	3.68199e-40	Thioredoxin-2 OS=Drosophila yakuba GN=Trx-2 PE=3 SV=1	PF00085//PF02966//PF00578//PF00462	Thioredoxin//Mitosis protein DIM1//AhpC/TSA family//Glutaredoxin	19760	1162.06	8499	445.36	17848	1055.91	7451	459.48
c13825_g1	995	546675698	ERL86840.1	316	7.18235e-31	hypothetical protein D910_04243 [Dendroctonus ponderosae]	--	--	--	--	--	--	12155	678.49	98	4.87	11765	660.63	70	4.09
c13827_g1	4129	189235813	XP_971989.2	2301	0	PREDICTED: probable cytosolic oligopeptidase A [Tribolium castaneum]	Q949P2	827	1.14371e-93	Probable cytosolic oligopeptidase A OS=Arabidopsis thaliana GN=CYOP PE=1 SV=1	PF12678//PF00097//PF14634//PF12861//PF01485//PF01432//PF13639//PF06293	RING-H2 zinc finger//Zinc finger, C3HC4 type (RING finger)//zinc-RING finger domain//Anaphase-promoting complex subunit 11 RING-H2 finger//IBR domain//Peptidase family M3//Ring finger domain//Lipopolysaccharide kinase (Kdo/WaaP) family	2632	30.07	3361	33.79	2735	31.42	2844	33.73
c13828_g1	3315	91094259	XP_969448.1	2467	0	PREDICTED: xylosyltransferase oxt [Tribolium castaneum]>gi|270016288|gb|EFA12734.1| hypothetical protein TcasGA2_TC002371 [Tribolium castaneum]	Q7KVA1	2022	0	Xylosyltransferase oxt OS=Drosophila melanogaster GN=oxt PE=2 SV=1	PF12529//PF02485	Xylosyltransferase C terminal//Core-2/I-Branching enzyme	883	12.72	1330	16.87	901	13.05	866	12.95
c13832_g1	1489	--	--	--	--	--	--	--	--	--	--	--	1408	48.74	230	7.05	1234	42.97	205	7.4
c13833_g1	571	--	--	--	--	--	--	--	--	--	--	--	174	20.47	89	9.48	183	21.67	124	15.5
c13834_g1	899	189234762	XP_001814757.1	1019	5.46839e-137	PREDICTED: transmembrane emp24 domain-containing protein eca [Tribolium castaneum]>gi|270001537|gb|EEZ97984.1| hypothetical protein TcasGA2_TC000379 [Tribolium castaneum]	B4NKL0	955	1.07695e-128	Transmembrane emp24 domain-containing protein eca OS=Drosophila willistoni GN=eca PE=3 SV=1	PF01105//PF04441	emp24/gp25L/p24 family/GOLD//Poxvirus early transcription factor (VETF), large subunit	2760	174.87	2176	123	2433	155.09	1801	119.77
c13835_g1	696	--	--	--	--	--	--	--	--	--	--	--	3	0.43	11	0.88	3	0.43	8	0.75
c13836_g1	3008	--	--	--	--	--	--	--	--	--	PF01525	Rotavirus NS26	181	2.89	499	7.02	232	3.73	2952	48.98
c13837_g1	1590	73921480	AAZ94270.1	978	2.68366e-123	cytochrome P450 [Leptinotarsa decemlineata]>gi|73921482|gb|AAZ94271.1| cytochrome P450 [Leptinotarsa decemlineata]	P33270	668	1.39506e-78	Cytochrome P450 6a2 OS=Drosophila melanogaster GN=Cyp6a2 PE=2 SV=2	PF00067	Cytochrome P450	772	24.8	3245	92.23	640	20.68	2042	68.39
c13838_g1	1649	546673600	ERL85164.1	1465	0	hypothetical protein D910_02586 [Dendroctonus ponderosae]	Q9D2V8	714	1.30376e-85	Major facilitator superfamily domain-containing protein 10 OS=Mus musculus GN=Mfsd10 PE=2 SV=1	PF07690//PF04523	Major Facilitator Superfamily//Herpes virus tegument protein U30	462	14.24	2031	55.37	405	12.56	1127	36.21
c13840_g1	2304	589060800	AHK26793.1	2116	0	UDP-glucose 6-dehydrogenase [Epicauta chinensis]	O02373	1935	0	UDP-glucose 6-dehydrogenase OS=Drosophila melanogaster GN=sgl PE=1 SV=1	PF03435//PF03721//PF00984//PF03720	Saccharopine dehydrogenase//UDP-glucose/GDP-mannose dehydrogenase family, NAD binding domain//UDP-glucose/GDP-mannose dehydrogenase family, central domain//UDP-glucose/GDP-mannose dehydrogenase family, UDP binding domain	311	7.69	823	17.82	332	8.14	685	17.28
c13841_g1	2056	--	--	--	--	--	--	--	--	--	--	--	1598	38.53	1809	38.51	1869	45.31	1668	41.86
c13850_g1	419	--	--	--	--	--	--	--	--	--	--	--	2	0.39	4	0.72	5	0.98	13	2.74
c13878_g1	915	--	--	--	--	--	--	--	--	--	--	--	14	0.87	8	0.44	18	1.12	9	0.59
c13880_g1	1372	524884652	XP_005098945.1	226	2.29145e-18	PREDICTED: uncharacterized protein LOC101862415 [Aplysia californica]	--	--	--	--	PF02944	BESS motif	325	12.69	195	6.7	358	13.9	207	8.31
c13881_g1	1006	91084689	XP_968899.1	960	2.27648e-127	PREDICTED: Golgi SNAP receptor complex member 1 [Tribolium castaneum]>gi|270008620|gb|EFA05068.1| hypothetical protein TcasGA2_TC015165 [Tribolium castaneum]	Q9VE50	595	1.64422e-73	Golgi SNAP receptor complex member 1 OS=Drosophila melanogaster GN=Gos28 PE=2 SV=1	--	--	367	20.21	419	20.54	332	18.39	312	18
c13882_g1	1065	91078316	XP_972782.1	764	3.09021e-96	PREDICTED: probable methyltransferase BTM2 homolog [Tribolium castaneum]>gi|270003957|gb|EFA00405.1| hypothetical protein TcasGA2_TC003256 [Tribolium castaneum]	Q9W138	555	2.20951e-66	Probable methyltransferase BTM2 homolog OS=Drosophila melanogaster GN=CG3570 PE=2 SV=1	PF08241//PF11968	Methyltransferase domain//Putative methyltransferase (DUF3321)	99	5.08	117	5.34	91	4.7	103	5.54
c13885_g1	499	61651650	BAD91164.1	262	1.44436e-25	small heat shock protein 21 [Gastrophysa atrocyanea]	Q05713	155	5.16208e-12	Alpha-crystallin B chain OS=Gallus gallus GN=CRYAB PE=2 SV=2	--	--	172	24.92	324	42.83	155	22.62	135	20.9
c13889_g1	868	573898665	XP_006637065.1	156	1.99146e-10	PREDICTED: protein GTLF3B-like [Lepisosteus oculatus]	Q5D014	140	1.78409e-09	Protein NATD1 OS=Danio rerio GN=natd1 PE=3 SV=1	--	--	97	6.55	52	3.17	95	6.68	63	4.42
c13899_g1	1175	478264708	ENN82315.1	1079	7.65024e-144	hypothetical protein YQE_01312, partial [Dendroctonus ponderosae]>gi|546682978|gb|ERL92850.1| hypothetical protein D910_10157 [Dendroctonus ponderosae]	Q9VL00	796	1.42729e-102	Ubiquitin thioesterase otubain-like OS=Drosophila melanogaster GN=CG4968 PE=2 SV=1	--	--	730	33.31	914	37.04	700	32.13	790	37.7
c13905_g1	490	--	--	--	--	--	--	--	--	--	PF00304	Gamma-thionin family	4	0.69	2	0.36	7	1.18	4	0.79
c13906_g1	227	--	--	--	--	--	--	--	--	--	--	--	1	1.03	3	3.42	5	5.25	1	1.29
c13909_g1	627	91088435	XP_967919.1	486	3.18689e-59	PREDICTED: ragulator complex protein LAMTOR2 homolog [Tribolium castaneum]>gi|270011751|gb|EFA08199.1| hypothetical protein TcasGA2_TC005826 [Tribolium castaneum]	B5X7X4	417	4.49449e-50	Ragulator complex protein LAMTOR2 OS=Salmo salar GN=lamtor2 PE=2 SV=1	--	--	816	83.76	443	41	738	76.24	444	48.24
c13911_g1	601	91089569	XP_971983.1	460	1.92586e-55	PREDICTED: protein C10 [Tribolium castaneum]	O35127	204	9.88032e-19	Protein C10 OS=Mus musculus GN=Grcc10 PE=2 SV=1	PF03540	Transcription initiation factor TFIID 23-30kDa subunit	220	24	141	13.9	225	24.71	156	18.04
c13914_g1	494	158562472	ABW74142.1	336	1.58628e-37	cuticular protein Ld-CP2 [Leptinotarsa decemlineata]	P45589	211	2.71963e-20	Flexible cuticle protein 12 OS=Hyalophora cecropia GN=CP12 PE=2 SV=1	PF00379	Insect cuticle protein	159	23.42	362	48.66	12	1.78	243	38.26
c13921_g1	506	546684191	ERL93896.1	547	2.18524e-64	hypothetical protein D910_11182, partial [Dendroctonus ponderosae]	Q17RR3	241	1.25178e-22	Pancreatic lipase-related protein 3 OS=Homo sapiens GN=PNLIPRP3 PE=2 SV=2	--	--	3	0.57	2	0.4	10	1.6	9	1.38
c13926_g1	818	642913095	XP_008201390.1	299	7.95575e-30	PREDICTED: larval cuticle protein A2B-like [Tribolium castaneum]>gi|270001830|gb|EEZ98277.1| hypothetical protein TcasGA2_TC000720 [Tribolium castaneum]	P80682	234	1.25091e-22	Larval cuticle protein A2B OS=Tenebrio molitor PE=1 SV=1	PF00379	Insect cuticle protein	26	1.86	25	2.5	26	2.92	19	1.43
c13929_g1	600	--	--	--	--	--	--	--	--	--	--	--	5	0.55	6	0.59	11	1.21	6	0.7
c13936_g1	563	--	--	--	--	--	--	--	--	--	--	--	5	0.7	24	2.93	4	0.48	24	3.36
c13938_g1	1130	--	--	--	--	--	--	--	--	--	--	--	14	0.67	13	0.55	16	0.77	8	0.4
c13939_g1	389	668456831	KFB44923.1	553	3.39661e-64	hypothetical protein ZHAS_00012837 [Anopheles sinensis]	Q9ER34	492	3.24803e-57	Aconitate hydratase, mitochondrial OS=Rattus norvegicus GN=Aco2 PE=1 SV=2	PF00330	Aconitase family (aconitate hydratase)	16	3.59	29	6.06	3	0.68	76	18.53
c13942_g1	255	--	--	--	--	--	--	--	--	--	--	--	2	1.31	2	1.36	2	1.33	3	2.33
c13944_g1	379	--	--	--	--	--	--	--	--	--	--	--	8	1.89	10	2.21	12	2.85	7	1.8
c13945_g1	563	91084789	XP_972673.1	552	3.45796e-69	PREDICTED: 6-pyruvoyl tetrahydrobiopterin synthase [Tribolium castaneum]>gi|270008955|gb|EFA05403.1| hypothetical protein TcasGA2_TC015575 [Tribolium castaneum]	Q90W95	431	2.81524e-52	6-pyruvoyl tetrahydrobiopterin synthase OS=Poecilia reticulata GN=pts PE=2 SV=1	--	--	129	15.5	91	9.91	124	15	74	9.45
c13952_g1	254	--	--	--	--	--	--	--	--	--	--	--	2	1.33	1	0.69	2	1.34	1	0.79
c13953_g1	328	--	--	--	--	--	--	--	--	--	--	--	5	1.61	1	0.31	1	0.32	1	0.36
c13958_g1	629	--	--	--	--	--	--	--	--	--	--	--	29	3.09	21	2.38	22	2.59	12	1.6
c13967_g1	1596	642931027	XP_008196184.1	390	2.111e-38	PREDICTED: uncharacterized protein LOC103313791 [Tribolium castaneum]	P93748	230	1.53548e-19	Putative E3 ubiquitin-protein ligase SINAT1 OS=Arabidopsis thaliana GN=SINAT1 PE=3 SV=1	PF03145	Seven in absentia protein family	236	7.55	463	13.1	231	7.43	303	10.11
c13969_g1	424	--	--	--	--	--	--	--	--	--	--	--	5	0.95	2	0.35	6	1.15	4	0.82
c13970_g1	1556	642921600	XP_969038.3	1440	0	PREDICTED: probable ATP-dependent RNA helicase DDX28 [Tribolium castaneum]	Q9CWT6	615	1.0678e-70	Probable ATP-dependent RNA helicase DDX28 OS=Mus musculus GN=Ddx28 PE=2 SV=2	PF04851//PF07517//PF00271//PF00176//PF00270	Type III restriction enzyme, res subunit//SecA DEAD-like domain//Helicase conserved C-terminal domain//SNF2 family N-terminal domain//DEAD/DEAH box helicase	377	12.43	363	10.58	295	9.82	262	9
c13972_g1	3162	642910971	XP_008193488.1	450	1.23937e-46	PREDICTED: transforming acidic coiled-coil-containing protein 1-like [Tribolium castaneum]>gi|642910973|ref|XP_008193489.1| PREDICTED: transforming acidic coiled-coil-containing protein 1-like [Tribolium castaneum]>gi|642910975|ref|XP_008193490.1| PREDICTED: transforming acidic coiled-coil-containing protein 1-like [Tribolium castaneum]>gi|642910977|ref|XP_008193491.1| PREDICTED: transforming aci…	O75410	164	3.78056e-10	Transforming acidic coiled-coil-containing protein 1 OS=Homo sapiens GN=TACC1 PE=1 SV=2	PF13851//PF08328//PF02465//PF00038//PF04508	Growth-arrest specific micro-tubule binding//Adenylosuccinate lyase C-terminal//Flagellar hook-associated protein 2 N-terminus//Intermediate filament protein//Viral A-type inclusion protein repeat	1458	22.31	2102	28.75	1648	25.33	1824	29.29
c13976_g1	459	548547	Q03274.1	230	1.62722e-19	RecName: Full=Retrovirus-related Pol polyprotein from type-1 retrotransposable element R2; AltName: Full=Retrovirus-related Pol polyprotein from type I retrotransposable element R2; Includes: RecName: Full=Reverse transcriptase; Includes: RecName: Full=Endonuclease, partial [Popillia japonica]>gi|160754|gb|AAA29785.1| reverse transcriptase, partial [Popillia japonica]	Q03274	230	8.05864e-21	Retrovirus-related Pol polyprotein from type-1 retrotransposable element R2 (Fragment) OS=Popillia japonica PE=3 SV=1	PF00078	Reverse transcriptase (RNA-dependent DNA polymerase)	2	0.58	3	0.58	2	0.58	2	0.36
c13977_g1	1244	91079032	XP_974956.1	1401	0	PREDICTED: alpha-tocopherol transfer protein-like [Tribolium castaneum]>gi|270003667|gb|EFA00115.1| hypothetical protein TcasGA2_TC002931 [Tribolium castaneum]	Q8BG92	206	1.09727e-16	Clavesin-2 OS=Mus musculus GN=Clvs2 PE=2 SV=1	PF00322	Endothelin family	242	10.32	81	3.07	255	10.94	110	4.9
c13978_g1	825	91091362	XP_972603.1	559	1.19163e-68	PREDICTED: uncharacterized protein LOC661347 [Tribolium castaneum]>gi|270014346|gb|EFA10794.1| hypothetical protein TcasGA2_TC012859 [Tribolium castaneum]	--	--	--	--	--	--	1913	135.68	1686	106.91	1582	112.88	1227	91.48
c13980_g1	2735	642912479	XP_008200881.1	1905	0	PREDICTED: synaptic vesicular amine transporter [Tribolium castaneum]>gi|642912481|ref|XP_008200882.1| PREDICTED: synaptic vesicular amine transporter [Tribolium castaneum]	Q01827	1101	5.58539e-138	Synaptic vesicular amine transporter OS=Rattus norvegicus GN=Slc18a2 PE=1 SV=2	PF07690//PF08036//PF00083//PF01667	Major Facilitator Superfamily//Diapausin family of antimicrobial peptide//Sugar (and other) transporter//Ribosomal protein S27	779	13.77	89	1.39	1481	26.33	111	2.04
c13985_g1	3229	608685674	EZG78153.1	548	3.49256e-61	60S ribosomal protein L20 [Gregarina niphandrodes]	Q02543	361	4.48607e-37	60S ribosomal protein L18a OS=Homo sapiens GN=RPL18A PE=1 SV=2	PF04178//PF07462//PF01775	Got1/Sft2-like family//Merozoite surface protein 1 (MSP1) C-terminus//Ribosomal L18ae/LX protein domain	74	1.1	567	7.39	104	1.55	247	3.8
c13986_g1	2571	307210165	EFN86838.1	1101	6.1557e-141	Casein kinase II subunit beta [Harpegnathos saltator]	Q91398	1028	3.77181e-132	Casein kinase II subunit beta OS=Danio rerio GN=csnk2b PE=2 SV=1	PF01214	Casein kinase II regulatory subunit	1452	27.5	2165	36.15	1484	28.25	1847	36.44
c13991_g1	1591	91080173	XP_970371.1	301	5.87369e-30	PREDICTED: cytochrome b-c1 complex subunit 8 [Tribolium castaneum]>gi|270006414|gb|EFA02862.1| ubiquinol-cytochrome c reductase, complex III subunit VII [Tribolium castaneum]	Q9CQ69	166	1.61372e-12	Cytochrome b-c1 complex subunit 8 OS=Mus musculus GN=Uqcrq PE=1 SV=3	PF02939	UcrQ family	1897	60.9	1485	42.18	1546	49.91	1291	43.21
c13992_g1	935	--	--	--	--	--	--	--	--	--	--	--	16	0.96	14	0.75	19	1.15	17	1.08
c13993_g1	1459	91091628	XP_970031.1	1234	7.07479e-164	PREDICTED: dihydroorotate dehydrogenase (quinone), mitochondrial [Tribolium castaneum]	Q63707	1020	6.42494e-133	Dihydroorotate dehydrogenase (quinone), mitochondrial OS=Rattus norvegicus GN=Dhodh PE=1 SV=1	PF01180//PF03060//PF01884//PF00977//PF01070	Dihydroorotate dehydrogenase//Nitronate monooxygenase//PcrB family//Histidine biosynthesis protein//FMN-dependent dehydrogenase	522	18.5	668	20.96	506	18.03	847	31.32
c13994_g1	573	642938547	XP_008199837.1	172	3.04334e-13	PREDICTED: uncharacterized protein LOC103314773 [Tribolium castaneum]	--	--	--	--	PF02532//PF02318//PF00643	Photosystem II reaction centre I protein (PSII 4.8 kDa protein)//FYVE-type zinc finger//B-box zinc finger	59	6.91	55	5.83	48	5.66	26	3.23
c13995_g1	1114	270004778	EFA01226.1	1290	2.09617e-170	hypothetical protein TcasGA2_TC010553 [Tribolium castaneum]	P04323	1077	2.08477e-135	Retrovirus-related Pol polyprotein from transposon 17.6 OS=Drosophila melanogaster GN=pol PE=3 SV=1	PF00078	Reverse transcriptase (RNA-dependent DNA polymerase)	7	0.34	8	0.35	10	0.49	9	0.46
c13998_g1	722	91077040	XP_967879.1	564	4.2302e-70	PREDICTED: signal recognition particle 19 kDa protein [Tribolium castaneum]>gi|270001745|gb|EEZ98192.1| hypothetical protein TcasGA2_TC000621 [Tribolium castaneum]	P49963	405	1.83969e-47	Signal recognition particle 19 kDa protein OS=Drosophila melanogaster GN=Srp19 PE=2 SV=2	PF01922	SRP19 protein	964	81.34	890	67.37	936	79.47	620	55.16
c13999_g1	704	--	--	--	--	--	--	--	--	--	PF06324	Pigment-dispersing hormone (PDH)	10	0.87	8	0.63	10	0.88	13	1.2
c13_g1	524	478252175	ENN72603.1	195	7.9151e-17	hypothetical protein YQE_10703, partial [Dendroctonus ponderosae]>gi|546673135|gb|ERL84800.1| hypothetical protein D910_02225 [Dendroctonus ponderosae]	--	--	--	--	PF02998	Lentiviral Tat protein	212	28.43	7	0.85	206	27.82	22	3.15
c14002_g1	859	91094225	XP_966939.1	178	1.19074e-13	PREDICTED: zinc finger CCHC domain-containing protein 10 [Tribolium castaneum]>gi|270016230|gb|EFA12676.1| hypothetical protein TcasGA2_TC010699 [Tribolium castaneum]	Q5EB97	138	6.0128e-09	Zinc finger CCHC domain-containing protein 10 OS=Rattus norvegicus GN=Zcchc10 PE=2 SV=2	PF09726//PF00098//PF10152//PF04546	Transmembrane protein//Zinc knuckle//Predicted coiled-coil domain-containing protein (DUF2360)//Sigma-70, non-essential region	773	51.9	444	26.62	725	48.97	324	22.85
c14003_g1	1315	91085271	XP_967089.1	1300	7.62173e-176	PREDICTED: GDP-L-fucose synthase [Tribolium castaneum]>gi|270008444|gb|EFA04892.1| hypothetical protein TcasGA2_TC014956 [Tribolium castaneum]	P23591	1098	1.51984e-146	GDP-L-fucose synthase OS=Mus musculus GN=Tsta3 PE=2 SV=3	PF01073//PF01370//PF04321//PF02719	3-beta hydroxysteroid dehydrogenase/isomerase family//NAD dependent epimerase/dehydratase family//RmlD substrate binding domain//Polysaccharide biosynthesis protein	432	17.27	535	18.96	407	16.36	439	18.32
c14005_g1	801	--	--	--	--	--	--	--	--	--	PF05318	Tombusvirus movement protein	40	2.94	13	0.86	75	5.55	15	1.18
c14007_g1	311	270013391	EFA09839.1	411	5.92178e-44	hypothetical protein TcasGA2_TC011986 [Tribolium castaneum]	--	--	--	--	PF00008	EGF-like domain	11	4.02	10	3.55	5	1.84	6	2.46
c14010_g1	520	--	--	--	--	--	--	--	--	--	--	--	24	3.26	25	3.09	25	3.42	18	2.61
c14013_g1	257	--	--	--	--	--	--	--	--	--	--	--	96	61.11	24	15.84	26	16.77	17	12.84
c14013_g2	370	--	--	--	--	--	--	--	--	--	--	--	740	183.18	130	30.22	243	60.63	69	18.68
c14014_g1	615	--	--	--	--	--	--	--	--	--	--	--	34	3.59	19	1.81	30	3.19	17	1.9
c14016_g1	1347	642910991	XP_008193498.1	433	3.77622e-48	PREDICTED: FUN14 domain-containing protein 1-like isoform X2 [Tribolium castaneum]	F1N5S9	176	1.62177e-13	FUN14 domain-containing protein 1 OS=Bos taurus GN=FUNDC1 PE=2 SV=1	PF00736	EF-1 guanine nucleotide exchange domain	2637	144.88	1298	64.05	2781	152.46	1170	68.7
c14023_g1	1091	--	--	--	--	--	--	--	--	--	--	--	14	0.7	16	0.73	20	1	12	0.86
c14025_g1	447	--	--	--	--	--	--	--	--	--	--	--	111	19.31	26	4.16	124	21.73	32	5.99
c14032_g1	866	478262795	ENN81312.1	500	4.80171e-59	hypothetical protein YQE_02280, partial [Dendroctonus ponderosae]>gi|546672916|gb|ERL84632.1| hypothetical protein D910_02060 [Dendroctonus ponderosae]	Q61189	219	1.63494e-19	Methylosome subunit pICln OS=Mus musculus GN=Clns1a PE=2 SV=1	--	--	323	21.46	348	20.65	274	18.32	346	24.15
c14034_g1	811	--	--	--	--	--	--	--	--	--	PF01979//PF06009//PF03255//PF01544	Amidohydrolase family//Laminin Domain II//Acetyl co-enzyme A carboxylase carboxyltransferase alpha subunit//CorA-like Mg2+ transporter protein	52	3.76	353	22.83	86	6.26	1566	119.09
c14036_g2	346	--	--	--	--	--	--	--	--	--	--	--	4	1.14	3	0.81	7	2.01	5	1.57
c14037_g1	993	--	--	--	--	--	--	--	--	--	--	--	48	4.63	24	2.56	51	5.72	36	4.48
c14039_g1	508	557333415	XP_006039460.1	364	1.54258e-41	PREDICTED: tubulin beta-2A chain-like, partial [Alligator sinensis]	P02556	365	3.59872e-42	Tubulin beta chain (Fragment) OS=Lytechinus pictus PE=2 SV=1	PF03953	Tubulin C-terminal domain	9	1.27	32	4.11	19	2.69	129	19.4
c14041_g1	2750	91077836	XP_971324.1	1892	0	PREDICTED: DNA helicase MCM9 [Tribolium castaneum]>gi|270001478|gb|EEZ97925.1| hypothetical protein TcasGA2_TC000312 [Tribolium castaneum]	I0IUP4	1567	0	DNA helicase MCM9 OS=Gallus gallus GN=MCM9 PE=1 SV=2	PF08144//PF01078//PF01580//PF00158//PF07728//PF00493//PF07726	CPL (NUC119) domain//Magnesium chelatase, subunit ChlI//FtsK/SpoIIIE family//Sigma-54 interaction domain//AAA domain (dynein-related subfamily)//MCM2/3/5 family//ATPase family associated with various cellular activities (AAA)	63	1.11	102	1.58	54	0.95	63	1.15
c14042_g1	1111	--	--	--	--	--	--	--	--	--	--	--	7	0.34	8	0.35	18	0.88	10	0.51
c14045_g1	980	282720995	NP_001164248.1	853	3.61347e-107	cytochrome P450 9Z4 [Tribolium castaneum]>gi|270012794|gb|EFA09242.1| cytochrome P450 9Z4 [Tribolium castaneum]	Q964T2	610	2.05298e-72	Cytochrome P450 9e2 OS=Blattella germanica GN=CYP9E2 PE=2 SV=1	PF00067	Cytochrome P450	2355	133.95	1757	89	2523	144.36	1472	87.76
c14048_g1	399	--	--	--	--	--	--	--	--	--	--	--	7	3.44	2	1.1	3	0.88	6	4.17
c14057_g1	262	--	--	--	--	--	--	--	--	--	--	--	1	0.6	2	1.23	3	1.81	2	1.41
c14059_g1	364	--	--	--	--	--	--	--	--	--	PF01690	Potato leaf roll virus readthrough protein	112	28.67	8	1.93	88	22.71	2	0.56
c14075_g1	394	--	--	--	--	--	--	--	--	--	--	--	3	1.7	3	2.05	3	0.86	1	0.35
c14080_g1	627	--	--	--	--	--	--	--	--	--	--	--	5	0.51	7	0.66	12	1.24	3	0.33
c14081_g1	699	--	--	--	--	--	--	--	--	--	--	--	25	2.2	5	0.4	22	1.95	5	0.47
c14093_g1	328	--	--	--	--	--	--	--	--	--	--	--	2	0.64	1	0.31	2	0.65	3	1.07
c14094_g1	464	--	--	--	--	--	--	--	--	--	--	--	9	1.47	3	0.45	10	1.64	4	0.7
c14095_g1	1162	--	--	--	--	--	--	--	--	--	--	--	29	1.34	17	0.7	24	1.12	21	1.02
c14101_g1	324	--	--	--	--	--	--	--	--	--	--	--	39	12.9	18	5.73	45	15.02	22	8.11
c14108_g1	1038	--	--	--	--	--	--	--	--	--	--	--	158	8.37	86	4.05	206	10.98	82	4.55
c14115_g1	479	197322768	ACH69148.1	169	7.82209e-12	odorant receptor 2 [Anopheles stephensi]>gi|197322770|gb|ACH69149.1| odorant receptor 2 [Anopheles stephensi]	Q8WTE6	161	4.99429e-12	Odorant receptor Or2 OS=Anopheles gambiae GN=OR2 PE=2 SV=1	PF02949	7tm Odorant receptor	2	0.31	6	0.85	2	0.31	7	1.66
c14117_g1	304	642937486	XP_008198859.1	162	1.21683e-11	PREDICTED: protein tramtrack, beta isoform-like isoform X20 [Tribolium castaneum]	--	--	--	--	--	--	4	1.55	1	0.38	4	1.56	3	1.31
c14121_g1	684	642917129	XP_008191127.1	275	1.23881e-24	PREDICTED: caskin-1 isoform X1 [Tribolium castaneum]>gi|642917131|ref|XP_008191128.1| PREDICTED: caskin-1 isoform X1 [Tribolium castaneum]>gi|642917133|ref|XP_008191129.1| PREDICTED: caskin-1 isoform X1 [Tribolium castaneum]>gi|270003487|gb|EEZ99934.1| hypothetical protein TcasGA2_TC002730 [Tribolium castaneum]	--	--	--	--	--	--	16	1.68	17	1.89	16	2.1	13	1.53
c14128_g1	201	--	--	--	--	--	--	--	--	--	--	--	1	1.89	1	2.3	1	1.96	1	2.58
c14133_g1	362	--	--	--	--	--	--	--	--	--	--	--	142	36.76	41	10	135	35.23	58	16.47
c14135_g1	677	--	--	--	--	--	--	--	--	--	--	--	110	10.14	682	56.5	188	17.43	323	31.43
c14145_g1	1619	642938614	XP_008199866.1	770	2.06386e-93	PREDICTED: WAS protein family homolog 1 [Tribolium castaneum]	Q8VDD8	486	9.82864e-53	WAS protein family homolog 1 OS=Mus musculus GN=Wash1 PE=2 SV=1	PF02993	Minor capsid protein VI	490	15.42	668	18.6	452	14.31	451	14.8
c14148_g2	678	--	--	--	--	--	--	--	--	--	--	--	36	3.31	28	2.31	37	3.42	35	3.4
c14157_g1	685	--	--	--	--	--	--	--	--	--	--	--	5	0.45	10	0.81	11	1	11	1.05
c14159_g1	659	--	--	--	--	--	--	--	--	--	PF03595	Voltage-dependent anion channel	12	1.44	10	1.24	7	0.77	13	1.68
c14168_g1	950	--	--	--	--	--	--	--	--	--	--	--	10	0.59	25	1.32	20	1.19	28	1.74
c14170_g1	558	--	--	--	--	--	--	--	--	--	--	--	18	2.41	19	2.37	24	3.44	27	3.79
c14173_g1	251	--	--	--	--	--	--	--	--	--	--	--	1	0.69	3	2.17	2	1.4	2	1.66
c14174_g1	1412	405950372	EKC18365.1	481	1.76155e-50	Histone-lysine N-methyltransferase PRDM9 [Crassostrea gigas]	Q6ZMW2	410	4.97916e-42	Zinc finger protein 782 OS=Homo sapiens GN=ZNF782 PE=2 SV=1	PF02892//PF07975//PF00096//PF04810	BED zinc finger//TFIIH C1-like domain//Zinc finger, C2H2 type//Sec23/Sec24 zinc finger	18	0.7	63	2.11	19	0.72	86	3.4
c14175_g1	300	--	--	--	--	--	--	--	--	--	--	--	69	27.65	1	0.39	86	34.8	2	0.91
c14182_g1	649	91079250	XP_971329.1	267	1.11704e-24	PREDICTED: protein snail [Tribolium castaneum]>gi|270004833|gb|EFA01281.1| hypothetical protein TcasGA2_TC002803 [Tribolium castaneum]	--	--	--	--	PF04684	BAF1 / ABF1 chromatin reorganising factor	19	1.86	78	6.86	23	2.26	184	19.02
c14183_g1	919	45822211	CAE47502.1	709	2.1335e-88	cathepsin B-like proteinase [Diabrotica virgifera virgifera]	P43157	557	6.51487e-67	Cathepsin B-like cysteine proteinase OS=Schistosoma japonicum GN=CATB PE=2 SV=1	PF00112//PF03503//PF08127	Papain family cysteine protease//Chlamydia cysteine-rich outer membrane protein 3//Peptidase family C1 propeptide	71	4.38	936	51.44	38	2.36	435	28.13
c14187_g1	334	--	--	--	--	--	--	--	--	--	--	--	66	20.35	366	107.81	116	36.07	2018	690.01
c14188_g1	442	--	--	--	--	--	--	--	--	--	--	--	22	3.9	6	1	6	1.07	5	0.95
c14189_g1	284	--	--	--	--	--	--	--	--	--	--	--	6	2.79	23	10.68	10	4.71	17	9.09
c14191_g1	237	--	--	--	--	--	--	--	--	--	--	--	3	2.58	5	4.64	1	0.87	1	1.06
c14195_g1	276	--	--	--	--	--	--	--	--	--	--	--	10	5.14	6	3.06	6	3.23	8	4.69
c14204_g1	611	--	--	--	--	--	--	--	--	--	--	--	7	0.75	5	0.48	8	0.86	9	1.02
c14208_g1	415	--	--	--	--	--	--	--	--	--	--	--	1	0.58	2	0.46	2	0.4	3	0.64
c14216_g1	333	--	--	--	--	--	--	--	--	--	--	--	2	0.62	4	1.19	3	0.94	4	1.38
c14232_g1	217	--	--	--	--	--	--	--	--	--	--	--	1	1.26	1	1.45	3	3.89	1	1.64
c14237_g1	297	--	--	--	--	--	--	--	--	--	--	--	6	2.47	1	0.4	10	4.16	2	0.93
c14238_g1	310	--	--	--	--	--	--	--	--	--	--	--	2	0.74	10	3.58	2	0.74	6	2.48
c14244_g1	465	91085871	XP_975791.1	148	2.6214e-10	PREDICTED: CDC42 small effector protein homolog isoform X1 [Tribolium castaneum]>gi|642927415|ref|XP_008195264.1| PREDICTED: CDC42 small effector protein homolog isoform X1 [Tribolium castaneum]>gi|270010150|gb|EFA06598.1| hypothetical protein TcasGA2_TC009513 [Tribolium castaneum]	Q5FVD7	120	8.84663e-08	CDC42 small effector protein 2-A OS=Xenopus laevis GN=cdc42se2-a PE=3 SV=1	--	--	3	0.49	18	2.68	7	1.15	57	9.95
c14245_g1	240	--	--	--	--	--	--	--	--	--	PF06281	Protein of unknown function (DUF1035)	2	1.63	2	1.75	2	1.66	1	1
c14247_g1	365	--	--	--	--	--	--	--	--	--	--	--	4	1.02	3	0.72	8	2.05	9	2.51
c14252_g1	618	--	--	--	--	--	--	--	--	--	--	--	4	0.42	4	0.38	12	1.27	7	0.78
c14257_g1	279	--	--	--	--	--	--	--	--	--	--	--	10	5.32	1	0.49	22	12.25	1	0.57
c14271_g1	690	--	--	--	--	--	--	--	--	--	--	--	6	0.67	5	0.88	14	1.47	5	0.47
c14276_g1	487	--	--	--	--	--	--	--	--	--	PF00489//PF00097//PF12678//PF02891//PF13639//PF14634	Interleukin-6/G-CSF/MGF family//Zinc finger, C3HC4 type (RING finger)//RING-H2 zinc finger//MIZ/SP-RING zinc finger//Ring finger domain//zinc-RING finger domain	33	4.97	147	20.24	3	0.46	54	8.71
c14282_g1	546	--	--	--	--	--	--	--	--	--	--	--	12	1.51	8	0.91	23	2.91	7	0.94
c14284_g2	272	--	--	--	--	--	--	--	--	--	--	--	4	2.12	3	1.61	6	3.21	2	1.23
c14289_g1	370	--	--	--	--	--	--	--	--	--	--	--	3	0.74	5	1.16	6	1.5	3	0.81
c14297_g1	908	--	--	--	--	--	--	--	--	--	--	--	24	1.5	7	0.39	28	1.76	12	0.79
c14298_g1	549	91092022	XP_970951.1	621	4.82601e-77	PREDICTED: cathepsin L1 [Tribolium castaneum]>gi|270001246|gb|EEZ97693.1| cathepsin L precursor [Tribolium castaneum]	Q26636	524	6.628e-64	Cathepsin L OS=Sarcophaga peregrina PE=1 SV=1	PF00112//PF03051	Papain family cysteine protease//Peptidase C1-like family	196	24.47	9	1.02	221	27.77	14	1.86
c14303_g1	1200	91083321	XP_974829.1	1022	1.05307e-134	PREDICTED: neuroguidin [Tribolium castaneum]>gi|270007746|gb|EFA04194.1| hypothetical protein TcasGA2_TC014443 [Tribolium castaneum]	Q4KLC4	481	8.53886e-55	Neuroguidin-A OS=Xenopus laevis GN=ngdn-a PE=1 SV=1	--	--	904	40.24	704	27.81	787	35.23	526	24.47
c14306_g1	615	--	--	--	--	--	--	--	--	--	--	--	63	6.65	324	30.85	87	9.24	1284	143.53
c14308_g1	1132	332375158	AEE62720.1	985	3.75119e-130	unknown [Dendroctonus ponderosae]>gi|478256212|gb|ENN76406.1| hypothetical protein YQE_07067, partial [Dendroctonus ponderosae]>gi|546684467|gb|ERL94106.1| hypothetical protein D910_11388 [Dendroctonus ponderosae]	O08807	887	2.99017e-116	Peroxiredoxin-4 OS=Mus musculus GN=Prdx4 PE=1 SV=1	PF00578//PF10417//PF08534	AhpC/TSA family//C-terminal domain of 1-Cys peroxiredoxin//Redoxin	1470	70.14	1800	76.31	1468	70.46	1261	62.94
c14309_g1	1639	642912013	XP_008199060.1	547	2.5291e-62	PREDICTED: uncharacterized protein LOC103314519 [Tribolium castaneum]>gi|270015103|gb|EFA11551.1| branchless [Tribolium castaneum]	P41444	241	1.03186e-21	Fibroblast growth factor homolog OS=Autographa californica nuclear polyhedrosis virus GN=FGF PE=3 SV=1	PF00167	Fibroblast growth factor	91	2.82	162	4.45	80	2.5	109	3.53
c1430_g1	611	--	--	--	--	--	--	--	--	--	--	--	4	0.43	3	0.34	3	0.32	4	0.5
c14310_g1	336	--	--	--	--	--	--	--	--	--	--	--	2	0.61	5	2.21	4	4.37	4	2.43
c14311_g1	1368	478258663	ENN78713.1	252	7.22869e-21	hypothetical protein YQE_04885, partial [Dendroctonus ponderosae]>gi|546674935|gb|ERL86212.1| hypothetical protein D910_03623 [Dendroctonus ponderosae]	--	--	--	--	PF03871	RNA polymerase Rpb5, N-terminal domain	149	5.69	1670	56.49	83	3.19	1016	40.49
c14313_g1	1637	91091102	XP_968698.1	1202	2.26426e-159	PREDICTED: PDZ domain-containing protein GIPC3 [Tribolium castaneum]>gi|270013145|gb|EFA09593.1| hypothetical protein TcasGA2_TC011711 [Tribolium castaneum]	Q9Z254	790	1.72847e-98	PDZ domain-containing protein GIPC1 OS=Rattus norvegicus GN=Gipc1 PE=1 SV=2	PF00595	PDZ domain (Also known as DHR or GLGF)	656	20.39	490	13.47	714	22.32	477	15.45
c14314_g1	1786	--	--	--	--	--	--	--	--	--	--	--	1727	48.67	3776	94.06	760	21.54	3129	91.87
c14315_g1	1052	--	--	--	--	--	--	--	--	--	--	--	16	0.83	32	1.48	40	2.1	26	1.42
c14316_g1	1311	91087671	XP_976426.1	226	1.2846e-18	PREDICTED: vitelline membrane protein Vm26Ab isoform X1 [Tribolium castaneum]>gi|270010717|gb|EFA07165.1| hypothetical protein TcasGA2_TC010163 [Tribolium castaneum]	--	--	--	--	PF00796	Photosystem I reaction centre subunit VIII	19194	769.83	4169	148.25	10571	426.44	4541	190.22
c14317_g1	2324	--	--	--	--	--	--	--	--	--	--	--	288	6.07	739	13.75	277	5.87	3141	68.88
c14318_g1	1293	91080935	XP_974194.1	987	1.4032e-129	PREDICTED: CD9 antigen [Tribolium castaneum]	P40241	214	3.45989e-18	CD9 antigen OS=Rattus norvegicus GN=Cd9 PE=1 SV=2	PF00335//PF04103	Tetraspanin family//CD20-like family	846	34.48	10838	391.76	664	27.22	5991	255.08
c14319_g1	254	--	--	--	--	--	--	--	--	--	--	--	5	3.31	15	10.36	3	2.02	19	15.01
c14320_g1	3641	642939780	XP_008193636.1	1203	1.43396e-150	PREDICTED: mesoderm induction early response protein 1 isoform X1 [Tribolium castaneum]>gi|642939782|ref|XP_008193643.1| PREDICTED: mesoderm induction early response protein 1 isoform X1 [Tribolium castaneum]	Q7T105	554	2.52767e-59	Mesoderm induction early response protein 1 OS=Xenopus laevis GN=mier1 PE=2 SV=1	PF02909//PF00249	Tetracyclin repressor, C-terminal all-alpha domain//Myb-like DNA-binding domain	825	10.76	764	8.77	911	11.95	682	9.24
c14321_g1	1818	357628048	EHJ77513.1	431	1.66107e-41	putative tetrameric potassium-selective cyclic nucleotide gated channel [Danaus plexippus]	Q16281	205	2.01681e-15	Cyclic nucleotide-gated cation channel alpha-3 OS=Homo sapiens GN=CNGA3 PE=1 SV=2	--	--	14	1.24	15	0.4	28	1.83	51	1.67
c14322_g1	1477	642936658	XP_973680.2	417	1.68827e-51	PREDICTED: LOW QUALITY PROTEIN: uncharacterized protein LOC662495 [Tribolium castaneum]	Q3SZZ2	181	1.29165e-13	X-box-binding protein 1 OS=Bos taurus GN=XBP1 PE=2 SV=1	PF04632//PF01496//PF07716//PF02183//PF00170//PF03131	Fusaric acid resistance protein family//V-type ATPase 116kDa subunit family//Basic region leucine zipper//Homeobox associated leucine zipper//bZIP transcription factor//bZIP Maf transcription factor	11639	406.68	10717	331.56	13216	464.44	10283	374.84
c14324_g1	1578	641656229	XP_008179889.1	1266	1.55082e-162	PREDICTED: uncharacterized protein LOC103308388 [Acyrthosiphon pisum]	--	--	--	--	PF00078	Reverse transcriptase (RNA-dependent DNA polymerase)	10	0.32	18	0.52	20	0.65	11	0.37
c14326_g1	706	642927050	XP_008195119.1	740	1.13845e-96	PREDICTED: 40S ribosomal protein S11 isoform X1 [Tribolium castaneum]	P62282	615	3.84441e-79	40S ribosomal protein S11 OS=Rattus norvegicus GN=Rps11 PE=1 SV=3	PF00366	Ribosomal protein S17	18254	1618.88	15072	1204.7	14602	1302.54	12733	1195.27
c14327_g1	1375	642926988	XP_008195092.1	678	9.09731e-76	PREDICTED: uncharacterized protein LOC656611 [Tribolium castaneum]>gi|642926990|ref|XP_008195093.1| PREDICTED: uncharacterized protein LOC656611 [Tribolium castaneum]	Q14686	229	1.30266e-18	Nuclear receptor coactivator 6 OS=Homo sapiens GN=NCOA6 PE=1 SV=3	--	--	205	7.78	437	14.69	257	9.81	235	9.31
c14328_g1	976	91076078	XP_967638.1	633	3.75816e-78	PREDICTED: gamma-interferon-inducible lysosomal thiol reductase [Tribolium castaneum]>gi|642911608|ref|XP_008200670.1| PREDICTED: gamma-interferon-inducible lysosomal thiol reductase [Tribolium castaneum]>gi|642911610|ref|XP_008200671.1| PREDICTED: gamma-interferon-inducible lysosomal thiol reductase [Tribolium castaneum]>gi|642911612|ref|XP_008200672.1| PREDICTED: gamma-interferon-inducible lyso…	P34276	287	6.87323e-28	GILT-like protein C02D5.2 OS=Caenorhabditis elegans GN=C02D5.2 PE=3 SV=1	--	--	633	36.19	470	23.93	569	32.72	367	21.99
c14329_g1	1937	642912820	XP_008201266.1	490	1.16949e-53	PREDICTED: DNA damage-regulated autophagy modulator protein 2-like [Tribolium castaneum]	Q6UX65	334	2.33463e-33	DNA damage-regulated autophagy modulator protein 2 OS=Homo sapiens GN=DRAM2 PE=1 SV=1	PF01030	Receptor L domain	5568	143.93	612	13.95	7478	194.49	698	18.76
c14330_g1	796	270013446	EFA09894.1	601	1.7257e-74	hypothetical protein TcasGA2_TC012044 [Tribolium castaneum]	--	--	--	--	--	--	147	10.89	18	1.19	230	17.15	30	2.34
c14331_g1	2250	91080903	XP_973591.1	745	2.3292e-85	PREDICTED: protein lethal(2)denticleless [Tribolium castaneum]>gi|270005936|gb|EFA02384.1| hypothetical protein TcasGA2_TC008061 [Tribolium castaneum]	Q24371	556	4.92966e-59	Protein lethal(2)denticleless OS=Drosophila melanogaster GN=l(2)dtl PE=1 SV=2	PF00400	WD domain, G-beta repeat	103	2.25	328	6.32	96	2.11	154	3.5
c14332_g1	722	91091406	XP_973895.1	398	6.62162e-46	PREDICTED: uncharacterized protein LOC662721 [Tribolium castaneum]	--	--	--	--	--	--	1000	84.37	39	2.95	766	65.03	42	3.74
c14333_g1	418	--	--	--	--	--	--	--	--	--	--	--	2	0.45	6	1.15	4	0.85	2	0.42
c14334_g1	246	270004992	EFA01440.1	139	3.18755e-08	hypothetical protein TcasGA2_TC030701 [Tribolium castaneum]	--	--	--	--	--	--	123	91.5	92	72.47	115.75	87.43	170	152.78
c14339_g1	1516	189239012	XP_001814720.1	412	3.93085e-44	PREDICTED: ATP synthase subunit s, mitochondrial [Tribolium castaneum]>gi|270011143|gb|EFA07591.1| ATP synthase, H+ transporting, mitochondrial F0 complex, subunit s (factor B) [Tribolium castaneum]	P22027	301	4.49221e-30	ATP synthase subunit s, mitochondrial OS=Bos taurus GN=ATP5S PE=1 SV=2	PF10152	Predicted coiled-coil domain-containing protein (DUF2360)	1231	41.75	919	27.59	1231	41.99	751	26.57
c14340_g1	208	--	--	--	--	--	--	--	--	--	--	--	5	7.82	3	5.56	4	6.45	3	6.26
c14342_g1	1176	332372766	AEE61525.1	946	1.69082e-123	unknown [Dendroctonus ponderosae]>gi|478255682|gb|ENN75893.1| hypothetical protein YQE_07535, partial [Dendroctonus ponderosae]>gi|546684507|gb|ERL94142.1| hypothetical protein D910_11424 [Dendroctonus ponderosae]	Q9DA39	474	9.53035e-55	Protein lifeguard 4 OS=Mus musculus GN=Tmbim4 PE=2 SV=1	--	--	2354	107.32	2456	99.42	2550	116.94	2097	99.97
c14344_g1	1753	91084135	XP_967479.1	1281	1.46168e-168	PREDICTED: porphobilinogen deaminase [Tribolium castaneum]>gi|270006650|gb|EFA03098.1| hypothetical protein TcasGA2_TC013007 [Tribolium castaneum]	Q2KIN5	716	1.0267e-86	Porphobilinogen deaminase OS=Bos taurus GN=HMBS PE=2 SV=1	PF03900//PF01379	Porphobilinogen deaminase, C-terminal domain//Porphobilinogen deaminase, dipyromethane cofactor binding domain	846	24.35	1041	26.48	923	26.71	725	21.74
c14345_g1	2860	91077462	XP_968036.1	768	3.11227e-92	PREDICTED: prefoldin subunit 3 [Tribolium castaneum]>gi|270002137|gb|EEZ98584.1| hypothetical protein TcasGA2_TC001098 [Tribolium castaneum]	Q9VGP6	534	7.1827e-61	Prefoldin subunit 3 OS=Drosophila melanogaster GN=mgr PE=1 SV=3	PF02403//PF05531//PF01920//PF08172//PF04977//PF06005//PF02996	Seryl-tRNA synthetase N-terminal domain//Nucleopolyhedrovirus P10 protein//Prefoldin subunit//CASP C terminal//Septum formation initiator//Protein of unknown function (DUF904)//Prefoldin subunit	1841	31.03	2002	29.73	1695	28.73	2088	36.57
c14347_g1	1099	--	--	--	--	--	--	--	--	--	--	--	21	1.04	21	0.92	26	1.29	24	1.32
c14349_g1	1634	91089925	XP_972979.1	1193	5.11367e-158	PREDICTED: target of rapamycin complex subunit lst8 [Tribolium castaneum]	Q803V5	1014	3.79838e-132	Target of rapamycin complex subunit lst8 OS=Danio rerio GN=mlst8 PE=2 SV=1	PF07569//PF02897//PF00292//PF00400//PF02800	TUP1-like enhancer of split//Prolyl oligopeptidase, N-terminal beta-propeller domain//'Paired box' domain//WD domain, G-beta repeat//Glyceraldehyde 3-phosphate dehydrogenase, C-terminal domain	552	17.19	682	18.79	462	14.47	1491	48.41
c14350_g1	937	--	--	--	--	--	--	--	--	--	--	--	13	0.78	120	6.43	31	1.88	505	31.86
c14351_g1	1235	--	--	--	--	--	--	--	--	--	--	--	195	8.39	530	20.23	221	9.56	485	21.8
c14354_g1	480	--	--	--	--	--	--	--	--	--	PF10484	Mitochondrial ribosomal protein S23	3	0.48	17	2.4	8	1.24	11	2.28
c14355_g1	1012	91078330	XP_973321.1	588	3.79727e-72	PREDICTED: 15 kDa selenoprotein [Tribolium castaneum]>gi|270003970|gb|EFA00418.1| hypothetical protein TcasGA2_TC003269 [Tribolium castaneum]	A8YXY3	357	3.00889e-39	15 kDa selenoprotein OS=Bos taurus GN=SEP15 PE=2 SV=2	PF14171	Toxin SpoIISA, type II toxin-antitoxin system	1031	56.36	712	34.64	958	52.68	587	33.62
c14356_g1	1795	--	--	--	--	--	Q6LWY7	1600	0	Tetrahydromethanopterin S-methyltransferase subunit H OS=Methanococcus maripaludis (strain S2 / LL) GN=mtrH PE=3 SV=1	PF04208//PF04210//PF09472//PF02007	Tetrahydromethanopterin S-methyltransferase, subunit A//Tetrahydromethanopterin S-methyltransferase, subunit G//Tetrahydromethanopterin S-methyltransferase, F subunit (MtrF)//Tetrahydromethanopterin S-methyltransferase MtrH subunit	15.48	0.43	50.23	1.24	38.86	1.1	14.37	0.42
c14356_g2	1542	--	--	--	--	--	Q6LWZ0	1044	2.07945e-138	Tetrahydromethanopterin S-methyltransferase subunit A OS=Methanococcus maripaludis (strain S2 / LL) GN=mtrA PE=3 SV=1	PF04211//PF04208//PF05440//PF09472	Tetrahydromethanopterin S-methyltransferase, subunit C//Tetrahydromethanopterin S-methyltransferase, subunit A//Tetrahydromethanopterin S-methyltransferase subunit B//Tetrahydromethanopterin S-methyltransferase, F subunit (MtrF)	13.52	0.45	37.77	1.11	21.14	0.71	23.63	0.82
c14357_g1	1452	270006055	EFA02503.1	669	4.39402e-81	hypothetical protein TcasGA2_TC008204 [Tribolium castaneum]	Q94521	367	2.94926e-38	Dopamine N-acetyltransferase OS=Drosophila melanogaster GN=Dat PE=1 SV=1	PF13673//PF00583//PF13508	Acetyltransferase (GNAT) domain//Acetyltransferase (GNAT) family//Acetyltransferase (GNAT) domain	654	23.3	883	27.86	516	18.49	1258	46.77
c14359_g1	859	91086033	XP_976408.1	463	2.69257e-53	PREDICTED: uncharacterized protein LOC662055 [Tribolium castaneum]>gi|270009925|gb|EFA06373.1| hypothetical protein TcasGA2_TC009249 [Tribolium castaneum]	--	--	--	--	PF05384	Sensor protein DegS	358	24.04	422	25.3	286	19.32	301	21.23
c14360_g1	329	--	--	--	--	--	--	--	--	--	--	--	4	2.14	1	0.31	1	0.54	1	0.35
c14361_g1	364	--	--	--	--	--	--	--	--	--	--	--	9	2.3	17	4.1	11	2.84	17	4.77
c14362_g1	2455	478251486	ENN71949.1	1272	1.03624e-165	hypothetical protein YQE_11383, partial [Dendroctonus ponderosae]	Q08DK4	805	5.29399e-98	Mitochondrial glutamate carrier 1 OS=Bos taurus GN=SLC25A22 PE=2 SV=1	--	--	936	18.59	792	13.87	1046	20.9	641	13.24
c14363_g1	300	--	--	--	--	--	--	--	--	--	--	--	8	3.21	1	0.39	5	2.02	5	2.27
c14367_g1	883	642925447	XP_008194558.1	558	2.70727e-68	PREDICTED: cellular FABP-like protein isoform X2 [Tribolium castaneum]	A6YLM6	310	3.83785e-33	Fatty acid-binding protein, adipocyte OS=Cervus elaphus GN=FABP4 PE=2 SV=1	--	--	2896	199.99	847	54.5	2701	187.74	1017	78.43
c14397_g1	465	--	--	--	--	--	--	--	--	--	--	--	2	0.33	5	1.81	3	1.52	5	2.49
c14398_g1	452	--	--	--	--	--	--	--	--	--	--	--	11	1.88	8	1.25	12	2.06	15	2.75
c14401_g1	1253	--	--	--	--	--	--	--	--	--	--	--	40	2.54	10	1.01	48	3.02	13	0.83
c14402_g1	892	--	--	--	--	--	--	--	--	--	--	--	5	0.35	9	0.56	10	0.68	8	0.58
c14407_g1	772	189233613	XP_001811691.1	389	1.56286e-43	PREDICTED: uncharacterized protein LOC100141910 [Tribolium castaneum]>gi|270014658|gb|EFA11106.1| hypothetical protein TcasGA2_TC004704 [Tribolium castaneum]	--	--	--	--	--	--	29	3.29	50	3.8	30	2.71	66	7.55
c14408_g1	346	--	--	--	--	--	--	--	--	--	--	--	2	0.57	3	0.81	2	0.57	2	0.63
c14417_g1	420	--	--	--	--	--	--	--	--	--	PF06422	CDR ABC transporter	17	3.3	30	5.39	21	4.11	42	8.82
c14418_g1	363	--	--	--	--	--	--	--	--	--	--	--	4	1.16	4	0.97	4	1.17	2	0.62
c14420_g1	723	478266088	ENN82679.1	147	3.39485e-08	hypothetical protein YQE_00952, partial [Dendroctonus ponderosae]	--	--	--	--	--	--	24	2.02	38	2.87	13	1.1	52	4.62
c14422_g1	422	--	--	--	--	--	--	--	--	--	--	--	30	5.78	24	4.27	36	6.98	17	3.54
c14423_g1	300	--	--	--	--	--	--	--	--	--	--	--	2	0.8	2	0.79	4	1.62	2	0.91
c14429_g1	313	--	--	--	--	--	--	--	--	--	--	--	2	0.72	1	0.35	2	0.73	2	0.81
c14430_g1	545	--	--	--	--	--	--	--	--	--	--	--	4	0.54	5	0.57	7	0.93	7	1.02
c14432_g1	1222	608673310	EZG66813.1	662	5.98876e-80	putative KIN17 [Gregarina niphandrodes]	Q55D16	394	3.50746e-41	KIN17-like protein OS=Dictyostelium discoideum GN=DDB_G0269816 PE=3 SV=1	PF00272	Cecropin family	8	0.35	67	2.68	27	1.24	25	1.2
c14435_g1	281	--	--	--	--	--	--	--	--	--	--	--	14	6.72	14	6.73	17	8.25	18	9.95
c14436_g1	588	--	--	--	--	--	--	--	--	--	--	--	47	5.29	57	5.81	45	5.1	49	5.86
c14439_g1	572	--	--	--	--	--	--	--	--	--	--	--	43	5.05	4	0.42	23	2.72	3	0.37
c14439_g2	376	--	--	--	--	--	--	--	--	--	--	--	43	10.31	6	1.35	22	5.31	6	1.57
c14444_g1	366	--	--	--	--	--	--	--	--	--	--	--	6	1.52	12	2.86	14	3.57	10	2.77
c14445_g1	525	91078182	XP_967647.1	229	2.70965e-19	PREDICTED: beta-galactosidase-1-like protein 2 [Tribolium castaneum]>gi|270001359|gb|EEZ97806.1| hypothetical protein TcasGA2_TC000170 [Tribolium castaneum]	Q8NCI6	116	4.54491e-06	Beta-galactosidase-1-like protein 3 OS=Homo sapiens GN=GLB1L3 PE=2 SV=3	PF01301	Glycosyl hydrolases family 35	51	6.82	94	11.43	23	3.1	56	7.98
c14446_g1	466	--	--	--	--	--	--	--	--	--	--	--	109	17.67	154	22.88	122	19.92	189	32.87
c14452_g1	878	332376755	AEE63517.1	634	8.57263e-79	unknown [Dendroctonus ponderosae]	Q6DC93	291	4.72805e-29	Peflin OS=Danio rerio GN=pef1 PE=2 SV=1	PF13405//PF13202//PF00036//PF13499	EF-hand domain//EF hand//EF hand//EF-hand domain pair	7	0.46	99	5.77	25	1.64	549	37.64
c14456_g1	491	--	--	--	--	--	--	--	--	--	--	--	8	1.36	9	1.23	14	2.1	5	0.83
c14457_g1	1232	156547143	XP_001603315.1	919	1.27922e-118	PREDICTED: etoposide-induced protein 2.4 homolog [Nasonia vitripennis]	O14681	603	2.28172e-72	Etoposide-induced protein 2.4 homolog OS=Homo sapiens GN=EI24 PE=1 SV=4	--	--	631	27.22	525	20.1	780	33.85	471	21.24
c14463_g1	786	478255090	ENN75320.1	487	1.99179e-58	hypothetical protein YQE_08097, partial [Dendroctonus ponderosae]>gi|546678674|gb|ERL89242.1| hypothetical protein D910_06615 [Dendroctonus ponderosae]	Q8R3Q6	334	8.09468e-37	Coiled-coil domain-containing protein 58 OS=Mus musculus GN=Ccdc58 PE=2 SV=1	PF00377//PF03194	Prion/Doppel alpha-helical domain//LUC7 N_terminus	351	26.44	653	44.03	260	19.71	373	29.57
c14467_g1	1131	--	--	--	--	--	--	--	--	--	--	--	293	14	216	9.17	314	15.09	218	10.89
c14468_g1	1047	187937187	NP_001120783.1	407	1.03788e-43	uncharacterized protein LOC662961 [Tribolium castaneum]>gi|186939599|dbj|BAG30999.1| juvenile hormone acid O-methyltransferase [Tribolium castaneum]>gi|270006469|gb|EFA02917.1| juvenile hormone acid methyltransferase [Tribolium castaneum]	--	--	--	--	PF08241	Methyltransferase domain	367	19.25	68	3.17	723	38.14	52	2.86
c14473_g1	758	642915668	XP_008190705.1	393	2.49359e-42	PREDICTED: uncharacterized protein LOC103312270 [Tribolium castaneum]	Q9V7U0	142	6.75337e-09	Pro-resilin OS=Drosophila melanogaster GN=resilin PE=1 SV=1	PF00379	Insect cuticle protein	120	9.49	23	1.63	106	8.43	26	2.16
c14477_g1	463	332373264	AEE61773.1	310	6.04075e-33	unknown [Dendroctonus ponderosae]	P35554	242	3.02344e-24	Flightin OS=Drosophila melanogaster GN=fln PE=2 SV=1	--	--	16	2.62	10	1.5	29	4.79	7	1.23
c14478_g1	2258	608661968	EZG56349.1	611	7.24173e-65	cyclin [Gregarina niphandrodes]	Q5RA42	336	1.29776e-34	Eukaryotic translation initiation factor 1A, X-chromosomal OS=Pongo abelii GN=EIF1AX PE=2 SV=3	PF05023//PF02984//PF06112//PF01176	Phytochelatin synthase//Cyclin, C-terminal domain//Gammaherpesvirus capsid protein//Translation initiation factor 1A / IF-1	29	0.63	322	6.18	98	2.14	130	2.94
c14482_g1	3209	91083949	XP_974978.1	1868	0	PREDICTED: mitochondrial sodium/hydrogen exchanger 9B2 isoform X2 [Tribolium castaneum]>gi|270006728|gb|EFA03176.1| hypothetical protein TcasGA2_TC013096 [Tribolium castaneum]	Q86UD5	578	1.62015e-62	Mitochondrial sodium/hydrogen exchanger 9B2 OS=Homo sapiens GN=SLC9B2 PE=1 SV=2	PF00999	Sodium/hydrogen exchanger family	502	7.48	1053	13.82	450	6.75	783	12.12
c14485_g1	1192	189234439	XP_966311.2	205	4.01112e-15	PREDICTED: guanine nucleotide-binding protein G(q) subunit alpha isoform X2 [Tribolium castaneum]	P52206	173	4.98524e-13	Guanine nucleotide-binding protein subunit alpha-11 (Fragment) OS=Canis familiaris GN=GNA11 PE=2 SV=1	--	--	9	0.4	9	0.36	19	0.93	8	0.38
c14486_g1	900	--	--	--	--	--	--	--	--	--	--	--	14	0.89	9	0.51	16	1.02	7	0.46
c14487_g1	644	--	--	--	--	--	--	--	--	--	--	--	8	0.79	24	2.14	5	0.5	98	10.24
c14490_g1	787	322793445	EFZ17004.1	493	4.7824e-54	hypothetical protein SINV_11875 [Solenopsis invicta]	--	--	--	--	--	--	3	0.55	6	1.06	8	0.94	8	0.63
c14502_g1	454	--	--	--	--	--	--	--	--	--	--	--	3	0.9	10	1.72	2	0.44	4	1.1
c14503_g1	216	--	--	--	--	--	--	--	--	--	--	--	1	1.29	2	2.97	9	11.93	4	6.71
c14509_g1	5030	642933000	XP_008197222.1	6686	0	PREDICTED: dynein heavy chain 3, axonemal [Tribolium castaneum]	Q8TD57	4955	0	Dynein heavy chain 3, axonemal OS=Homo sapiens GN=DNAH3 PE=2 SV=1	PF07728//PF00004//PF00437	AAA domain (dynein-related subfamily)//ATPase family associated with various cellular activities (AAA)//Type II/IV secretion system protein	63	0.59	155	1.27	91	0.85	578	5.58
c14512_g1	772	--	--	--	--	--	--	--	--	--	--	--	15	1.16	7	0.48	19	1.47	4	0.32
c14515_g1	562	--	--	--	--	--	--	--	--	--	--	--	26	3.13	54	5.9	42	5.09	30	3.84
c14516_g1	1094	642933127	XP_008197269.1	760	6.47804e-97	PREDICTED: charged multivesicular body protein 2b [Tribolium castaneum]>gi|270011429|gb|EFA07877.1| hypothetical protein TcasGA2_TC005451 [Tribolium castaneum]	Q66IV6	476	1.22395e-55	Charged multivesicular body protein 2b-B OS=Xenopus laevis GN=chmp2b-b PE=2 SV=1	PF03357//PF02607	Snf7//B12 binding domain	1521	76.15	833	37.23	1537	77.43	889	46.72
c14517_g1	1250	270003176	EEZ99623.1	790	2.68458e-99	hypothetical protein TcasGA2_TC002142 [Tribolium castaneum]	Q6Z8P4	284	3.99853e-26	Plant intracellular Ras-group-related LRR protein 4 OS=Oryza sativa subsp. japonica GN=IRL4 PE=2 SV=1	PF00560	Leucine Rich Repeat	420	17.81	322	12.12	427	18.22	342	15.16
c14518_g1	420	642913726	XP_974320.3	270	3.86707e-25	PREDICTED: hormone receptor 4 isoform X1 [Tribolium castaneum]	Q9W539	164	3.87237e-12	Hormone receptor 4 OS=Drosophila melanogaster GN=Hr4 PE=1 SV=4	--	--	9	1.75	11	1.98	8	1.57	6	1.26
c1451_g1	281	--	--	--	--	--	--	--	--	--	--	--	1	0.48	1	0.48	1	0.49	1	0.55
c14520_g1	308	--	--	--	--	--	--	--	--	--	--	--	2	0.75	1	0.36	2	0.76	1	0.42
c14525_g1	552	--	--	--	--	--	--	--	--	--	--	--	17	2.1	37	4.15	23	2.87	59	7.77
c14526_g1	930	608654253	EZG49313.1	595	8.51157e-74	mago nashi-like protein [Gregarina niphandrodes]	B9ENE7	537	2.11045e-66	Protein mago nashi homolog OS=Salmo salar GN=magoh PE=2 SV=1	PF02792//PF01056	Mago nashi protein//Myc amino-terminal region	10	0.61	65	3.59	8	0.49	22	1.43
c14528_g1	385	506968105	AGM32396.1	334	5.58529e-36	enolase [Coptotermes formosanus]	P08734	324	7.85579e-35	Alpha-enolase OS=Xenopus laevis GN=eno1 PE=2 SV=2	PF00113	Enolase, C-terminal TIM barrel domain	5	1.14	29	6.2	11	2.54	177	44.09
c14533_g1	747	478258085	ENN78223.1	682	2.20266e-87	hypothetical protein YQE_05375, partial [Dendroctonus ponderosae]>gi|546682769|gb|ERL92658.1| hypothetical protein D910_09971 [Dendroctonus ponderosae]	Q5R7D8	360	3.12599e-40	Dynactin subunit 6 OS=Pongo abelii GN=DCTN6 PE=2 SV=1	PF07959	L-fucokinase	273	22	188	13.58	311	25.22	164	13.93
c14537_g1	595	--	--	--	--	--	--	--	--	--	--	--	4	0.44	6	0.6	15	1.67	4	0.47
c14540_g1	605	642928539	XP_008195366.1	442	1.13892e-49	PREDICTED: trypsin-1-like [Tribolium castaneum]>gi|270011007|gb|EFA07455.1| serine protease P94 [Tribolium castaneum]	P13582	275	3.38814e-27	Serine protease easter OS=Drosophila melanogaster GN=ea PE=1 SV=3	PF00089	Trypsin	38	4.11	26	2.78	20	2.18	20	2.29
c14556_g1	711	--	--	--	--	--	--	--	--	--	PF00558	Vpu protein	42	3.62	316	24.44	25	2.17	230	20.9
c14557_g1	312	--	--	--	--	--	--	--	--	--	--	--	3	1.09	2	0.7	2	0.73	4	1.63
c14560_g1	447	--	--	--	--	--	--	--	--	--	--	--	4	0.7	2	0.32	3	0.53	4	0.75
c14567_g1	253	--	--	--	--	--	--	--	--	--	--	--	4	2.69	6	4.21	13	8.86	3	2.41
c14568_g1	380	--	--	--	--	--	--	--	--	--	--	--	5	1.17	32	7.03	3	0.71	20	5.12
c14572_g1	473	--	--	--	--	--	--	--	--	--	--	--	4	0.63	3	0.43	3	0.48	2	0.34
c14573_g1	885	--	--	--	--	--	--	--	--	--	--	--	44	2.84	8	0.46	48	3.12	16	1.09
c14579_g1	320	--	--	--	--	--	--	--	--	--	--	--	5	1.7	1	0.33	9	3.09	2	0.76
c14600_g1	588	--	--	--	--	--	--	--	--	--	--	--	3	0.34	48	4.89	9	1.02	27	3.23
c14608_g1	406	478261414	ENN80791.1	307	8.66212e-30	hypothetical protein YQE_02800, partial [Dendroctonus ponderosae]>gi|546680987|gb|ERL91161.1| hypothetical protein D910_08501 [Dendroctonus ponderosae]	P25439	197	1.60362e-16	ATP-dependent helicase brm OS=Drosophila melanogaster GN=brm PE=1 SV=2	PF11023//PF07533//PF04277	Protein of unknown function (DUF2614)//BRK domain//Oxaloacetate decarboxylase, gamma chain	78	16.12	119	22.83	91	18.95	81	18.14
c14617_g1	1399	478257149	ENN77312.1	1186	9.67521e-159	hypothetical protein YQE_06138, partial [Dendroctonus ponderosae]>gi|546681445|gb|ERL91542.1| hypothetical protein D910_08872 [Dendroctonus ponderosae]	Q27350	968	4.83287e-125	Protein sine oculis OS=Drosophila melanogaster GN=so PE=2 SV=1	PF00046//PF01381//PF05920	Homeobox domain//Helix-turn-helix//Homeobox KN domain	246	9.15	307	10.12	374	13.99	385	14.95
c14618_g1	322	--	--	--	--	--	--	--	--	--	--	--	2	0.67	5	1.62	3	1.02	44	16.48
c14620_g1	935	--	--	--	--	--	--	--	--	--	--	--	13	0.78	105	5.64	19	1.15	490	31
c14627_g1	410	--	--	--	--	--	--	--	--	--	--	--	2	0.41	2	0.38	4	0.82	4	0.88
c14632_g1	221	--	--	--	--	--	--	--	--	--	--	--	2	2.32	2	2.62	1	1.19	1	1.48
c14642_g1	1532	--	--	--	--	--	--	--	--	--	PF08395	7tm Chemosensory receptor	11	0.37	13	0.39	13	0.44	13	0.45
c14646_g1	468	26986657	AAN86597.1	671	1.11159e-87	transposase [Ophion sp. HMR-1993]	Q7JQ07	670	4.16488e-86	Mariner Mos1 transposase OS=Drosophila mauritiana GN=mariner\T PE=1 SV=1	PF05328//PF00665	CybS//Integrase core domain	2	0.56	9	1.33	3	0.69	4	1.03
c14648_g1	404	--	--	--	--	--	--	--	--	--	--	--	3	0.74	1	0.31	9	2.43	1	0.36
c14649_g1	1872	--	--	--	--	--	--	--	--	--	--	--	14	0.37	22	0.52	16	0.43	30	0.84
c14652_g1	925	--	--	--	--	--	--	--	--	--	--	--	6	0.37	8	0.44	8	0.49	22	1.41
c14653_g1	1333	--	--	--	--	--	--	--	--	--	--	--	8	0.31	10	0.35	8	0.32	22	0.9
c14654_g1	866	--	--	--	--	--	--	--	--	--	--	--	280	18.6	86	5.1	325	21.73	132	9.21
c14655_g1	506	--	--	--	--	--	--	--	--	--	--	--	5	0.71	5	0.65	3	0.43	7	1.06
c14656_g1	244	--	--	--	--	--	--	--	--	--	--	--	1	0.77	6	4.89	1	0.78	52	48.36
c14659_g2	283	--	--	--	--	--	--	--	--	--	--	--	2	0.94	2	0.94	4	1.9	1	0.54
c14664_g1	475	--	--	--	--	--	--	--	--	--	--	--	4	0.63	27	3.88	8	1.27	143	24.06
c14671_g2	295	--	--	--	--	--	--	--	--	--	--	--	2	0.84	1	0.41	4	1.69	1	0.48
c14677_g1	408	--	--	--	--	--	--	--	--	--	--	--	4	0.82	5	0.95	4	0.83	4	0.89
c14694_g1	242	--	--	--	--	--	--	--	--	--	--	--	4	3.17	4	3.38	3	2.41	2	1.93
c14698_g1	318	--	--	--	--	--	--	--	--	--	--	--	4	1.48	2	0.67	5	1.75	4	1.8
c1470_g1	516	608673255	EZG66779.1	492	5.77168e-61	histone H4 [Gregarina niphandrodes]	Q6ZXX3	392	3.454e-47	Histone H4 OS=Ustilago maydis (strain 521 / FGSC 9021) GN=HHF1 PE=3 SV=4	PF00808//PF02969//PF00125//PF02291//PF08369	Histone-like transcription factor (CBF/NF-Y) and archaeal histone//TATA box binding protein associated factor (TAF)//Core histone H2A/H2B/H3/H4//Transcription initiation factor IID, 31kD subunit//Proto-chlorophyllide reductase 57 kD subunit	238	32.7	1445	180.73	271	37.49	703	103.04
c14715_g1	878	--	--	--	--	--	--	--	--	--	--	--	60	3.92	29	1.69	61	4.01	19	1.3
c14721_g1	256	--	--	--	--	--	--	--	--	--	--	--	5	3.23	3	2.01	4	2.62	1	0.77
c14727_g1	583	478254780	ENN75016.1	566	4.33427e-71	hypothetical protein YQE_08331, partial [Dendroctonus ponderosae]	Q8T3C8	430	8.76483e-52	Mitochondrial fission process protein 1 OS=Caenorhabditis elegans GN=mtp-18 PE=3 SV=2	--	--	31	3.54	37	3.82	29	3.33	21	2.54
c14735_g1	299	--	--	--	--	--	--	--	--	--	--	--	1	0.4	2	0.79	2	0.93	3	1.51
c14739_g1	444	--	--	--	--	--	--	--	--	--	--	--	8	1.41	6	0.97	6	1.06	10	1.89
c14741_g1	209	--	--	--	--	--	--	--	--	--	--	--	3	4.58	1	1.8	5	7.86	1	2.03
c14747_g1	513	--	--	--	--	--	--	--	--	--	--	--	10	1.39	14	1.77	18	2.51	16	2.37
c14760_g1	594	--	--	--	--	--	--	--	--	--	--	--	8	0.89	6	0.6	10	1.12	4	0.47
c14769_g1	613	--	--	--	--	--	--	--	--	--	--	--	5	0.72	4	0.61	7	1.04	11	1.45
c1476_g1	911	91092850	XP_968855.1	1001	6.15002e-134	PREDICTED: proteasome subunit beta type-1 [Tribolium castaneum]>gi|270003046|gb|EEZ99493.1| hypothetical protein TcasGA2_TC000069 [Tribolium castaneum]	P40304	768	4.69877e-100	Proteasome subunit beta type-1 OS=Drosophila melanogaster GN=Prosbeta6 PE=2 SV=2	PF00227	Proteasome subunit	2524	157.26	1671	92.86	2358	147.81	1371	89.64
c14774_g1	654	546685496	ERL94994.1	476	8.53805e-56	hypothetical protein D910_12266 [Dendroctonus ponderosae]	A5D979	333	1.10399e-34	SprT-like domain-containing protein Spartan OS=Bos taurus GN=SPRTN PE=2 SV=1	--	--	28	2.71	86	7.49	50	4.87	55	5.62
c14775_g1	253	--	--	--	--	--	--	--	--	--	--	--	2	1.34	1	0.7	1	0.68	1	0.8
c14777_g1	853	91090252	XP_969934.1	347	3.13775e-37	PREDICTED: mitochondrial import receptor subunit TOM22 homolog [Tribolium castaneum]>gi|270013781|gb|EFA10229.1| hypothetical protein TcasGA2_TC012425 [Tribolium castaneum]	Q4R3C7	179	8.25733e-15	Mitochondrial import receptor subunit TOM22 homolog OS=Macaca fascicularis GN=TOMM22 PE=2 SV=3	PF00060//PF04281	Ligand-gated ion channel//Mitochondrial import receptor subunit Tom22	1371	92.88	1229	74.37	1301	88.67	918	65.34
c14779_g1	493	--	--	--	--	--	--	--	--	--	--	--	14	2.07	9	1.21	16	2.38	18	2.84
c14797_g1	378	--	--	--	--	--	--	--	--	--	--	--	1	0.61	10	3.2	5	2.11	6	2.23
c14804_g1	388	--	--	--	--	--	--	--	--	--	--	--	2	0.45	2	0.42	3	0.68	2	0.49
c14806_g1	849	--	--	--	--	--	--	--	--	--	--	--	19	1.29	17	1.03	18	1.23	12	0.86
c14817_g1	943	--	--	--	--	--	--	--	--	--	--	--	10	0.6	11	2.11	10	0.64	11	2.9
c14821_g2	303	--	--	--	--	--	--	--	--	--	--	--	4	1.56	2	0.76	9	3.55	2	0.88
c14823_g1	604	642937484	XP_008198858.1	127	4.64782e-06	PREDICTED: protein tramtrack, beta isoform-like isoform X19 [Tribolium castaneum]	--	--	--	--	--	--	15	3.67	16	3.88	7	1.42	14	3.65
c14831_g1	312	--	--	--	--	--	--	--	--	--	--	--	3	1.09	13	4.57	4	1.46	4	1.63
c14832_g1	660	--	--	--	--	--	Q8VBV4	121	2.46341e-06	F-box/WD repeat-containing protein 7 OS=Mus musculus GN=Fbxw7 PE=1 SV=1	--	--	3	0.41	4	0.34	6	0.67	5	0.5
c14834_g1	423	--	--	--	--	--	--	--	--	--	--	--	9	1.73	5	0.89	11	2.13	2	0.41
c14844_g1	257	--	--	--	--	--	--	--	--	--	--	--	12	7.64	4	2.64	13	8.39	5	3.78
c14849_g1	774	91079828	XP_970042.1	597	3.97297e-74	PREDICTED: aprataxin [Tribolium castaneum]>gi|642918234|ref|XP_008191423.1| PREDICTED: aprataxin [Tribolium castaneum]>gi|270004538|gb|EFA00986.1| hypothetical protein TcasGA2_TC003899 [Tribolium castaneum]	P61799	453	2.51165e-52	Aprataxin OS=Danio rerio GN=aptx PE=2 SV=1	--	--	110	8.46	170	11.7	87	6.73	143	11.57
c14855_g1	459	--	--	--	--	--	--	--	--	--	--	--	5	0.83	7	1.07	4	0.67	30	5.36
c14858_g1	937	--	--	--	--	--	--	--	--	--	--	--	2	0.32	7	0.38	14	0.85	5	0.32
c1485_g1	312	--	--	--	--	--	--	--	--	--	--	--	4	1.45	1	0.35	3	1.1	1	0.41
c14860_g1	1038	189241670	XP_001807691.1	968	1.87742e-127	PREDICTED: inositol monophosphatase 2-like [Tribolium castaneum]>gi|642937361|ref|XP_008198805.1| PREDICTED: inositol monophosphatase 2-like [Tribolium castaneum]	P54928	507	7.30699e-60	Inositol monophosphatase 3 OS=Solanum lycopersicum GN=IMP3 PE=1 SV=1	PF00459	Inositol monophosphatase family	2282	120.93	1249	58.89	1741	92.81	1164	64.6
c14862_g1	781	2493576	Q27023.1	223	3.63155e-20	RecName: Full=Tenecin-1; Flags: Precursor [Tenebrio molitor]>gi|1235941|dbj|BAA04552.1| tenecin 1 precursor [Tenebrio molitor]	Q27023	223	1.79849e-21	Tenecin-1 OS=Tenebrio molitor PE=1 SV=1	PF01097//PF00304	Arthropod defensin//Gamma-thionin family	1799	136.68	1863	126.7	1692	129.34	898	71.81
c14863_g1	386	546686488	ERL95713.1	590	1.86122e-72	hypothetical protein D910_00148 [Dendroctonus ponderosae]	P98158	340	1.61751e-35	Low-density lipoprotein receptor-related protein 2 OS=Rattus norvegicus GN=Lrp2 PE=1 SV=1	PF03775//PF00057//PF02079	Septum formation inhibitor MinC, C-terminal domain//Low-density lipoprotein receptor domain class A//Nuclear transition protein 1	268	60.99	107	22.74	285	65.36	73	18.09
c14867_g1	1678	608665754	EZG59761.1	672	1.88444e-73	protein kinase [Gregarina niphandrodes]	Q17QD9	141	2.10647e-08	Calsenilin OS=Bos taurus GN=KCNIP3 PE=2 SV=1	PF00036//PF13202//PF13499//PF13405	EF hand//EF hand//EF-hand domain pair//EF-hand domain	13	0.39	119	3.18	21	0.64	55	1.73
c14868_g1	1331	189240338	XP_970612.2	962	9.5072e-126	PREDICTED: probable phosphomannomutase [Tribolium castaneum]	Q60HD6	778	2.87912e-99	Phosphomannomutase 2 OS=Macaca fascicularis GN=PMM2 PE=2 SV=1	PF04198//PF03332	Putative sugar-binding domain//Eukaryotic phosphomannomutase	596	23.49	2358	82.37	554	21.96	1402	57.69
c14869_g1	1346	608674988	EZG68158.1	987	8.35009e-127	integrin beta chain [Gregarina niphandrodes]	--	--	--	--	--	--	397	15.44	3709	127.87	401	15.69	1658	67.33
c14870_g1	996	478252476	ENN72898.1	186	4.5205e-14	hypothetical protein YQE_10468, partial [Dendroctonus ponderosae]	--	--	--	--	--	--	399	22.24	803	39.86	334	18.73	539	31.49
c14872_g1	500	--	--	--	--	--	--	--	--	--	--	--	655	94.61	34	4.48	256	37.23	17	2.62
c14874_g1	2065	642915809	XP_008200087.1	1018	6.12706e-127	PREDICTED: 4-coumarate--CoA ligase 1-like [Tribolium castaneum]	Q01158	594	4.84353e-66	Luciferin 4-monooxygenase OS=Luciola lateralis PE=2 SV=1	PF00501//PF09269	AMP-binding enzyme//Domain of unknown function (DUF1967)	2551	61.21	1215	25.74	2426	58.54	1073	26.8
c14875_g1	1682	91091780	XP_969605.1	942	2.54129e-120	PREDICTED: ubiquitin thioesterase OTU1 [Tribolium castaneum]>gi|270000841|gb|EEZ97288.1| hypothetical protein TcasGA2_TC011093 [Tribolium castaneum]	Q9VRJ9	780	1.10656e-96	Ubiquitin thioesterase OTU1 OS=Drosophila melanogaster GN=CG4603 PE=2 SV=1	PF00240	Ubiquitin family	452	13.66	564	15.07	503	15.32	517	16.31
c14876_g1	1832	478251528	ENN71990.1	1477	0	hypothetical protein YQE_11281, partial [Dendroctonus ponderosae]	Q9H8E8	644	5.73377e-72	Cysteine-rich protein 2-binding protein OS=Homo sapiens GN=CSRP2BP PE=1 SV=3	PF03604//PF00628//PF00583//PF13673//PF05320//PF13508//PF00130//PF02318	DNA directed RNA polymerase, 7 kDa subunit//PHD-finger//Acetyltransferase (GNAT) family//Acetyltransferase (GNAT) domain//Poxvirus DNA-directed RNA polymerase 19 kDa subunit//Acetyltransferase (GNAT) domain//Phorbol esters/diacylglycerol binding domain (C1 domain)//FYVE-type zinc finger	180	4.93	284	6.87	195	5.37	155	4.42
c14878_g1	1904	91076530	XP_973684.1	2106	0	PREDICTED: DDB1- and CUL4-associated factor 12 [Tribolium castaneum]>gi|270002613|gb|EEZ99060.1| hypothetical protein TcasGA2_TC004935 [Tribolium castaneum]	Q4R3J7	877	8.81711e-109	DDB1- and CUL4-associated factor 12 OS=Macaca fascicularis GN=DCAF12 PE=2 SV=1	PF00400//PF04689	WD domain, G-beta repeat//DNA binding protein S1FA	289	7.58	236	5.47	292	7.71	192	5.25
c14880_g1	1106	641659597	XP_008181168.1	154	1.68332e-08	PREDICTED: leucine-rich repeat-containing protein 15-like [Acyrthosiphon pisum]	--	--	--	--	--	--	1255	61.58	4162	181.5	770	38	4182	214.73
c14881_g1	501	91087851	XP_968461.1	376	6.91993e-41	PREDICTED: D-arabinitol dehydrogenase 1 [Tribolium castaneum]>gi|270012005|gb|EFA08453.1| hypothetical protein TcasGA2_TC006100 [Tribolium castaneum]	Q8KQL2	182	6.19578e-15	D-arabitol-phosphate dehydrogenase OS=Enterococcus avium PE=1 SV=1	PF08240//PF05797	Alcohol dehydrogenase GroES-like domain//Yeast trans-acting factor (REP1/REP2)	30	4.32	146	19.17	22	3.19	109	16.77
c14883_g1	451	--	--	--	--	--	--	--	--	--	--	--	4	0.98	3	0.47	2	0.35	3	0.55
c14884_g1	2125	642918890	XP_973456.3	991	2.4402e-126	PREDICTED: persulfide dioxygenase ETHE1, mitochondrial [Tribolium castaneum]	Q9DCM0	770	7.82662e-95	Persulfide dioxygenase ETHE1, mitochondrial OS=Mus musculus GN=Ethe1 PE=1 SV=2	PF00753	Metallo-beta-lactamase superfamily	5299	123.2	7781	159.68	4851	113.42	4598	111.25
c14885_g1	1455	608662235	EZG56580.1	378	6.57006e-37	putative transmembrane protein [Gregarina niphandrodes]	--	--	--	--	PF06929	Rotavirus VP3 protein	49	1.74	603	18.98	168	6.01	324	12.02
c14887_g1	3468	91077610	XP_973618.1	1449	0	PREDICTED: branched-chain-amino-acid aminotransferase, cytosolic [Tribolium castaneum]>gi|270001557|gb|EEZ98004.1| hypothetical protein TcasGA2_TC000403 [Tribolium castaneum]	A7SLW1	986	2.29554e-120	Branched-chain-amino-acid aminotransferase OS=Nematostella vectensis GN=v1g246094 PE=3 SV=1	PF01063	Aminotransferase class IV	3908	53.65	10291	124.4	2465	34.03	9156	130.55
c14888_g1	1435	134131324	BAF49605.1	1084	1.49535e-141	chitinase [Monochamus alternatus]	Q13231	684	6.23853e-82	Chitotriosidase-1 OS=Homo sapiens GN=CHIT1 PE=1 SV=1	PF00704	Glycosyl hydrolases family 18	578	20.88	7284	233.01	539	19.58	3739	140.92
c14889_g1	3023	332375504	AEE62893.1	1019	3.14403e-126	unknown [Dendroctonus ponderosae]	P81134	330	2.12801e-31	Renin receptor OS=Bos taurus GN=ATP6AP2 PE=1 SV=2	PF07850	Renin receptor-like protein	6920	109.92	10467	146.47	7187	114.8	7390	121.97
c14890_g1	978	478257549	ENN77703.1	432	6.61079e-49	hypothetical protein YQE_05775, partial [Dendroctonus ponderosae]	Q575T0	203	1.53114e-17	Cytoglobin-1 OS=Oryzias latipes GN=cygb1 PE=2 SV=1	PF00042	Globin	6230	355.24	5316	269.97	5382	308.72	5173	309.19
c14892_g1	1721	91088533	XP_972286.1	971	7.8721e-124	PREDICTED: estradiol 17-beta-dehydrogenase 11 [Tribolium castaneum]>gi|270012235|gb|EFA08683.1| hypothetical protein TcasGA2_TC006353 [Tribolium castaneum]	A5PJJ7	541	6.71415e-62	Short-chain dehydrogenase/reductase family 16C member 6 OS=Bos taurus GN=SDR16C6 PE=2 SV=1	PF01370//PF01073//PF00106	NAD dependent epimerase/dehydratase family//3-beta hydroxysteroid dehydrogenase/isomerase family//short chain dehydrogenase	20203	593.54	3716	96.52	23224	686.18	3011	92.18
c14893_g1	1021	195061406	XP_001995987.1	179	3.41713e-12	GH14247 [Drosophila grimshawi]>gi|193891779|gb|EDV90645.1| GH14247 [Drosophila grimshawi]	P48284	123	3.00586e-06	Carbonic anhydrase 4 OS=Rattus norvegicus GN=Ca4 PE=1 SV=1	PF00737	Photosystem II 10 kDa phosphoprotein	19	1.03	151	7.27	43	2.34	860	48.72
c14894_g1	840	91077276	XP_974294.1	514	3.20617e-62	PREDICTED: cytochrome b5 [Tribolium castaneum]>gi|270002076|gb|EEZ98523.1| hypothetical protein TcasGA2_TC001027 [Tribolium castaneum]	Q9V4N3	422	8.85665e-50	Cytochrome b5 OS=Drosophila melanogaster GN=Cyt-b5 PE=2 SV=1	PF00173	Cytochrome b5-like Heme/Steroid binding domain	7863	543.3	6025	371.97	7987	555.24	4314	313.26
c14896_g1	1991	91088573	XP_973123.1	1423	0	PREDICTED: ubiA prenyltransferase domain-containing protein 1 homolog [Tribolium castaneum]>gi|270012242|gb|EFA08690.1| hypothetical protein TcasGA2_TC006361 [Tribolium castaneum]	Q9V3R8	1107	4.04873e-144	UbiA prenyltransferase domain-containing protein 1 homolog OS=Drosophila melanogaster GN=heix PE=2 SV=1	PF01040	UbiA prenyltransferase family	717	17.91	3423	75.5	523	13.14	1852	48.16
c14897_g1	810	478270871	ENN83570.1	250	1.35787e-23	hypothetical protein YQE_00075, partial [Dendroctonus ponderosae]>gi|546682844|gb|ERL92733.1| hypothetical protein D910_10043 [Dendroctonus ponderosae]	--	--	--	--	--	--	3676	287.54	629	44.13	3561	281.05	731	60.27
c14898_g1	3160	478255030	ENN75262.1	1849	0	hypothetical protein YQE_08178, partial [Dendroctonus ponderosae]>gi|546673318|gb|ERL84946.1| hypothetical protein D910_02369 [Dendroctonus ponderosae]	Q62829	977	4.48774e-118	Serine/threonine-protein kinase PAK 3 OS=Rattus norvegicus GN=Pak3 PE=1 SV=1	PF07714//PF00069	Protein tyrosine kinase//Protein kinase domain	1049	15.89	1767	23.58	1176	17.92	1379	21.71
c14900_g1	1245	--	--	--	--	--	--	--	--	--	--	--	12	0.51	80	3.02	14	0.6	366	16.3
c14902_g1	1081	91086937	XP_972589.1	613	2.47974e-75	PREDICTED: uncharacterized protein LOC661332 [Tribolium castaneum]>gi|642929271|ref|XP_008195765.1| PREDICTED: uncharacterized protein LOC661332 [Tribolium castaneum]>gi|270009664|gb|EFA06112.1| hypothetical protein TcasGA2_TC008955 [Tribolium castaneum]	--	--	--	--	PF00640	Phosphotyrosine interaction domain (PTB/PID)	351	17.71	1653	74.13	256	12.99	857	45.25
c14903_g1	1810	478253814	ENN74106.1	525	4.88271e-57	hypothetical protein YQE_09079, partial [Dendroctonus ponderosae]>gi|546684620|gb|ERL94237.1| hypothetical protein D910_11518 [Dendroctonus ponderosae]	P52655	283	7.26993e-26	Transcription initiation factor IIA subunit 1 OS=Homo sapiens GN=GTF2A1 PE=1 SV=1	PF03153//PF00728	Transcription factor IIA, alpha/beta subunit//Glycosyl hydrolase family 20, catalytic domain	1366	37.93	1205	29.57	1316	36.75	1031	29.82
c14904_g1	586	--	--	--	--	--	--	--	--	--	--	--	2581	292.23	149	15.25	4336	494.15	392	47.09
c14905_g1	566	332021513	EGI61878.1	136	4.20198e-08	hypothetical protein G5I_09779 [Acromyrmex echinatior]	O02372	113	3.34526e-06	General odorant-binding protein lush OS=Drosophila melanogaster GN=lush PE=1 SV=1	PF01395	PBP/GOBP family	34622	4127.55	284	30.67	29026	3483.25	262	33.19
c14906_g1	1335	91088963	XP_974027.1	486	1.98223e-56	PREDICTED: cytochrome c oxidase subunit 6A2, mitochondrial [Tribolium castaneum]>gi|270012806|gb|EFA09254.1| hypothetical protein TcasGA2_TC006519 [Tribolium castaneum]	P12074	298	7.63117e-31	Cytochrome c oxidase subunit 6A1, mitochondrial OS=Homo sapiens GN=COX6A1 PE=1 SV=4	PF05051//PF02046	Cytochrome C oxidase copper chaperone (COX17)//Cytochrome c oxidase subunit VIa	4093	160.73	4105	142.89	3544	139.97	3514	144.09
c14907_g1	700	--	--	--	--	--	--	--	--	--	--	--	26	2.29	20	1.58	30	2.66	21	1.95
c14907_g2	1884	642911748	XP_008200725.1	1284	1.17776e-171	PREDICTED: LOW QUALITY PROTEIN: 14-3-3 protein zeta [Tribolium castaneum]	Q2F637	1195	1.97316e-159	14-3-3 protein zeta OS=Bombyx mori GN=14-3-3zeta PE=2 SV=2	PF14144	Seed dormancy control	19308	527.46	18374	444.83	19623	538.35	14456	411.05
c14908_g1	444	383858413	XP_003704696.1	131	7.53609e-07	PREDICTED: uncharacterized protein LOC100881023 [Megachile rotundata]	--	--	--	--	--	--	4	0.7	4	0.65	4	0.71	8	1.52
c14909_g1	244	--	--	--	--	--	--	--	--	--	--	--	13	11.84	5	5.13	7	5.98	3	3.26
c14909_g2	363	--	--	--	--	--	--	--	--	--	--	--	17	4.38	5	1.21	21	5.45	8	2.26
c14911_g1	6256	17543386	NP_501103.1	405	4.12169e-40	Protein RPS-4 [Caenorhabditis elegans]>gi|75023042|sp|Q9N3X2.1|RS4_CAEEL RecName: Full=40S ribosomal protein S4 [Caenorhabditis elegans]>gi|351051215|emb|CCD74049.1| Protein RPS-4 [Caenorhabditis elegans]	P62428	1275	1.82849e-159	30S ribosomal protein S4e OS=Methanococcus maripaludis (strain S2 / LL) GN=rps4e PE=3 SV=1	PF00673//PF01020//PF01280//PF00410//PF00333//PF01655//PF00347//PF08273//PF00861//PF03719//PF00253//PF01479//PF00238//PF00281	ribosomal L5P family C-terminus//Ribosomal L40e family//Ribosomal protein L19e//Ribosomal protein S8//Ribosomal protein S5, N-terminal domain//Ribosomal protein L32//Ribosomal protein L6//Zinc-binding domain of primase-helicase//Ribosomal L18p/L5e family//Ribosomal protein S5, C-terminal domain//Ribosomal protein S14p/S29e//S4 domain//Ribosomal protein L14p/L23e//Ribosomal protein L5	43	0.32	213	1.39	98	0.73	64	0.49
c14912_g1	1405	332374560	AEE62421.1	722	1.6981e-89	unknown [Dendroctonus ponderosae]>gi|478261824|gb|ENN80947.1| hypothetical protein YQE_02652, partial [Dendroctonus ponderosae]>gi|546670659|gb|ERL83338.1| hypothetical protein D910_00238 [Dendroctonus ponderosae]>gi|546671119|gb|ERL83580.1| hypothetical protein D910_00673 [Dendroctonus ponderosae]	Q27272	448	7.5952e-50	Transcription initiation factor TFIID subunit 9 OS=Drosophila melanogaster GN=e(y)1 PE=1 SV=1	PF02969//PF00125//PF00808//PF02291	TATA box binding protein associated factor (TAF)//Core histone H2A/H2B/H3/H4//Histone-like transcription factor (CBF/NF-Y) and archaeal histone//Transcription initiation factor IID, 31kD subunit	504	18.65	399	13.08	551	20.51	319	12.32
c14915_g1	615	--	--	--	--	--	O22319	120	1.70707e-07	Metallothionein-like protein type 2 OS=Musa acuminata PE=3 SV=2	PF01439	Metallothionein	23	2.43	15	1.43	8	0.85	8	0.89
c14916_g1	1804	642916004	XP_008190853.1	1838	0	PREDICTED: probable ATP-dependent RNA helicase DDX52 [Tribolium castaneum]	Q8K301	1268	1.3946e-165	Probable ATP-dependent RNA helicase DDX52 OS=Mus musculus GN=Ddx52 PE=2 SV=2	PF07652//PF00271//PF04851//PF00176//PF00270	Flavivirus DEAD domain//Helicase conserved C-terminal domain//Type III restriction enzyme, res subunit//SNF2 family N-terminal domain//DEAD/DEAH box helicase	233	6.49	397	9.78	252	7.06	294	8.54
c14917_g1	1072	189237921	XP_001811995.1	885	1.13433e-115	PREDICTED: sperm-associated antigen 7 [Tribolium castaneum]>gi|270006673|gb|EFA03121.1| hypothetical protein TcasGA2_TC013031 [Tribolium castaneum]	O75391	437	6.29273e-50	Sperm-associated antigen 7 OS=Homo sapiens GN=SPAG7 PE=1 SV=2	PF01424//PF00714	R3H domain//Interferon gamma	506	25.78	483	21.88	458	23.48	364	19.42
c14919_g1	287	--	--	--	--	--	--	--	--	--	--	--	3	1.36	3	1.35	4	1.83	11	5.69
c14921_g1	831	--	--	--	--	--	--	--	--	--	--	--	6	0.44	11	0.7	9	0.69	8	0.59
c14923_g1	240	--	--	--	--	--	--	--	--	--	--	--	18	14.71	17	14.91	15	12.46	20	19.97
c14926_g1	4491	478253382	ENN73736.1	2615	0	hypothetical protein YQE_09668, partial [Dendroctonus ponderosae]	Q9V8K2	1664	0	Exocyst complex component 3 OS=Drosophila melanogaster GN=sec6 PE=2 SV=2	PF02022//PF00867//PF05778//PF06777//PF00424//PF06046//PF00752	Integrase Zinc binding domain//XPG I-region//Apolipoprotein CIII (Apo-CIII)//Protein of unknown function (DUF1227)//REV protein (anti-repression trans-activator protein)//Exocyst complex component Sec6//XPG N-terminal domain	635	6.65	814	7.49	769	8.09	625	6.79
c14928_g1	654	--	--	--	--	--	--	--	--	--	--	--	9	0.87	7	0.61	11	1.07	7	0.72
c14931_g1	900	270015167	EFA11615.1	355	5.82083e-39	hypothetical protein TcasGA2_TC030555 [Tribolium castaneum]	Q9IB61	244	3.98581e-24	Bladder cancer-associated protein OS=Danio rerio GN=blcap PE=3 SV=1	PF05019	Coenzyme Q (ubiquinone) biosynthesis protein Coq4	196	12.4	204	11.51	198	12.6	169	11.22
c14933_g1	1497	270000788	EEZ97235.1	176	1.21235e-10	hypothetical protein TcasGA2_TC011033 [Tribolium castaneum]	--	--	--	--	PF05843	Suppressor of forked protein (Suf)	133	4.58	359	10.94	181	6.26	160	5.74
c14934_g1	423	--	--	--	--	--	--	--	--	--	--	--	3	0.58	5	0.89	18	3.48	6	1.24
c14935_g1	1470	642919312	XP_008191821.1	1400	0	PREDICTED: periodic tryptophan protein 1 homolog [Tribolium castaneum]	Q2HJ56	813	1.80799e-100	Periodic tryptophan protein 1 homolog OS=Bos taurus GN=PWP1 PE=2 SV=1	PF00400	WD domain, G-beta repeat	380	13.35	709	22.06	338	11.94	589	21.59
c14937_g1	7111	546685142	ERL94669.1	4670	0	hypothetical protein D910_11944 [Dendroctonus ponderosae]	P20241	3562	0	Neuroglian OS=Drosophila melanogaster GN=Nrg PE=1 SV=2	PF00041//PF01477//PF05026	Fibronectin type III domain//PLAT/LH2 domain//Dcp2, box A domain	3897	25.43	2991	17.12	4495	29.48	2260	15.25
c14938_g1	3357	478250649	ENN71141.1	1774	0	hypothetical protein YQE_12072, partial [Dendroctonus ponderosae]	Q9VK89	1634	0	Probable tRNA (guanine(26)-N(2))-dimethyltransferase OS=Drosophila melanogaster GN=CG6388 PE=2 SV=1	PF05958//PF02005//PF00400//PF02475	tRNA (Uracil-5-)-methyltransferase//N2,N2-dimethylguanosine tRNA methyltransferase//WD domain, G-beta repeat//Met-10+ like-protein	19605	278.59	33228	415.79	17487	249.88	26334	388.68
c14938_g2	260	--	--	--	--	--	--	--	--	--	--	--	28	17.14	50	31.56	58	35.97	31	22.41
c14939_g1	3393	--	--	--	--	--	--	--	--	--	--	--	1466	20.6	1767	21.86	1892	26.73	1864	27.2
c14941_g1	620	--	--	--	--	--	--	--	--	--	--	--	6	0.63	8	0.75	13	1.36	11	1.22
c14946_g1	830	--	--	--	--	--	--	--	--	--	--	--	380	26.67	3809	238.9	153	10.8	2300	169.66
c14950_g1	1223	91085371	XP_971695.1	443	3.20213e-50	PREDICTED: mitochondrial import inner membrane translocase subunit TIM16 [Tribolium castaneum]>gi|270009135|gb|EFA05583.1| hypothetical protein TcasGA2_TC015786 [Tribolium castaneum]	Q6NTU3	289	1.47619e-29	Mitochondrial import inner membrane translocase subunit tim16-A OS=Xenopus laevis GN=pam16-a PE=2 SV=1	PF02601//PF09360//PF07780	Exonuclease VII, large subunit//Iron-binding zinc finger CDGSH type//Spb1 C-terminal domain	504	21.93	453	17.5	403	17.64	337	15.33
c14951_g1	1051	642925889	XP_008190706.1	927	1.01313e-120	PREDICTED: homeobox protein DBX1 [Tribolium castaneum]	Q9PTU1	416	5.45306e-46	Homeobox protein DBX1-A OS=Danio rerio GN=dbx1a PE=2 SV=1	PF00046	Homeobox domain	15	0.8	7	0.34	6	0.32	8	0.46
c14960_g1	382	--	--	--	--	--	--	--	--	--	--	--	27	6.27	2	0.43	41	9.6	4	1.01
c14980_g1	212	--	--	--	--	--	--	--	--	--	--	--	3	4.25	4	6.61	1	1.46	1	1.86
c14981_g1	2039	91078924	XP_973781.1	2044	0	PREDICTED: actin-related protein 3 [Tribolium castaneum]>gi|270003694|gb|EFA00142.1| hypothetical protein TcasGA2_TC002963 [Tribolium castaneum]	P32392	1977	0	Actin-related protein 3 OS=Drosophila melanogaster GN=Arp3 PE=2 SV=3	PF06723	MreB/Mbl protein	1160	28.22	1824	39.18	1161	28.41	1378	34.9
c14988_g1	1265	270008265	EFA04713.1	908	2.22201e-115	gustatory receptor 7 [Tribolium castaneum]	P83297	519	1.36579e-58	Gustatory receptor for sugar taste 64f OS=Drosophila melanogaster GN=Gr64f PE=2 SV=2	PF08395//PF06151//PF02949	7tm Chemosensory receptor//Trehalose receptor//7tm Odorant receptor	6	0.86	16	0.6	18	1.04	12	0.52
c14995_g1	552	--	--	--	--	--	--	--	--	--	--	--	11	1.41	7	0.81	14	1.83	6	0.81
c14996_g1	458	--	--	--	--	--	--	--	--	--	--	--	6	1	11	1.69	4	0.67	10	1.79
c15003_g1	515	--	--	--	--	--	--	--	--	--	--	--	6	0.83	5	0.63	5	0.69	11	1.62
c15004_g1	1548	--	--	--	--	--	--	--	--	--	--	--	32	1.11	17	0.5	25	0.83	13	0.5
c15006_g1	1646	307188927	EFN73458.1	281	8.09071e-46	Transposable element Tc3 transposase [Camponotus floridanus]	--	--	--	--	PF13404//PF01325//PF01498	AsnC-type helix-turn-helix domain//Iron dependent repressor, N-terminal DNA binding domain//Transposase	85	2.63	75	2.05	102	3.17	77	2.48
c15011_g1	1440	634006843	AHZ59656.1	2487	0	glycoside hydrolase family 1 [Phyllotreta striolata]	P97265	845	7.37923e-106	Cytosolic beta-glucosidase OS=Cavia porcellus GN=Gba3 PE=1 SV=1	PF00150//PF00232	Cellulase (glycosyl hydrolase family 5)//Glycosyl hydrolase family 1	98	3.53	433	13.8	62	2.24	135	5.07
c15012_g1	287	--	--	--	--	--	--	--	--	--	--	--	2	0.9	3	1.35	1	0.46	2	1.04
c15020_g1	513	--	--	--	--	--	--	--	--	--	--	--	3	0.86	6	0.98	3	0.42	1	0.41
c15025_g1	1986	332375530	AEE62906.1	1093	9.75901e-143	unknown [Dendroctonus ponderosae]>gi|478262641|gb|ENN81205.1| hypothetical protein YQE_02395, partial [Dendroctonus ponderosae]>gi|546673609|gb|ERL85173.1| hypothetical protein D910_02595 [Dendroctonus ponderosae]	Q8BTQ0	787	4.56937e-98	Polycomb group RING finger protein 3 OS=Mus musculus GN=PcgF3 PE=2 SV=1	PF00097//PF12678//PF13639//PF14634	Zinc finger, C3HC4 type (RING finger)//RING-H2 zinc finger//Ring finger domain//zinc-RING finger domain	295	7.39	254	5.62	302	7.61	212	5.53
c15027_g1	1071	478251184	ENN71660.1	687	2.4093e-83	hypothetical protein YQE_11758, partial [Dendroctonus ponderosae]>gi|546682138|gb|ERL92119.1| hypothetical protein D910_09439 [Dendroctonus ponderosae]	A6H730	544	9.19126e-64	Prostatic acid phosphatase OS=Bos taurus GN=ACPP PE=2 SV=1	PF00328	Histidine phosphatase superfamily (branch 2)	9	0.46	60	2.76	8	0.43	43	2.3
c15033_g1	1109	357017139	AET50598.1	674	5.20171e-84	hypothetical protein [Eimeria tenella]	Q9LFT9	654	2.44801e-82	Ras-related protein RABH1e OS=Arabidopsis thaliana GN=RABH1E PE=2 SV=1	PF00025//PF04670//PF00071//PF00009//PF01926//PF08477	ADP-ribosylation factor family//Gtr1/RagA G protein conserved region//Ras family//Elongation factor Tu GTP binding domain//50S ribosome-binding GTPase//Miro-like protein	18	0.88	119	5.17	22	1.08	46	2.35
c15036_g1	469	--	--	--	--	--	Q17BA4	117	2.8944e-06	Mediator of RNA polymerase II transcription subunit 15 OS=Aedes aegypti GN=MED15 PE=3 SV=1	PF09606	ARC105 or Med15 subunit of Mediator complex non-fungal	3	0.48	15	2.2	9	1.45	110	18.92
c15041_g1	1567	546673146	ERL84811.1	520	6.99267e-59	hypothetical protein D910_02235 [Dendroctonus ponderosae]	Q8NEB5	274	1.06424e-25	Phosphatidate phosphatase PPAPDC1B OS=Homo sapiens GN=PPAPDC1B PE=1 SV=2	PF03419//PF01569	Sporulation factor SpoIIGA//PAP2 superfamily	36	1.18	154	4.45	79	2.59	807	27.48
c15042_g1	1339	478258633	ENN78683.1	606	3.39096e-72	hypothetical protein YQE_04855, partial [Dendroctonus ponderosae]>gi|546685789|gb|ERL95238.1| hypothetical protein D910_12505 [Dendroctonus ponderosae]	P97831	369	3.96504e-40	Twist-related protein 2 OS=Rattus norvegicus GN=Twist2 PE=2 SV=2	PF00010	Helix-loop-helix DNA-binding domain	10	0.39	14	0.49	12	0.47	10	0.41
c15045_g1	326	--	--	--	--	--	--	--	--	--	--	--	17	5.54	20	6.26	18	5.92	22	7.99
c15048_g1	390	--	--	--	--	--	--	--	--	--	--	--	8	2.22	49	10.62	19	4.48	26	6.31
c15050_g1	426	--	--	--	--	--	--	--	--	--	--	--	6	1.14	39	6.82	14	2.67	160	32.7
c15052_g1	322	--	--	--	--	--	--	--	--	--	--	--	2	0.67	3	0.97	3	1.02	3	1.12
c15056_g1	647	--	--	--	--	--	--	--	--	--	--	--	406	39.86	286	25.28	399	39.42	384	39.87
c15058_g1	989	91087325	XP_975591.1	391	8.80022e-44	PREDICTED: ribonuclease kappa [Tribolium castaneum]>gi|270009525|gb|EFA05973.1| hypothetical protein TcasGA2_TC008797 [Tribolium castaneum]	Q8MSF5	301	5.33105e-32	Ribonuclease kappa OS=Drosophila melanogaster GN=CG40127 PE=3 SV=1	PF03006//PF08845	Haemolysin-III related//Toxin SymE, type I toxin-antitoxin system	3090	173.77	2717	136.06	2828	159.99	2189	129.02
c15060_g1	1488	642923793	XP_008193885.1	689	2.83393e-82	PREDICTED: uncharacterized protein LOC103313151 [Tribolium castaneum]>gi|270007744|gb|EFA04192.1| hypothetical protein TcasGA2_TC014441 [Tribolium castaneum]	--	--	--	--	PF07776//PF00096	Zinc-finger associated domain (zf-AD)//Zinc finger, C2H2 type	287	9.94	270	8.28	292	10.17	235	8.49
c15061_g1	472	478255291	ENN75517.1	218	1.61459e-20	hypothetical protein YQE_07861, partial [Dendroctonus ponderosae]>gi|546683155|gb|ERL93006.1| hypothetical protein D910_10308 [Dendroctonus ponderosae]	--	--	--	--	--	--	976	154.88	569	82.68	828	132.32	520	88.45
c15062_g1	1328	86515414	NP_001034533.1	511	3.90197e-58	asense [Tribolium castaneum]>gi|33621864|gb|AAQ23387.1| Ase [Tribolium castaneum]>gi|270006266|gb|EFA02714.1| hypothetical protein TcasGA2_TC008437 [Tribolium castaneum]	P09775	203	1.08658e-15	Achaete-scute complex protein T8 OS=Drosophila melanogaster GN=ase PE=2 SV=2	PF00010	Helix-loop-helix DNA-binding domain	16	0.63	9	0.32	18	0.72	11	0.45
c15063_g1	7552	642910583	XP_008200013.1	2738	0	PREDICTED: cap-n-collar isoform X4 [Tribolium castaneum]	P20482	803	2.22563e-85	Segmentation protein cap'n'collar OS=Drosophila melanogaster GN=cnc PE=2 SV=3	PF03131//PF04382//PF00170//PF07716	bZIP Maf transcription factor//SAB domain//bZIP transcription factor//Basic region leucine zipper	5020	32.36	5764	33.29	5882	38.11	4695	32.12
c15068_g1	2897	157954021	NP_001103247.1	1426	0	nicotinic acetylcholine receptor alpha 10 subunit precursor [Tribolium castaneum]>gi|154810991|gb|ABS86914.1| nicotinic acetylcholine receptor subunit alpha10 [Tribolium castaneum]>gi|270006358|gb|EFA02806.1| nicotinic acetylcholine receptor subunit alpha10 [Tribolium castaneum]	Q8N806	784	1.59218e-92	Putative E3 ubiquitin-protein ligase UBR7 OS=Homo sapiens GN=UBR7 PE=1 SV=2	PF00213//PF02932//PF00628//PF02931//PF02207	ATP synthase delta (OSCP) subunit//Neurotransmitter-gated ion-channel transmembrane region//PHD-finger//Neurotransmitter-gated ion-channel ligand binding domain//Putative zinc finger in N-recognin (UBR box)	2210	36.82	1099	16.14	2372	39.75	1131	19.59
c15072_g1	1649	478254012	ENN74304.1	1071	1.23348e-138	hypothetical protein YQE_09275, partial [Dendroctonus ponderosae]	Q9W4V8	794	8.42219e-98	Mitochondrial import inner membrane translocase subunit TIM50-C OS=Drosophila melanogaster GN=ttm50 PE=2 SV=2	PF03031	NLI interacting factor-like phosphatase	359	11.07	796	21.7	425	13.18	591	18.99
c15073_g1	2714	642929448	XP_008195845.1	3008	0	PREDICTED: serine/threonine-protein kinase D3 isoform X1 [Tribolium castaneum]	Q8K1Y2	2086	0	Serine/threonine-protein kinase D3 OS=Mus musculus GN=Prkd3 PE=1 SV=1	PF00628//PF06293//PF03280//PF05445//PF02318//PF00130//PF01163//PF00069//PF07714	PHD-finger//Lipopolysaccharide kinase (Kdo/WaaP) family//Proteobacterial lipase chaperone protein//Poxvirus serine/threonine protein kinase//FYVE-type zinc finger//Phorbol esters/diacylglycerol binding domain (C1 domain)//RIO1 family//Protein kinase domain//Protein tyrosine kinase	483	8.61	323	5.08	564	10.11	333	6.17
c15073_g2	1025	332374968	AEE62625.1	457	1.69756e-51	unknown [Dendroctonus ponderosae]>gi|478257251|gb|ENN77414.1| hypothetical protein YQE_06239, partial [Dendroctonus ponderosae]	Q24764	157	9.9236e-11	Circadian clock-controlled protein OS=Drosophila yakuba GN=anon-3B1.2 PE=3 SV=1	--	--	10964	590.06	787	37.69	12934	700.22	1016	57.28
c15074_g1	684	651207850	4QH7	383	8.08319e-44	Chain A, Lc8 - Ana2 (159-168) Complex>gi|651207851|pdb|4QH7|B Chain B, Lc8 - Ana2 (159-168) Complex>gi|651207854|pdb|4QH7|E Chain E, Lc8 - Ana2 (159-168) Complex>gi|651207855|pdb|4QH7|F Chain F, Lc8 - Ana2 (159-168) Complex>gi|651207858|pdb|4QH8|A Chain A, Lc8 - Ana2 (237-246) Complex>gi|651207859|pdb|4QH8|B Chain B, Lc8 - Ana2 (237-246) Complex>gi|651207862|pdb|4QH8|E Chain E, Lc8 - Ana2 (237-24…	Q24117	377	2.67845e-44	Dynein light chain 1, cytoplasmic OS=Drosophila melanogaster GN=ctp PE=1 SV=1	PF01221	Dynein light chain type 1	263	23.89	1602	130.79	371	33.91	8346	800.54
c15075_g1	3627	91094409	XP_967943.1	1236	8.80704e-156	PREDICTED: acyl-CoA Delta(11) desaturase [Tribolium castaneum]>gi|270016351|gb|EFA12797.1| hypothetical protein TcasGA2_TC014819 [Tribolium castaneum]	O44390	744	6.6811e-87	Acyl-CoA Delta(11) desaturase OS=Trichoplusia ni GN=D11DS PE=1 SV=2	PF00782//PF00487//PF08395	Dual specificity phosphatase, catalytic domain//Fatty acid desaturase//7tm Chemosensory receptor	3335	44.54	2662	31.25	3701	49.65	2228	30.88
c15077_g1	1356	642914421	XP_008201489.1	375	6.9909e-39	PREDICTED: S-phase kinase-associated protein 2-like isoform X1 [Tribolium castaneum]	--	--	--	--	PF00646//PF13013	F-box domain//F-box-like domain	12	0.46	112	3.83	22	0.85	653	26.29
c15078_g1	417	--	--	--	--	--	--	--	--	--	--	--	56373	11093.9	3940	717.64	33839	6708.72	4832	1028.02
c15079_g1	1024	--	--	--	--	--	--	--	--	--	--	--	9	0.48	17	3	7	0.41	8	0.45
c15080_g1	413	70909885	CAJ17429.1	322	4.58449e-36	ribosomal protein L37e [Timarcha balearica]	Q962S7	294	3.64253e-33	60S ribosomal protein L37 OS=Spodoptera frugiperda GN=RpL37 PE=3 SV=3	PF01907//PF00097//PF04060//PF01155	Ribosomal protein L37e//Zinc finger, C3HC4 type (RING finger)//Putative Fe-S cluster//Hydrogenase expression/synthesis hypA family	9555	1913.78	9311	1727.75	6781	1368.3	7579	1642.41
c15081_g1	2368	642922662	XP_008193267.1	1107	4.32291e-139	PREDICTED: cytochrome P450 4c3-like [Tribolium castaneum]>gi|270008167|gb|EFA04615.1| cytochrome P450-like protein [Tribolium castaneum]	Q9VA27	929	1.24498e-113	Cytochrome P450 4c3 OS=Drosophila melanogaster GN=Cyp4c3 PE=2 SV=1	PF00067	Cytochrome P450	7972	164.69	9027	164.49	7897	164.05	5237	112.52
c15083_g1	486	--	--	--	--	--	--	--	--	--	--	--	156	23.59	207	28.61	149	22.69	171	27.67
c15084_g1	6011	642911937	XP_008199029.1	4150	0	PREDICTED: arf-GAP with SH3 domain, ANK repeat and PH domain-containing protein 2 isoform X1 [Tribolium castaneum]	Q9ULH1	1860	0	Arf-GAP with SH3 domain, ANK repeat and PH domain-containing protein 1 OS=Homo sapiens GN=ASAP1 PE=1 SV=4	PF13606//PF03528//PF08397//PF00023//PF00018//PF01412	Ankyrin repeat//Rabaptin//IRSp53/MIM homology domain//Ankyrin repeat//SH3 domain//Putative GTPase activating protein for Arf	1478	11.65	2484	17.21	2017	15.98	1668	13.64
c15085_g1	2073	91092924	XP_971718.1	1928	0	PREDICTED: dynein intermediate chain 3, ciliary [Tribolium castaneum]>gi|270003101|gb|EEZ99548.1| hypothetical protein TcasGA2_TC000130 [Tribolium castaneum]	Q9GZS0	1339	6.18093e-175	Dynein intermediate chain 2, axonemal OS=Homo sapiens GN=DNAI2 PE=1 SV=2	PF00400	WD domain, G-beta repeat	27	0.65	184	3.88	58	1.39	948	23.57
c15087_g1	1326	332373134	AEE61708.1	948	1.76279e-122	unknown [Dendroctonus ponderosae]	Q5F480	581	5.15301e-68	Inositol-tetrakisphosphate 1-kinase OS=Gallus gallus GN=ITPK1 PE=2 SV=1	PF02655//PF07478//PF02786//PF05770	ATP-grasp domain//D-ala D-ala ligase C-terminus//Carbamoyl-phosphate synthase L chain, ATP binding domain//Inositol 1, 3, 4-trisphosphate 5/6-kinase	678	28.34	1477	54.79	652	27.26	856	37.21
c15091_g1	1555	478259630	ENN79483.1	229	3.79088e-18	hypothetical protein YQE_04127, partial [Dendroctonus ponderosae]	--	--	--	--	--	--	503	16.97	89	2.59	576	19.48	78	2.68
c15094_g1	1225	91075966	XP_969306.1	1300	5.3901e-176	PREDICTED: electron transfer flavoprotein subunit alpha, mitochondrial [Tribolium castaneum]>gi|270014657|gb|EFA11105.1| hypothetical protein TcasGA2_TC004703 [Tribolium castaneum]	Q8HXY0	1074	3.9139e-143	Electron transfer flavoprotein subunit alpha, mitochondrial OS=Macaca fascicularis GN=ETFA PE=2 SV=1	--	--	4412	191.64	7895	304.31	3351	146.4	5915	268.52
c15095_g1	788	642939038	XP_008200196.1	418	6.35797e-47	PREDICTED: uncharacterized protein LOC103314861 isoform X1 [Tribolium castaneum]	--	--	--	--	PF09472	Tetrahydromethanopterin S-methyltransferase, F subunit (MtrF)	19	1.43	111	7.46	14	1.06	542	42.83
c15096_g1	909	--	--	--	--	--	--	--	--	--	--	--	282	17.62	230	12.82	350	22	244	16
c15104_g1	722	--	--	--	--	--	--	--	--	--	--	--	18	1.52	114	8.63	26	2.21	494	43.95
c15105_g1	600	--	--	--	--	--	--	--	--	--	--	--	11	1.2	16	1.58	16	1.76	5	0.58
c15106_g1	246	--	--	--	--	--	--	--	--	--	--	--	46	36.92	9	7.8	39	32.25	20	19.57
c15107_g1	1036	642929480	XP_008195856.1	754	2.08189e-96	PREDICTED: HD domain-containing protein 2 isoform X1 [Tribolium castaneum]>gi|642929482|ref|XP_008195857.1| PREDICTED: HD domain-containing protein 2 isoform X2 [Tribolium castaneum]	Q1LUI2	404	1.54974e-45	HD domain-containing protein 2 OS=Danio rerio GN=hddc2 PE=2 SV=1	PF01966//PF13023	HD domain//HD domain	406	21.57	285	13.47	404	21.59	188	10.46
c15111_g1	1643	332376085	AEE63183.1	2219	0	unknown [Dendroctonus ponderosae]>gi|478254813|gb|ENN75049.1| hypothetical protein YQE_08364, partial [Dendroctonus ponderosae]>gi|546676901|gb|ERL87825.1| hypothetical protein D910_05214 [Dendroctonus ponderosae]	Q9DE27	1904	0	RuvB-like 2 OS=Xenopus laevis GN=ruvbl2 PE=2 SV=1	PF03796//PF06068//PF00158//PF01057//PF05496//PF02562//PF07726//PF00004//PF01078//PF07931//PF00910//PF01695//PF02367//PF07728//PF06414	DnaB-like helicase C terminal domain//TIP49 C-terminus//Sigma-54 interaction domain//Parvovirus non-structural protein NS1//Holliday junction DNA helicase ruvB N-terminus//PhoH-like protein//ATPase family associated with various cellular activities (AAA)//ATPase family associated with various cellular activities (AAA)//Magnesium chelatase, subunit ChlI//Chloramphenicol phosphotransferase-like pro…	647	20.03	954	26.12	696	21.67	941	30.36
c15112_g1	843	642912076	XP_008200791.1	605	1.70352e-74	PREDICTED: U7 snRNA-associated Sm-like protein LSm11 [Tribolium castaneum]	Q7T076	227	2.5024e-20	U7 snRNA-associated Sm-like protein LSm11 OS=Xenopus laevis GN=lsm11 PE=2 SV=1	--	--	321	22.08	230	14.13	270	18.68	201	14.53
c15113_g1	531	478250090	ENN70596.1	635	2.72409e-73	hypothetical protein YQE_12771, partial [Dendroctonus ponderosae]	O97758	118	3.47042e-06	Tight junction protein ZO-1 OS=Canis familiaris GN=TJP1 PE=1 SV=1	--	--	46	6.04	77	9.19	59	7.8	65	9.1
c15115_g1	341	--	--	--	--	--	--	--	--	--	--	--	199	58.56	162	45.37	140	41.55	248	80.68
c15117_g1	383	--	--	--	--	--	--	--	--	--	--	--	1232	284.67	1713	369.94	1333	310.41	1722	433.54
c15118_g1	1403	478250612	ENN71104.1	1187	2.04843e-158	hypothetical protein YQE_12037, partial [Dendroctonus ponderosae]>gi|546673106|gb|ERL84775.1| hypothetical protein D910_02200 [Dendroctonus ponderosae]	Q9VZE6	1014	7.00402e-133	Ribosome biogenesis protein BRX1 homolog OS=Drosophila melanogaster GN=CG11583 PE=2 SV=2	--	--	419	15.53	747	24.53	299	11.15	566	21.9
c15120_g1	874	--	--	--	--	--	--	--	--	--	--	--	37	2.43	25	1.47	32	2.11	31	2.14
c15121_g1	726	345488505	XP_001599980.2	205	1.64687e-17	PREDICTED: crustapain-like [Nasonia vitripennis]	Q86GF7	148	7.35087e-10	Crustapain OS=Pandalus borealis GN=Cys PE=1 SV=1	--	--	2834	237.34	3027	227.4	1135	95.64	2227	196.62
c15123_g1	706	642919999	XP_008192161.1	161	2.35409e-11	PREDICTED: UPF0501 protein KIAA1430 homolog [Tribolium castaneum]	A4IJ15	140	9.14246e-09	UPF0501 protein KIAA1430 homolog OS=Xenopus tropicalis PE=2 SV=1	--	--	14	1.22	93	7.26	27	2.36	507	46.53
c15125_g1	225	--	--	--	--	--	--	--	--	--	--	--	8	8.55	4	4.77	5	5.46	1	1.35
c15127_g1	2760	359828674	AEV76946.1	2186	0	putative juvenile hormone-inducible protein [Phyllotreta striolata]	--	--	--	--	--	--	6160	107.86	1823	28.13	5465	96.22	1539	28.01
c15131_g1	634	--	--	--	--	--	--	--	--	--	--	--	1857	187.62	133	12.11	1297	131.88	82	8.77
c15132_g1	769	478254653	ENN74894.1	857	1.01771e-111	hypothetical protein YQE_08473, partial [Dendroctonus ponderosae]>gi|546676113|gb|ERL87180.1| hypothetical protein D910_04580 [Dendroctonus ponderosae]	Q9DDJ0	750	3.70062e-99	SUMO-conjugating enzyme UBC9-B OS=Danio rerio GN=ube2ib PE=1 SV=1	PF00179	Ubiquitin-conjugating enzyme	1333	103.37	1206	83.75	1251	97.61	937	76.5
c15136_g1	627	91092202	XP_969503.1	734	3.54696e-96	PREDICTED: protein MEF2BNB homolog isoform X1 [Tribolium castaneum]>gi|270014438|gb|EFA10886.1| hypothetical protein TcasGA2_TC001710 [Tribolium castaneum]	Q8IR45	456	3.19674e-55	Protein MEF2BNB homolog OS=Drosophila melanogaster GN=CG32590 PE=2 SV=1	--	--	257	26.75	113	10.52	262	27.38	100	10.89
c15138_g1	506	--	--	--	--	--	--	--	--	--	--	--	4	0.57	115	14.85	4	0.57	1184	179.17
c15139_g1	515	642913220	XP_008201444.1	231	5.54917e-22	PREDICTED: inducible metalloproteinase inhibitor protein [Tribolium castaneum]	P82176	168	1.14951e-13	Inducible metalloproteinase inhibitor protein OS=Galleria mellonella GN=IMPI PE=1 SV=2	--	--	4510	621.57	296	37.14	3981	552.39	219	32.2
c15143_g1	524	--	--	--	--	--	--	--	--	--	--	--	3	0.82	4	0.7	12	2.55	9	1.61
c15145_g1	272	--	--	--	--	--	--	--	--	--	--	--	2	1.06	3	2.59	2	1.07	1	0.62
c15148_g1	410	--	--	--	--	--	--	--	--	--	--	--	9	1.83	19	3.58	10	2.05	21	4.62
c15156_g1	493	--	--	--	--	--	--	--	--	--	--	--	6	0.89	3	0.4	9	1.34	5	0.79
c15158_g1	274	--	--	--	--	--	--	--	--	--	--	--	2	1.07	4	4.54	3	1.57	2	2.9
c15160_g1	409	91084979	XP_972279.1	456	3.6508e-56	PREDICTED: U6 snRNA-associated Sm-like protein LSm8 [Tribolium castaneum]>gi|270009009|gb|EFA05457.1| hypothetical protein TcasGA2_TC015638 [Tribolium castaneum]	Q5RCP3	356	2.56529e-42	U6 snRNA-associated Sm-like protein LSm8 OS=Pongo abelii GN=LSM8 PE=3 SV=3	--	--	94	19.17	71	13.43	97	19.93	47	10.38
c15166_g1	525	--	--	--	--	--	--	--	--	--	--	--	8	1.07	8	0.97	6	0.81	6	0.86
c15168_g1	876	--	--	--	--	--	--	--	--	--	--	--	138	9.04	59	3.45	240	15.81	59	4.06
c15171_g1	280	--	--	--	--	--	--	--	--	--	--	--	6	2.96	1	0.49	6	3.01	4	2.29
c15172_g1	718	270016062	EFA12510.1	300	1.01199e-27	hypothetical protein TcasGA2_TC004208 [Tribolium castaneum]	Q9NBX4	173	7.82612e-13	Probable RNA-directed DNA polymerase from transposon X-element OS=Drosophila melanogaster GN=X-element\ORF2 PE=3 SV=1	--	--	6	0.51	11	0.84	9	0.77	4	0.36
c15173_g1	836	91092914	XP_971430.1	763	7.66315e-99	PREDICTED: DNA-directed RNA polymerase III subunit RPC8 [Tribolium castaneum]>gi|642916922|ref|XP_008199556.1| PREDICTED: DNA-directed RNA polymerase III subunit RPC8 [Tribolium castaneum]>gi|270003098|gb|EEZ99545.1| hypothetical protein TcasGA2_TC000127 [Tribolium castaneum]	Q9Y535	537	4.57875e-66	DNA-directed RNA polymerase III subunit RPC8 OS=Homo sapiens GN=POLR3H PE=1 SV=1	PF03876	SHS2 domain found in N terminus of Rpb7p/Rpc25p/MJ0397	169	12.82	166	11.52	156	11.68	142	11.47
c15175_g1	587	--	--	--	--	--	--	--	--	--	--	--	35	3.95	26	2.66	33	3.75	30	3.59
c15183_g1	563	--	--	--	--	--	--	--	--	--	--	--	3	1.24	4	0.44	5	0.64	4	0.51
c15192_g1	240	646716643	KDR19800.1	292	1.15701e-29	putative cytochrome P450 6a13 [Zootermopsis nevadensis]	Q9V4U7	248	8.93221e-25	Probable cytochrome P450 6a14 OS=Drosophila melanogaster GN=Cyp6a14 PE=3 SV=2	PF00067	Cytochrome P450	47	38.41	3	2.63	57	47.36	2	2
c15196_g1	576	--	--	--	--	--	--	--	--	--	--	--	3	0.35	6	5.27	7	0.83	3	2.16
c15197_g1	527	170575108	XP_001893102.1	448	9.61801e-51	Zinc finger, C2H2 type family protein [Brugia malayi]	Q7Z7L9	432	1.62102e-48	Zinc finger and SCAN domain-containing protein 2 OS=Homo sapiens GN=ZSCAN2 PE=2 SV=2	PF00301//PF01363//PF00096//PF05495//PF04810//PF06467//PF04423//PF00130//PF02892//PF06397//PF07975	Rubredoxin//FYVE zinc finger//Zinc finger, C2H2 type//CHY zinc finger//Sec23/Sec24 zinc finger//MYM-type Zinc finger with FCS sequence motif//Rad50 zinc hook motif//Phorbol esters/diacylglycerol binding domain (C1 domain)//BED zinc finger//Desulfoferrodoxin, N-terminal domain//TFIIH C1-like domain	30	3.99	37	4.47	51	6.83	17	2.41
c15198_g1	321	--	--	--	--	--	--	--	--	--	--	--	2	0.68	2	0.65	1	0.34	3	1.13
c15203_g1	422	--	--	--	--	--	--	--	--	--	--	--	3	0.58	2	0.36	6	1.16	2	0.42
c15206_g1	469	--	--	--	--	--	--	--	--	--	--	--	17	2.73	4	0.59	23	3.71	3	0.52
c15208_g1	227	--	--	--	--	--	--	--	--	--	--	--	2	2.06	2	2.28	5	5.25	2	2.59
c15209_g1	1077	282720995	NP_001164248.1	610	1.34093e-70	cytochrome P450 9Z4 [Tribolium castaneum]>gi|270012794|gb|EFA09242.1| cytochrome P450 9Z4 [Tribolium castaneum]	Q964T2	464	6.55671e-51	Cytochrome P450 9e2 OS=Blattella germanica GN=CYP9E2 PE=2 SV=1	PF00067	Cytochrome P450	634	32.12	143	6.44	551	28.08	210	11.14
c15212_g1	992	571330972	AHF27418.1	290	3.69582e-26	putative sugar transporter 4_2 [Phaedon cochleariae]	--	--	--	--	--	--	52	5.6	15	1.76	52	5.51	29	4.08
c15213_g1	533	340712635	XP_003394861.1	149	1.93769e-10	PREDICTED: hypothetical protein LOC100645163 [Bombus terrestris]>gi|418205673|gb|AFX62370.1| chitin binding protein [Bombus terrestris]>gi|418205675|gb|AFX62371.1| chitin binding protein [Bombus terrestris]	--	--	--	--	PF01607	Chitin binding Peritrophin-A domain	416	54.34	891	105.75	163	21.44	904	125.78
c15214_g1	657	--	--	--	--	--	--	--	--	--	--	--	13	1.45	5	0.43	14	1.57	8	0.95
c15215_g1	469	--	--	--	--	--	--	--	--	--	--	--	22	3.58	3	0.44	43	7.01	7	1.22
c15216_g1	460	270008934	EFA05382.1	415	1.10878e-47	hypothetical protein TcasGA2_TC015554 [Tribolium castaneum]	Q3U0B3	303	2.44591e-32	Dehydrogenase/reductase SDR family member 11 OS=Mus musculus GN=Dhrs11 PE=2 SV=1	PF00578//PF00106	AhpC/TSA family//short chain dehydrogenase	165	27.34	140	21.28	111	18.52	126	22.41
c15220_g1	422	--	--	--	--	--	--	--	--	--	--	--	4	0.77	5	0.89	11	2.13	4	0.83
c15221_g1	603	--	--	--	--	--	--	--	--	--	--	--	6	1	6	0.92	6	1.01	16	2.05
c1522_g1	848	--	--	--	--	--	--	--	--	--	--	--	17	1.16	8	0.49	17	1.17	13	0.93
c15230_g1	242	--	--	--	--	--	--	--	--	--	--	--	1	0.79	3	2.54	2	1.61	3	2.89
c15236_g1	601	--	--	--	--	--	--	--	--	--	--	--	344	37.53	432	42.57	319	35.03	282	32.62
c15238_g1	309	--	--	--	--	--	--	--	--	--	--	--	2	0.74	5	1.81	3	1.12	9	3.76
c1523_g1	480	--	--	--	--	--	--	--	--	--	PF00901	Orbivirus outer capsid protein VP5	8	1.23	6	0.85	7	1.09	6	0.99
c15247_g1	618	668452680	KFB41546.1	407	2.94659e-47	AGAP004818-PA-like protein [Anopheles sinensis]	Q9V6Y3	355	8.68531e-41	Probable 28S ribosomal protein S16, mitochondrial OS=Drosophila melanogaster GN=mRpS16 PE=2 SV=1	PF00886	Ribosomal protein S16	254	26.62	237	22.41	183	19.3	186	20.64
c15253_g1	444	--	--	--	--	--	--	--	--	--	--	--	13	2.29	10	1.62	19	3.37	10	1.89
c15254_g1	1289	166947671	ABZ04122.1	304	5.15477e-30	putative cuticle protein CP5 [Leptinotarsa decemlineata]	Q7M4F3	221	5.74372e-20	Endocuticle structural glycoprotein SgAbd-2 OS=Schistocerca gregaria PE=1 SV=1	PF00379	Insect cuticle protein	52	2.13	55	2	11	0.45	37	1.58
c15258_g1	558	--	--	--	--	--	--	--	--	--	--	--	76	9.26	30	3.31	91	11.16	24	3.11
c1525_g1	1265	332375210	AEE62746.1	1013	1.30881e-133	unknown [Dendroctonus ponderosae]>gi|478254335|gb|ENN74587.1| hypothetical protein YQE_08710, partial [Dendroctonus ponderosae]>gi|546674053|gb|ERL85541.1| hypothetical protein D910_02960 [Dendroctonus ponderosae]	Q9VMY1	747	6.13744e-95	Probable 39S ribosomal protein L24, mitochondrial OS=Drosophila melanogaster GN=mRpL24 PE=1 SV=1	PF02854	MIF4G domain	978	40.9	822	30.49	894	37.61	600	26.22
c15260_g1	918	--	--	--	--	--	--	--	--	--	--	--	83	5.12	16	0.88	110	6.83	19	1.23
c15261_g1	722	--	--	--	--	--	--	--	--	--	--	--	10	0.84	5	0.38	11	0.93	6	0.53
c15267_g1	1148	--	--	--	--	--	--	--	--	--	PF11837	Domain of unknown function (DUF3357)	11	0.52	15	0.63	14	0.66	18	0.88
c15272_g1	862	91083645	XP_966555.1	433	7.51972e-50	PREDICTED: transmembrane protein 242 [Tribolium castaneum]>gi|270006828|gb|EFA03276.1| hypothetical protein TcasGA2_TC013211 [Tribolium castaneum]	Q9NWH2	209	7.00498e-19	Transmembrane protein 242 OS=Homo sapiens GN=TMEM242 PE=1 SV=1	--	--	170	14.13	118	8.8	196	16	80	6.85
c15285_g1	301	--	--	--	--	--	--	--	--	--	--	--	1	0.4	1	0.39	3	1.2	1	0.45
c15293_g1	286	--	--	--	--	--	--	--	--	--	--	--	2	0.91	5	2.27	3	1.38	4	2.09
c15294_g1	782	--	--	--	--	--	--	--	--	--	--	--	46	3.8	59	4.53	61	5.16	339	31.01
c15305_g1	541	--	--	--	--	--	--	--	--	--	--	--	14	1.79	33	3.82	9	1.16	27	3.67
c15309_g1	292	332376186	AEE63233.1	303	5.11898e-32	unknown [Dendroctonus ponderosae]>gi|478257249|gb|ENN77412.1| hypothetical protein YQE_06237, partial [Dendroctonus ponderosae]>gi|546683831|gb|ERL93584.1| hypothetical protein D910_10872 [Dendroctonus ponderosae]	--	--	--	--	--	--	725	312.39	1	0.43	706	307.34	1	0.49
c15312_g1	1091	546670795	ERL83406.1	260	1.66106e-23	hypothetical protein D910_00365, partial [Dendroctonus ponderosae]>gi|546671779|gb|ERL83946.1| hypothetical protein D910_01239, partial [Dendroctonus ponderosae]	--	--	--	--	PF03153	Transcription factor IIA, alpha/beta subunit	236	11.77	68	3.02	240	12.04	134	7
c15346_g1	1275	91079000	XP_974711.1	749	1.03513e-92	PREDICTED: zinc transporter ZIP1 [Tribolium castaneum]>gi|642916276|ref|XP_008190957.1| PREDICTED: zinc transporter ZIP1 [Tribolium castaneum]>gi|270003677|gb|EFA00125.1| hypothetical protein TcasGA2_TC002941 [Tribolium castaneum]	Q5E960	276	4.16765e-26	Zinc transporter ZIP3 OS=Bos taurus GN=SLC39A3 PE=2 SV=1	PF02535	ZIP Zinc transporter	10	0.41	86	3.16	11	0.46	451	19.52
c15347_g1	2518	91089811	XP_968844.1	903	1.19268e-112	PREDICTED: ras-related protein Ral-a [Tribolium castaneum]>gi|270013598|gb|EFA10046.1| hypothetical protein TcasGA2_TC012218 [Tribolium castaneum]	P48555	809	3.17028e-100	Ras-related protein Ral-a OS=Drosophila melanogaster GN=Rala PE=2 SV=2	PF00071//PF00025//PF03193//PF08477//PF02421//PF01926//PF00009	Ras family//ADP-ribosylation factor family//Protein of unknown function, DUF258//Miro-like protein//Ferrous iron transport protein B//50S ribosome-binding GTPase//Elongation factor Tu GTP binding domain	1079	25.08	1307	41.78	1183	27.76	984	33.14
c15348_g1	437	--	--	--	--	--	--	--	--	--	--	--	2	0.36	3	0.5	4	0.73	12	2.51
c15349_g1	886	642918520	XP_008191507.1	667	4.64355e-84	PREDICTED: uncharacterized protein CG1161 [Tribolium castaneum]	Q9VNA4	343	8.28118e-37	Uncharacterized protein CG1161 OS=Drosophila melanogaster GN=CG1161 PE=3 SV=1	PF05434//PF01708//PF06072//PF00001	TMEM9//Geminivirus putative movement protein//Alphaherpesvirus tegument protein US9//7 transmembrane receptor (rhodopsin family)	893	57.63	398	22.92	948	61.55	462	31.31
c15353_g1	339	--	--	--	--	--	--	--	--	--	--	--	3	0.89	6	1.7	9	2.71	1	0.33
c15357_g1	2736	478254949	ENN75182.1	2756	0	hypothetical protein YQE_08194, partial [Dendroctonus ponderosae]	P91660	1995	0	Probable multidrug resistance-associated protein lethal(2)03659 OS=Drosophila melanogaster GN=l(2)03659 PE=2 SV=3	PF00005//PF00664//PF08477//PF01926	ABC transporter//ABC transporter transmembrane region//Miro-like protein//50S ribosome-binding GTPase	20	0.35	181	2.82	32	0.57	1092	20.06
c15359_g1	609	389608343	BAM17981.1	251	1.26428e-23	C-type lectin - mannose binding [Papilio xuthus]	P82596	130	1.91718e-08	Perlucin OS=Haliotis laevigata PE=1 SV=3	PF00059	Lectin C-type domain	4	0.43	13	1.26	13	1.4	5	0.57
c15360_g1	931	--	--	--	--	--	--	--	--	--	--	--	10	0.61	9	0.49	14	0.85	9	0.57
c15362_g1	708	--	--	--	--	--	--	--	--	--	--	--	26	2.25	170	13.22	20	1.74	774	70.75
c15363_g1	536	--	--	--	--	--	--	--	--	--	--	--	15	1.94	23	2.71	16	2.09	27	3.72
c15364_g1	331	--	--	--	--	--	--	--	--	--	--	--	60	18.88	72	21.69	18	5.71	68	23.77
c15366_g1	622	--	--	--	--	--	--	--	--	--	--	--	51	6.27	314	34.55	75	9.31	1638	212.99
c15368_g1	525	--	--	--	--	--	--	--	--	--	--	--	33	4.41	48	5.84	34	4.58	33	4.7
c15370_g1	1023	--	--	--	--	--	--	--	--	--	--	--	13	0.7	8	0.38	10	0.54	7	0.4
c15372_g1	1363	--	--	--	--	--	--	--	--	--	--	--	14	0.54	19	0.65	31	1.2	32	1.28
c15374_g1	930	73921478	AAZ94269.1	377	4.68467e-38	cytochrome P450 [Leptinotarsa decemlineata]	Q964T2	283	1.00693e-26	Cytochrome P450 9e2 OS=Blattella germanica GN=CYP9E2 PE=2 SV=1	PF00067	Cytochrome P450	143	8.68	312	16.89	120	7.33	231	14.71
c15377_g1	430	--	--	--	--	--	--	--	--	--	PF04805	E10-like protein conserved region	7	1.3	333	57.23	6	1.13	2376	477.21
c15382_g1	319	--	--	--	--	--	--	--	--	--	--	--	1	0.34	3	0.99	2	0.69	1	0.38
c15385_g1	1430	--	--	--	--	--	--	--	--	--	--	--	316	11.46	305	9.8	347	12.66	265	10.03
c15386_g1	555	--	--	--	--	--	--	--	--	--	--	--	9	1.11	32	3.56	13	1.61	217	28.33
c15390_g1	266	--	--	--	--	--	--	--	--	--	--	--	1	0.57	2	1.16	3	1.73	1	0.67
c15391_g1	449	--	--	--	--	--	--	--	--	--	--	--	2	0.35	22	3.49	6	1.04	140	25.99
c15392_g1	444	--	--	--	--	--	--	--	--	--	--	--	15	2.64	8	1.3	10	1.77	7	1.33
c15394_g1	1453	642913997	XP_008201507.1	713	4.04456e-85	PREDICTED: uncharacterized protein CG1785 isoform X2 [Tribolium castaneum]	Q9W3C2	431	1.72286e-45	Uncharacterized protein CG1785 OS=Drosophila melanogaster GN=CG1785 PE=1 SV=1	--	--	806	28.7	1355	42.72	588	21.06	923	34.29
c15395_g1	563	642937495	XP_008198863.1	155	8.87375e-10	PREDICTED: protein tramtrack, beta isoform-like isoform X24 [Tribolium castaneum]	--	--	--	--	--	--	14	1.68	13	1.42	10	1.21	7	0.89
c15398_g1	222	--	--	--	--	--	--	--	--	--	--	--	2	2.59	2	2.97	2	2.65	1	1.68
c15401_g1	1353	--	--	--	--	--	--	--	--	--	--	--	746	28.84	694	23.78	691	26.87	526	21.23
c15403_g1	365	270006915	EFA03363.1	164	2.79085e-12	hypothetical protein TcasGA2_TC013348 [Tribolium castaneum]	B4NB54	140	2.20994e-10	Nuclear cap-binding protein subunit 2 OS=Drosophila willistoni GN=Cbp20 PE=3 SV=1	--	--	9	2.63	7	1.91	3	0.77	9	3.14
c15404_g1	874	--	--	--	--	--	--	--	--	--	--	--	5	0.33	6	0.35	9	0.59	11	0.76
c15406_g1	1363	--	--	--	--	--	--	--	--	--	--	--	16	0.61	13	0.44	13	0.5	9	0.36
c15407_g1	439	--	--	--	--	--	--	--	--	--	--	--	82	14.72	52	8.6	93	16.82	61	11.79
c15411_g1	823	--	--	--	--	--	--	--	--	--	--	--	9	0.68	6	0.76	9	0.91	11	3.22
c15414_g1	750	478251878	ENN72317.1	865	5.85433e-111	hypothetical protein YQE_11060, partial [Dendroctonus ponderosae]	O61661	665	7.54105e-82	Serine/threonine-protein kinase grp OS=Drosophila melanogaster GN=grp PE=1 SV=2	PF00069//PF07714	Protein kinase domain//Protein tyrosine kinase	31	2.49	39	2.8	30	2.42	23	1.94
c15414_g2	940	546674361	ERL85748.1	621	1.77188e-73	hypothetical protein D910_03163 [Dendroctonus ponderosae]	O14757	305	6.86555e-30	Serine/threonine-protein kinase Chk1 OS=Homo sapiens GN=CHEK1 PE=1 SV=2	PF00069	Protein kinase domain	28	1.68	35	1.87	31	1.87	25	1.57
c15416_g1	1105	189237454	XP_967425.2	882	7.15368e-108	PREDICTED: histone deacetylase 7 [Tribolium castaneum]	Q5R902	181	5.33081e-13	Histone deacetylase 5 OS=Pongo abelii GN=HDAC5 PE=2 SV=1	--	--	450	22.1	522	22.79	524	25.89	320	16.45
c15418_g1	544	--	--	--	--	--	--	--	--	--	--	--	6	1.02	30	4.74	1	0.39	13	2.05
c15419_g1	495	--	--	--	--	--	--	--	--	--	--	--	5	1.46	3	0.7	16	3.41	5	1.3
c15421_g1	1345	642911677	XP_008200697.1	182	5.41798e-13	PREDICTED: uncharacterized protein LOC103314992 isoform X1 [Tribolium castaneum]	--	--	--	--	--	--	59	2.49	14	0.5	44	1.87	9	0.37
c15422_g1	369	--	--	--	--	--	--	--	--	--	--	--	8	1.99	12	2.81	3	0.75	9	2.45
c15422_g2	245	--	--	--	--	--	--	--	--	--	--	--	41	30.97	68	54.5	22	16.88	45	41.13
c15426_g1	787	91081423	XP_973326.1	1015	4.38307e-137	PREDICTED: eukaryotic translation initiation factor 3 subunit K [Tribolium castaneum]>gi|270005163|gb|EFA01611.1| hypothetical protein TcasGA2_TC007178 [Tribolium castaneum]	Q1HPS4	789	4.15481e-104	Eukaryotic translation initiation factor 3 subunit K OS=Bombyx mori PE=2 SV=1	--	--	701	52.72	854	57.49	595	45.03	608	48.12
c15429_g1	723	--	--	--	--	--	--	--	--	--	--	--	8	0.7	11	1.12	10	0.85	7	0.88
c15430_g1	1698	73921478	AAZ94269.1	342	8.21098e-32	cytochrome P450 [Leptinotarsa decemlineata]	Q964T2	271	9.19963e-24	Cytochrome P450 9e2 OS=Blattella germanica GN=CYP9E2 PE=2 SV=1	PF10399//PF00067	Ubiquitinol-cytochrome C reductase Fe-S subunit TAT signal//Cytochrome P450	781	23.29	128	3.38	855	25.65	163	5.07
c15431_g1	1034	641655033	XP_008179433.1	212	7.75581e-16	PREDICTED: uncharacterized protein LOC100568979 [Acyrthosiphon pisum]	--	--	--	--	PF02777	Iron/manganese superoxide dismutases, C-terminal domain	13	1	10	0.6	15	0.99	4	0.33
c15432_g1	321	--	--	--	--	--	--	--	--	--	--	--	1	0.34	1	0.33	3	1.02	1	0.38
c15434_g1	1168	91080755	XP_966988.1	673	3.55174e-83	PREDICTED: breast cancer metastasis-suppressor 1-like protein isoform X2 [Tribolium castaneum]>gi|642919652|ref|XP_008192007.1| PREDICTED: breast cancer metastasis-suppressor 1-like protein isoform X2 [Tribolium castaneum]>gi|270005449|gb|EFA01897.1| hypothetical protein TcasGA2_TC007507 [Tribolium castaneum]	Q5PSV4	394	2.97173e-42	Breast cancer metastasis-suppressor 1-like protein OS=Homo sapiens GN=BRMS1L PE=1 SV=2	PF04546	Sigma-70, non-essential region	561	25.78	600	24.49	604	27.92	681	32.73
c15435_g1	1897	478253336	ENN73697.1	649	3.36833e-72	hypothetical protein YQE_09694, partial [Dendroctonus ponderosae]	B0W2W6	434	6.24948e-45	Protein maelstrom homolog OS=Culex quinquefasciatus GN=mael PE=3 SV=1	PF03376	Adenovirus E3B protein	771	20.32	1144	26.63	788	20.88	748	20.53
c15436_g1	1127	264667421	ACY71296.1	916	2.43395e-120	ribosomal protein L13A [Chrysomela tremula]	Q962U0	814	2.3165e-106	60S ribosomal protein L13a OS=Spodoptera frugiperda GN=RpL13A PE=2 SV=1	PF00572	Ribosomal protein L13	15688	752.55	21047	897.04	12669	611.31	16098	807.87
c15438_g1	607	478250587	ENN71079.1	342	1.6432e-37	hypothetical protein YQE_12013, partial [Dendroctonus ponderosae]>gi|546672941|gb|ERL84649.1| hypothetical protein D910_02077 [Dendroctonus ponderosae]	Q8LFQ6	240	9.01938e-24	Glutaredoxin-C4 OS=Arabidopsis thaliana GN=GRXC4 PE=2 SV=2	PF01323//PF00462	DSBA-like thioredoxin domain//Glutaredoxin	676	73.69	677	67.25	698	76.32	548	63.69
c15439_g1	713	332374304	AEE62293.1	634	1.14021e-80	unknown [Dendroctonus ponderosae]	P47948	394	7.50623e-46	Troponin C, isoform 2 OS=Drosophila melanogaster GN=TpnC47D PE=2 SV=2	PF13499//PF13202//PF00036//PF13405	EF-hand domain pair//EF hand//EF hand//EF-hand domain	8045	690.43	930	71.64	5755	496.99	2441	220.96
c15440_g1	3993	642939797	XP_970220.2	1719	0	PREDICTED: uncharacterized protein LOC658765 [Tribolium castaneum]	Q13569	630	3.45072e-70	G/T mismatch-specific thymine DNA glycosylase OS=Homo sapiens GN=TDG PE=1 SV=2	PF02178	AT hook motif	1756	24.2	2455	28.57	2201	30.58	2144	29.37
c15441_g1	2727	642912847	XP_008201277.1	1109	0	PREDICTED: uncharacterized protein LOC664192 [Tribolium castaneum]	Q920A6	810	2.61547e-96	Retinoid-inducible serine carboxypeptidase OS=Rattus norvegicus GN=Scpep1 PE=2 SV=1	PF00450	Serine carboxypeptidase	312	5.53	2632	41.15	105	1.87	1592	29.35
c15442_g1	692	568247832	ETN57754.1	351	4.97325e-39	Muscle LIM protein 1 [Anopheles darlingi]	P53777	319	1.6304e-35	Muscle LIM protein 1 OS=Drosophila melanogaster GN=Mlp60A PE=2 SV=1	PF05502//PF00412//PF00096	Dynactin p62 family//LIM domain//Zinc finger, C2H2 type	31897	2851.55	12786	1026.93	23946	2154.23	17208	1623.85
c15443_g1	1103	--	--	--	--	--	--	--	--	--	--	--	29	1.43	9	0.39	43	2.13	12	0.62
c15444_g1	729	478253539	ENN73857.1	224	9.44084e-19	hypothetical protein YQE_09549, partial [Dendroctonus ponderosae]>gi|546685411|gb|ERL94924.1| hypothetical protein D910_12196 [Dendroctonus ponderosae]	Q95XG9	175	1.56682e-13	D-amino-acid oxidase OS=Caenorhabditis elegans GN=daao-1 PE=1 SV=2	PF01266//PF07992//PF05834//PF02558	FAD dependent oxidoreductase//Pyridine nucleotide-disulphide oxidoreductase//Lycopene cyclase protein//Ketopantoate reductase PanE/ApbA	86	7.72	144	11.59	70	6.28	94	8.86
c15446_g1	413	--	--	--	--	--	--	--	--	--	PF00451//PF07127//PF02950	Scorpion short toxin, BmKK2//Late nodulin protein//Conotoxin	4848	971.01	2089	387.64	1167	235.48	2066	447.71
c15448_g1	755	--	--	--	--	--	--	--	--	--	PF01733	Nucleoside transporter	71	5.64	110	7.83	78	6.24	104	8.7
c15449_g1	2112	546675495	ERL86680.1	280	3.12689e-25	hypothetical protein D910_04086 [Dendroctonus ponderosae]	P11734	238	2.48854e-21	Cuticle protein 8 OS=Locusta migratoria PE=1 SV=1	PF08527//PF04736	Protein-arginine deiminase (PAD) middle domain//Eclosion hormone	172	4.03	1272	26.28	279	6.57	6883	167.67
c15450_g1	1304	--	--	--	--	--	--	--	--	--	--	--	15554	627.75	30130	1078.25	8440	342.61	25611	1079.61
c15451_g1	3753	642925954	XP_008195644.1	1909	0	PREDICTED: LOW QUALITY PROTEIN: RNA-binding protein 26 [Tribolium castaneum]	Q2T9I5	547	1.27088e-55	RNA-binding protein 26 OS=Xenopus laevis GN=rbm26 PE=2 SV=2	PF01480//PF00642//PF00076	PWI domain//Zinc finger C-x8-C-x5-C-x3-H type (and similar)//RNA recognition motif. (a.k.a. RRM, RBD, or RNP domain)	1097	13.94	1490	16.63	1071	13.66	1048	13.81
c15452_g1	915	270297196	NP_001161929.1	284	7.8011e-25	peritrophic matrix protein 14 precursor [Tribolium castaneum]>gi|268309046|gb|ACY95489.1| peritrophic matrix protein 14 [Tribolium castaneum]	O76217	166	1.02409e-12	Peritrophin-1 OS=Anopheles gambiae GN=Aper1 PE=2 SV=2	PF01607	Chitin binding Peritrophin-A domain	1404	87	16933	935.73	1128	70.32	9318	605.86
c15454_g1	1724	546675887	ERL86992.1	2190	0	hypothetical protein D910_04395 [Dendroctonus ponderosae]	O61470	1816	0	Probable 26S proteasome non-ATPase regulatory subunit 3 OS=Anopheles gambiae GN=Dox-A2 PE=3 SV=2	PF01399//PF08375	PCI domain//Proteasome regulatory subunit C-terminal	1038	30.44	1312	34.01	1093	32.23	989	30.22
c15456_g1	788	270007659	EFA04107.1	152	9.45167e-09	hypothetical protein TcasGA2_TC014344 [Tribolium castaneum]	--	--	--	--	PF01312	FlhB HrpN YscU SpaS Family	4	0.49	10	0.85	7	0.53	5	0.61
c15457_g1	1763	91090714	XP_975034.1	231	2.80803e-18	PREDICTED: 27 kDa hemolymph protein [Tribolium castaneum]>gi|270013294|gb|EFA09742.1| hypothetical protein TcasGA2_TC011877 [Tribolium castaneum]	Q25513	166	1.25327e-11	27 kDa hemolymph glycoprotein OS=Manduca sexta PE=1 SV=1	PF05478	Prominin	6505	186.01	8486	214.49	7014	201.71	9885	294.49
c15458_g1	2800	478260536	ENN80239.1	853	8.58014e-105	hypothetical protein YQE_03235, partial [Dendroctonus ponderosae]>gi|546685327|gb|ERL94854.1| hypothetical protein D910_12127 [Dendroctonus ponderosae]	P08645	813	3.16171e-100	Ras-like protein 3 OS=Drosophila melanogaster GN=R PE=2 SV=2	PF01926//PF00009//PF08477//PF00071//PF00503//PF00025	50S ribosome-binding GTPase//Elongation factor Tu GTP binding domain//Miro-like protein//Ras family//G-protein alpha subunit//ADP-ribosylation factor family	2063	38.4	2241	36.48	2246	42.06	1650	31.81
c15458_g2	415	--	--	--	--	--	--	--	--	--	--	--	6	1.19	7	1.29	7	1.4	5	1.07
c15459_g1	918	478251534	ENN71996.1	290	3.79713e-29	hypothetical protein YQE_11287, partial [Dendroctonus ponderosae]>gi|546681198|gb|ERL91333.1| hypothetical protein D910_08665 [Dendroctonus ponderosae]	P10776	143	7.72818e-10	Neuroparsin-A OS=Locusta migratoria PE=1 SV=3	--	--	1333	95.61	140	8.53	2350	180.96	82	5.52
c15461_g1	1125	546683125	ERL92976.1	709	2.32198e-87	hypothetical protein D910_10279 [Dendroctonus ponderosae]	O95149	381	3.31876e-40	Snurportin-1 OS=Homo sapiens GN=SNUPN PE=1 SV=1	PF11538	Snurportin1	155	7.45	118	5.04	159	7.69	101	5.08
c15462_g1	768	357616648	EHJ70305.1	174	2.00192e-12	hypothetical protein KGM_17481 [Danaus plexippus]	Q61160	120	2.05445e-06	FAS-associated death domain protein OS=Mus musculus GN=Fadd PE=1 SV=1	PF00531	Death domain	299	23.23	235	16.35	295	23.06	207	16.93
c15463_g1	398	645015869	XP_001601386.2	306	1.66205e-33	PREDICTED: 40S ribosomal protein S29 [Nasonia vitripennis]	Q4LAY1	284	3.98689e-32	40S ribosomal protein S29 OS=Scarabaeus laticollis GN=RpS29 PE=3 SV=1	PF00253	Ribosomal protein S14p/S29e	5583	1198.02	4268	851.94	4360	942.71	3769	877.9
c15464_g1	3540	270013299	EFA09747.1	1803	0	hypothetical protein TcasGA2_TC011886 [Tribolium castaneum]	Q96DR7	678	4.69063e-73	Rho guanine nucleotide exchange factor 26 OS=Homo sapiens GN=ARHGEF26 PE=1 SV=4	PF00621//PF00018//PF01619//PF09165	RhoGEF domain//SH3 domain//Proline dehydrogenase//Ubiquinol-cytochrome c reductase 8 kDa, N-terminal	2581	34.67	6429	76.04	2344	31.66	3999	55.79
c15465_g1	5463	270015570	EFA12018.1	2642	0	hypothetical protein TcasGA2_TC001433 [Tribolium castaneum]	Q28BX9	1222	1.47633e-142	C2 domain-containing protein 5 OS=Xenopus tropicalis GN=c2cd5 PE=2 SV=1	PF00168	C2 domain	1653	18.5	2388	24.37	1778	19.84	1681	19.69
c15466_g1	4082	189234456	XP_968035.2	3734	0	PREDICTED: phosphatidylinositol 3-kinase catalytic subunit type 3 [Tribolium castaneum]>gi|270001744|gb|EEZ98191.1| hypothetical protein TcasGA2_TC000620 [Tribolium castaneum]	Q6AZN6	2795	0	Phosphatidylinositol 3-kinase catalytic subunit type 3 OS=Xenopus laevis GN=pik3c3 PE=2 SV=1	PF00312//PF00454//PF08069//PF01481	Ribosomal protein S15//Phosphatidylinositol 3- and 4-kinase//Ribosomal S13/S15 N-terminal domain//Arterivirus nucleocapsid protein	16729	193.46	17064	173.65	13215	153.67	12766	153.25
c15467_g1	2006	546673466	ERL85064.1	1458	0	hypothetical protein D910_02487 [Dendroctonus ponderosae]	P06865	1114	1.29521e-142	Beta-hexosaminidase subunit alpha OS=Homo sapiens GN=HEXA PE=1 SV=2	PF00728	Glycosyl hydrolase family 20, catalytic domain	843	20.88	2227	48.72	724	18.04	1386	35.74
c15468_g1	1660	478263332	ENN81711.1	156	6.0607e-10	hypothetical protein YQE_01916, partial [Dendroctonus ponderosae]>gi|546681318|gb|ERL91432.1| hypothetical protein D910_08762 [Dendroctonus ponderosae]	--	--	--	--	--	--	1109	33.93	1542	41.73	1034	31.82	1408	44.9
c15470_g1	2487	642910207	XP_008198406.1	1834	0	PREDICTED: leucine-rich repeats and immunoglobulin-like domains protein 2 [Tribolium castaneum]	Q7Z2Q7	210	8.18473e-16	Leucine-rich repeat-containing protein 70 OS=Homo sapiens GN=LRRC70 PE=2 SV=1	PF03012//PF00560	Phosphoprotein//Leucine Rich Repeat	389	7.62	467	8.07	344	6.78	468	9.53
c15471_g1	784	332373332	AEE61807.1	1084	1.01426e-147	unknown [Dendroctonus ponderosae]>gi|478259591|gb|ENN79444.1| hypothetical protein YQE_04088, partial [Dendroctonus ponderosae]>gi|546681705|gb|ERL91742.1| hypothetical protein D910_09068 [Dendroctonus ponderosae]	Q5R587	961	2.94652e-130	DNA-directed RNA polymerases I, II, and III subunit RPABC1 OS=Pongo abelii GN=POLR2E PE=2 SV=1	PF03871//PF01191	RNA polymerase Rpb5, N-terminal domain//RNA polymerase Rpb5, C-terminal domain	341	25.78	285	19.28	269	20.46	278	22.12
c15475_g1	3073	307203979	EFN82883.1	825	3.9516e-100	GTP-binding protein Rheb-like protein [Harpegnathos saltator]	Q9VND8	747	3.44267e-90	GTP-binding protein Rheb homolog OS=Drosophila melanogaster GN=Rheb PE=2 SV=1	PF00025//PF00071//PF04670//PF00009//PF01926//PF08477	ADP-ribosylation factor family//Ras family//Gtr1/RagA G protein conserved region//Elongation factor Tu GTP binding domain//50S ribosome-binding GTPase//Miro-like protein	1072	16.73	1051	14.45	1179	18.51	847	13.74
c15476_g1	1069	270013857	EFA10305.1	638	1.69127e-75	hypothetical protein TcasGA2_TC012520 [Tribolium castaneum]	Q8T113	334	6.00085e-35	27 kDa glycoprotein OS=Bombyx mori PE=1 SV=1	PF08686	PLAC (protease and lacunin) domain	8206	419.57	13375	608.11	3859	198.47	14086	753.97
c15477_g1	506	--	--	--	--	--	--	--	--	--	--	--	41	5.81	247	31.9	52	7.42	1103	166.91
c15478_g1	420	--	--	--	--	--	--	--	--	--	--	--	2	0.39	4	0.72	3	0.59	4	0.84
c15479_g1	626	270006771	EFA03219.1	317	4.15956e-33	hypothetical protein TcasGA2_TC013139 [Tribolium castaneum]	Q7M4F2	232	1.48439e-22	Endocuticle structural glycoprotein SgAbd-8 OS=Schistocerca gregaria PE=1 SV=1	PF00379	Insect cuticle protein	779	80.14	478	44.34	446	46.18	468	50.97
c15482_g1	1184	478263358	ENN81734.1	183	2.83201e-13	hypothetical protein YQE_01873, partial [Dendroctonus ponderosae]>gi|546681306|gb|ERL91420.1| hypothetical protein D910_08752 [Dendroctonus ponderosae]	--	--	--	--	--	--	3183	150.65	309	13.22	3394	162.77	410	20.68
c15483_g1	2753	642920780	XP_008192557.1	780	1.2259e-92	PREDICTED: G1/S-specific cyclin-D1 [Tribolium castaneum]	P30281	594	7.76402e-68	G1/S-specific cyclin-D3 OS=Homo sapiens GN=CCND3 PE=1 SV=2	PF02984	Cyclin, C-terminal domain	110	1.93	587	9.08	126	2.22	316	5.77
c15484_g1	921	270013440	EFA09888.1	761	1.0233e-97	hypothetical protein TcasGA2_TC012037 [Tribolium castaneum]	Q8VHI8	341	2.30337e-36	Vesicle transport protein SEC20 OS=Rattus norvegicus GN=Bnip1 PE=2 SV=1	PF13890//PF03840	Rab3 GTPase-activating protein catalytic subunit//Preprotein translocase SecG subunit	279	17.15	256	14.03	204	12.61	166	10.7
c15486_g1	567	91087441	XP_975685.1	206	7.42194e-18	PREDICTED: B1 protein [Tribolium castaneum]>gi|270010982|gb|EFA07430.1| odorant binding protein (subfamily minus-C) C04 [Tribolium castaneum]	Q27017	143	1.83727e-10	B1 protein (Fragment) OS=Tenebrio molitor PE=2 SV=1	PF03982//PF01395	Diacylglycerol acyltransferase//PBP/GOBP family	296	35.2	14	1.51	236	28.25	4	0.51
c15488_g1	600	642916225	XP_008190937.1	330	6.92556e-32	PREDICTED: uncharacterized protein LOC662985 [Tribolium castaneum]	--	--	--	--	--	--	71	7.77	62	6.13	75	8.26	40	4.64
c15491_g1	1663	91082969	XP_973818.1	968	1.99733e-125	PREDICTED: ubiquitin-conjugating enzyme E2 J2 [Tribolium castaneum]>gi|270007042|gb|EFA03490.1| hypothetical protein TcasGA2_TC013489 [Tribolium castaneum]	Q8N2K1	798	1.06002e-100	Ubiquitin-conjugating enzyme E2 J2 OS=Homo sapiens GN=UBE2J2 PE=1 SV=3	PF00179	Ubiquitin-conjugating enzyme	879	26.84	1097	29.62	999	30.68	1049	33.38
c15493_g1	3423	189233731	XP_971025.2	1192	0	PREDICTED: kinesin-like protein KIF3A [Tribolium castaneum]>gi|270015046|gb|EFA11494.1| hypothetical protein TcasGA2_TC014207 [Tribolium castaneum]	Q5R4H3	623	8.53898e-107	Kinesin-like protein KIF3A OS=Pongo abelii GN=KIF3A PE=2 SV=1	PF00742//PF05970//PF00225	Homoserine dehydrogenase//PIF1-like helicase//Kinesin motor domain	988	14.04	567	7.12	1128	16.13	492	7.26
c15495_g1	974	329754204	AEC03508.1	798	9.92247e-101	cathepsin-D [Polyrhachis vicina]	Q03168	744	5.67278e-94	Lysosomal aspartic protease OS=Aedes aegypti GN=AAEL006169 PE=1 SV=2	PF00026	Eukaryotic aspartyl protease	341	19.54	3593	183.41	211	12.17	1434	86.15
c15497_g1	360	--	--	--	--	--	--	--	--	--	--	--	12	4.33	204	76.2	3	1.19	1791	769.93
c15498_g1	980	642932355	XP_008197078.1	1031	2.19301e-134	PREDICTED: bone morphogenetic protein receptor type-1B isoform X4 [Tribolium castaneum]>gi|642932357|ref|XP_008197079.1| PREDICTED: bone morphogenetic protein receptor type-1B isoform X4 [Tribolium castaneum]	P36898	997	1.79544e-130	Bone morphogenetic protein receptor type-1B OS=Mus musculus GN=Bmpr1b PE=1 SV=1	PF04130//PF07714//PF00069//PF01163//PF06293	Spc97 / Spc98 family//Protein tyrosine kinase//Protein kinase domain//RIO1 family//Lipopolysaccharide kinase (Kdo/WaaP) family	8	1.27	22	2.42	7	1.02	19	4.22
c15502_g1	1030	270001667	EEZ98114.1	729	3.78623e-83	hypothetical protein TcasGA2_TC000532 [Tribolium castaneum]	Q5JSZ5	176	1.58749e-12	Protein PRRC2B OS=Homo sapiens GN=PRRC2B PE=1 SV=2	--	--	462	24.72	873	41.56	521	28.04	470	26.34
c15505_g1	979	478254288	ENN74542.1	182	7.34337e-13	hypothetical protein YQE_08865, partial [Dendroctonus ponderosae]>gi|546679310|gb|ERL89797.1| hypothetical protein D910_07158 [Dendroctonus ponderosae]	--	--	--	--	PF00538	linker histone H1 and H5 family	22	1.25	97	4.92	39	2.23	457	27.28
c15506_g1	1074	--	--	--	--	--	--	--	--	--	--	--	7	0.36	13	0.59	9	0.46	15	0.8
c15507_g1	671	646708822	KDR14969.1	534	7.72574e-66	NADH dehydrogenase [ubiquinone] 1 beta subcomplex subunit 9 [Zootermopsis nevadensis]	Q9CQJ8	312	1.42038e-33	NADH dehydrogenase [ubiquinone] 1 beta subcomplex subunit 9 OS=Mus musculus GN=Ndufb9 PE=1 SV=3	--	--	2450	228.56	1746	146.49	1991	186.91	1228	121.02
c15511_g1	485	--	--	--	--	--	--	--	--	--	--	--	3	0.46	4	0.55	3	0.46	10	1.62
c15513_g1	395	--	--	--	--	--	--	--	--	--	--	--	29	6.31	24	4.86	36	7.9	33	7.8
c15514_g1	2345	642932531	XP_973950.3	2024	0	PREDICTED: amyloid protein-binding protein 2 [Tribolium castaneum]>gi|270012373|gb|EFA08821.1| hypothetical protein TcasGA2_TC006517 [Tribolium castaneum]	Q92624	1208	2.12954e-154	Amyloid protein-binding protein 2 OS=Homo sapiens GN=APPBP2 PE=1 SV=2	PF13176//PF00515	Tetratricopeptide repeat//Tetratricopeptide repeat	877	18.31	1115	20.54	844	17.72	1738	37.74
c15515_g1	456	--	--	--	--	--	--	--	--	--	--	--	15	2.52	110	16.98	33	5.59	485	87.6
c15516_g1	551	--	--	--	--	--	--	--	--	--	PF01221//PF08463	Dynein light chain type 1//EcoEI R protein C-terminal	1145	142.15	7099	799.3	459	57.36	4077	538.34
c15517_g1	1073	332373106	AEE61694.1	1498	0	unknown [Dendroctonus ponderosae]>gi|478251663|gb|ENN72117.1| hypothetical protein YQE_11176, partial [Dendroctonus ponderosae]>gi|478262744|gb|ENN81275.1| hypothetical protein YQE_02311, partial [Dendroctonus ponderosae]>gi|546680917|gb|ERL91091.1| hypothetical protein D910_08433 [Dendroctonus ponderosae]	Q64620	1332	0	Serine/threonine-protein phosphatase 6 catalytic subunit OS=Rattus norvegicus GN=Ppp6c PE=2 SV=2	PF00149	Calcineurin-like phosphoesterase	777	39.55	766	34.67	772	39.53	579	30.85
c15518_g1	917	--	--	--	--	--	--	--	--	--	--	--	193	11.93	203	11.19	199	12.37	222	14.39
c15521_g1	669	--	--	--	--	--	--	--	--	--	PF02706	Chain length determinant protein	4	0.37	8	0.67	4	0.38	37	3.66
c15525_g1	333	646707588	KDR14277.1	177	5.28679e-14	Dehydrogenase/reductase SDR family member 11 [Zootermopsis nevadensis]	Q3ZBV9	119	3.95714e-07	Dehydrogenase/reductase SDR family member 11 OS=Bos taurus GN=DHRS11 PE=2 SV=1	--	--	72	22.35	61	18.1	56	17.54	83	28.59
c15528_g1	431	--	--	--	--	--	--	--	--	--	--	--	3	0.56	3	0.51	2	0.37	3	0.6
c15543_g1	1025	--	--	--	--	--	--	--	--	--	--	--	55	2.96	17	0.81	57	3.09	21	1.18
c15544_g1	10348	270015199	EFA11647.1	539	3.21502e-95	hypothetical protein TcasGA2_TC010626 [Tribolium castaneum]	Q8TGM6	185	1.31651e-13	Protein TAR1 OS=Saccharomyces cerevisiae (strain ATCC 204508 / S288c) GN=TAR1 PE=2 SV=1	--	--	163681	725.44	75768	294.94	215549	960.53	47718	219.2
c15547_g1	765	--	--	--	--	--	--	--	--	--	--	--	8	0.62	13	0.91	14	1.1	14	1.15
c15550_g1	227	--	--	--	--	--	--	--	--	--	--	--	1	1.03	1	1.14	2	2.1	2	2.59
c15561_g1	315	--	--	--	--	--	--	--	--	--	--	--	4	1.42	13	4.45	3	1.07	15	5.95
c15564_g1	549	--	--	--	--	--	--	--	--	--	--	--	8	1	34	3.85	14	1.76	160	21.25
c15570_g1	455	--	--	--	--	--	--	--	--	--	--	--	52	8.78	43	6.66	48	8.16	48	8.7
c15572_g1	332	--	--	--	--	--	--	--	--	--	--	--	10	3.2	10	3.22	19	6.27	6	2.32
c15574_g1	642	--	--	--	--	--	--	--	--	--	--	--	5	0.87	9	1.16	9	1.22	7	1.03
c15577_g1	2623	478262769	ENN81291.1	1924	0	hypothetical protein YQE_02295, partial [Dendroctonus ponderosae]	Q60936	1283	1.58837e-163	Chaperone activity of bc1 complex-like, mitochondrial OS=Mus musculus GN=Adck3 PE=1 SV=2	--	--	828	16.73	984	17.56	870	17.61	806	17.1
c15585_g1	870	--	--	--	--	--	--	--	--	--	--	--	28	1.85	22	1.3	22	1.46	22	1.53
c15585_g2	523	--	--	--	--	--	--	--	--	--	PF02952	L-fucose isomerase, C-terminal domain	84	11.3	29	3.55	107	14.49	36	5.16
c15587_g1	1193	91082503	XP_976395.1	437	2.009e-48	PREDICTED: uncharacterized protein LOC661760 [Tribolium castaneum]>gi|270007133|gb|EFA03581.1| hypothetical protein TcasGA2_TC013664 [Tribolium castaneum]	--	--	--	--	PF00033	Cytochrome b(N-terminal)/b6/petB	1474	71.5	2325	102.12	1240	61.13	1686	86.53
c15589_g1	449	--	--	--	--	--	--	--	--	--	--	--	25	5.36	23	4.01	16	2.78	15	2.78
c15598_g1	746	--	--	--	--	--	--	--	--	--	PF00616	GTPase-activator protein for Ras-like GTPase	6	0.48	27	1.95	5	0.41	195	16.59
c155_g1	291	--	--	--	--	--	--	--	--	--	--	--	5	2.17	1	0.43	6	2.64	7	3.47
c15600_g1	1671	--	--	--	--	--	--	--	--	--	PF00473	Corticotropin-releasing factor family	11	0.33	12	0.32	19	0.58	14	0.44
c15606_g1	501	506968385	AGM32536.1	619	4.43409e-79	actin [Coptotermes formosanus]	P18601	617	1.21346e-77	Actin, clone 211 OS=Artemia sp. PE=2 SV=1	--	--	52	7.49	51	6.7	103	14.93	50	7.69
c15611_g1	594	642920205	XP_008192248.1	246	1.12586e-23	PREDICTED: uncharacterized protein LOC103312692 [Tribolium castaneum]>gi|270005288|gb|EFA01736.1| hypothetical protein TcasGA2_TC007332 [Tribolium castaneum]	--	--	--	--	--	--	760	84.35	542	54.36	655	73.17	419	49.32
c15627_g1	543	642919868	XP_008192102.1	159	9.83567e-12	PREDICTED: protein dpy-30 homolog [Tribolium castaneum]>gi|642919870|ref|XP_008192103.1| PREDICTED: protein dpy-30 homolog [Tribolium castaneum]>gi|270005387|gb|EFA01835.1| hypothetical protein TcasGA2_TC007437 [Tribolium castaneum]	Q99LT0	136	9.71228e-10	Protein dpy-30 homolog OS=Mus musculus GN=Dpy30 PE=1 SV=1	--	--	23	2.92	119	13.71	25	3.19	613	82.82
c1562_g1	660	546685589	ERL95076.1	257	1.21344e-24	hypothetical protein D910_12346, partial [Dendroctonus ponderosae]	O01725	204	8.94037e-19	60S acidic ribosomal protein P2 OS=Branchiostoma floridae PE=1 SV=1	PF00428	60s Acidic ribosomal protein	15552	1484.64	17788	1528.09	12132	1165.53	13910	1403.52
c15630_g1	958	--	--	--	--	--	--	--	--	--	--	--	15	0.88	10	0.52	23	1.35	12	0.74
c15640_g1	332	--	--	--	--	--	--	--	--	--	--	--	3	0.94	8	2.39	8	2.52	7	2.43
c15642_g1	356	--	--	--	--	--	--	--	--	--	--	--	46	13.44	46	12.33	53	15.58	29	8.72
c15647_g1	876	642913822	XP_008201174.1	438	2.78697e-50	PREDICTED: myosin light chain alkali-like [Tribolium castaneum]	Q24621	348	1.88617e-38	Myosin light chain alkali OS=Drosophila pseudoobscura pseudoobscura GN=Mlc1 PE=3 SV=1	PF13499//PF13405//PF03492	EF-hand domain pair//EF-hand domain//SAM dependent carboxyl methyltransferase	74	4.85	60	3.51	161	10.61	33	2.27
c15648_g1	1118	270008332	EFA04780.1	150	5.47597e-08	hypothetical protein TcasGA2_TC030773 [Tribolium castaneum]	--	--	--	--	PF07382//PF01226	Histone H1-like nucleoprotein HC2//Formate/nitrite transporter	388	18.79	1564	67.31	364	17.73	891	45.15
c15649_g1	745	--	--	--	--	--	--	--	--	--	--	--	27	2.18	57	4.13	36	2.93	47	4.01
c15651_g1	381	91086965	XP_973158.1	305	1.47333e-30	PREDICTED: protein NEDD1 [Tribolium castaneum]>gi|270009645|gb|EFA06093.1| hypothetical protein TcasGA2_TC008935 [Tribolium castaneum]	--	--	--	--	--	--	6	1.68	23	6.26	8	2.34	12	3.28
c15654_g1	241	--	--	--	--	--	--	--	--	--	--	--	16	12.87	27	23.24	14	11.44	43	42.17
c15657_g1	1310	282158087	NP_001164087.1	1435	0	zinc finger protein TC009514 [Tribolium castaneum]>gi|270010151|gb|EFA06599.1| hypothetical protein TcasGA2_TC009514 [Tribolium castaneum]	P10075	443	2.78447e-48	Zinc finger protein GLI4 OS=Homo sapiens GN=GLI4 PE=1 SV=2	PF00096//PF00320//PF07776//PF01199	Zinc finger, C2H2 type//GATA zinc finger//Zinc-finger associated domain (zf-AD)//Ribosomal protein L34e	145	5.82	140	4.98	149	6.02	94	3.94
c15658_g1	1747	478250307	ENN70804.1	1716	0	hypothetical protein YQE_12469, partial [Dendroctonus ponderosae]>gi|546674986|gb|ERL86256.1| hypothetical protein D910_03666 [Dendroctonus ponderosae]	Q96PF2	660	1.24145e-78	Testis-specific serine/threonine-protein kinase 2 OS=Homo sapiens GN=TSSK2 PE=1 SV=2	PF00069//PF07714//PF06293	Protein kinase domain//Protein tyrosine kinase//Lipopolysaccharide kinase (Kdo/WaaP) family	93	2.69	645	16.47	133	3.86	3243	97.61
c15661_g1	659	--	--	--	--	--	--	--	--	--	--	--	9	0.86	8	0.77	8	1.28	6	0.61
c15663_g1	890	642917280	XP_008199233.1	817	7.9629e-105	PREDICTED: pancreatic lipase-related protein 2-like [Tribolium castaneum]	A5PK46	342	5.16081e-35	Pancreatic lipase-related protein 2 OS=Bos taurus GN=PNLIPRP2 PE=2 SV=1	PF01674//PF01764//PF00975//PF07859//PF07819	Lipase (class 2)//Lipase (class 3)//Thioesterase domain//alpha/beta hydrolase fold//PGAP1-like protein	6	0.39	27	1.55	5	0.32	40	2.69
c15667_g1	256	--	--	--	--	--	--	--	--	--	--	--	3	1.94	3	2.01	3	1.96	1	0.77
c15673_g1	279	403182447	EJY57394.1	158	5.4671e-12	AAEL017356-PA [Aedes aegypti]	--	--	--	--	--	--	6	2.94	4	1.97	3	1.49	4	2.26
c15675_g1	714	--	--	--	--	--	--	--	--	--	--	--	10	0.86	7	0.54	9	0.78	9	0.81
c15679_g1	448	--	--	--	--	--	--	--	--	--	--	--	7	1.21	3	0.48	9	1.57	10	1.86
c15688_g1	434	--	--	--	--	--	--	--	--	--	--	--	9	1.65	23	3.88	6	1.11	8	1.58
c15690_g1	2615	546674848	ERL86134.1	797	1.92574e-95	hypothetical protein D910_03547 [Dendroctonus ponderosae]	Q8BJM3	306	3.15835e-27	Coiled-coil domain-containing protein R3HCC1L OS=Mus musculus GN=R3hcc1l PE=2 SV=1	PF12814//PF08675	Meiotic cell cortex C-terminal pleckstrin homology//RNA binding domain	1392	26.91	1732	29.64	1466	28.46	1478	29.68
c15696_g1	282	--	--	--	--	--	--	--	--	--	--	--	5	2.62	3	1.56	1	0.54	2	1.25
c15698_g1	328	--	--	--	--	--	--	--	--	--	--	--	3	0.96	1	0.31	1	0.32	1	0.36
c15700_g1	301	--	--	--	--	--	--	--	--	--	--	--	2	0.79	1	0.39	2	0.8	1	0.45
c15704_g1	644	--	--	--	--	--	--	--	--	--	--	--	8	0.79	5	0.45	8	0.8	4	0.42
c15705_g1	251	--	--	--	--	--	--	--	--	--	--	--	2	1.38	1	0.72	6	4.21	1	0.83
c15716_g1	1070	332373932	AEE62107.1	1112	1.28326e-149	unknown [Dendroctonus ponderosae]>gi|478256600|gb|ENN76782.1| hypothetical protein YQE_06623, partial [Dendroctonus ponderosae]>gi|546685205|gb|ERL94732.1| hypothetical protein D910_12006 [Dendroctonus ponderosae]	Q5ZLN1	889	3.77951e-117	Phosphoglycerate mutase 1 OS=Gallus gallus GN=PGAM1 PE=1 SV=3	PF03607	Doublecortin	2702	137.99	3772	171.3	2236	114.87	2754	147.24
c15717_g1	321	--	--	--	--	--	--	--	--	--	--	--	3	1.09	9	3.93	1	0.34	5	2.9
c15728_g1	531	--	--	--	--	--	--	--	--	--	--	--	2	0.32	6	0.86	7	1.2	4	0.73
c15729_g1	777	--	--	--	--	--	--	--	--	--	PF11910	Cyanobacterial and plant NDH-1 subunit O	139	10.63	458	31.36	102	7.85	249	20.05
c15733_g1	1163	662212475	XP_008479975.1	142	3.74985e-08	PREDICTED: zinc finger X-chromosomal protein-like [Diaphorina citri]	P42283	141	4.65558e-08	Longitudinals lacking protein, isoform G OS=Drosophila melanogaster GN=lola PE=1 SV=2	PF00412//PF00096	LIM domain//Zinc finger, C2H2 type	21	1.59	19	1.57	17	1.13	12	1.11
c15735_g1	298	--	--	--	--	--	--	--	--	--	--	--	11	4.49	3	1.92	1	0.41	4	2.65
c15746_g1	689	--	--	--	--	--	--	--	--	--	--	--	9	0.81	18	1.45	9	0.81	26	2.47
c15748_g1	862	478265362	ENN82475.1	169	2.25256e-12	hypothetical protein YQE_01150, partial [Dendroctonus ponderosae]>gi|546681634|gb|ERL91692.1| hypothetical protein D910_09019 [Dendroctonus ponderosae]	P17502	130	4.72292e-08	Protamine OS=Anthonomus grandis PE=2 SV=1	PF02811//PF08283	PHP domain//Geminivirus rep protein central domain	17	1.14	73	4.36	12	0.81	408	28.65
c15754_g1	991	--	--	--	--	--	--	--	--	--	--	--	14	0.79	15	0.76	20	1.14	20	1.19
c15757_g1	542	642918320	XP_008191458.1	171	1.04791e-11	PREDICTED: uncharacterized protein LOC656340 [Tribolium castaneum]	--	--	--	--	--	--	19	2.51	36	4.38	32	4.24	15	2.1
c15758_g1	413	--	--	--	--	--	--	--	--	--	--	--	6	1.2	8	1.48	7	1.41	10	2.17
c15761_g1	297	--	--	--	--	--	--	--	--	--	--	--	6	2.47	3	1.21	4	1.66	1	0.47
c15764_g1	464	--	--	--	--	--	--	--	--	--	--	--	12	1.96	5	0.75	6	0.99	4	0.7
c15776_g1	615	--	--	--	--	--	--	--	--	--	--	--	3	0.32	8	0.76	5	0.53	5	0.56
c15777_g1	329	--	--	--	--	--	--	--	--	--	--	--	7	2.23	2	0.61	2	0.64	2	0.71
c15781_g1	351	--	--	--	--	--	--	--	--	--	--	--	5	1.6	2	0.52	3	0.89	7	2.39
c15785_g1	394	--	--	--	--	--	--	--	--	--	--	--	4	0.87	6	1.22	7	1.54	5	1.19
c15790_g1	546	--	--	--	--	--	--	--	--	--	--	--	9	1.13	6	1.1	6	0.99	5	0.89
c15794_g1	291	--	--	--	--	--	--	--	--	--	--	--	3	1.57	2	1.01	7	3.75	1	0.5
c15795_g1	387	--	--	--	--	--	--	--	--	--	PF04272	Phospholamban	3	0.68	2	0.42	3	0.68	2	0.49
c15796_g1	729	--	--	--	--	--	--	--	--	--	--	--	4	0.33	9	0.67	4	0.34	10	0.88
c15797_g1	279	--	--	--	--	--	--	--	--	--	--	--	4	1.96	4	1.97	2	0.99	2	1.13
c15808_g1	283	--	--	--	--	--	--	--	--	--	--	--	9	4.23	6	2.82	6	2.85	14	7.57
c15809_g1	2011	642939576	XP_008200538.1	133	2.35719e-06	PREDICTED: uncharacterized protein LOC103314961 isoform X2 [Tribolium castaneum]	--	--	--	--	--	--	641	15.93	643	14.08	731	18.2	520	13.4
c15811_g1	3817	332375100	AEE62691.1	1430	1.13556e-179	unknown [Dendroctonus ponderosae]	O46108	791	1.69741e-92	Lipase 3 OS=Drosophila melanogaster GN=Lip3 PE=2 SV=1	PF03193//PF00005//PF01738//PF01061//PF04083//PF01926	Protein of unknown function, DUF258//ABC transporter//Dienelactone hydrolase family//ABC-2 type transporter//Partial alpha/beta-hydrolase lipase region//50S ribosome-binding GTPase	1547	20.47	540	6.32	2931	38.98	399	5.49
c15812_g1	677	91090518	XP_969863.1	628	2.42589e-80	PREDICTED: splicing factor 3B subunit 6 [Tribolium castaneum]>gi|270013874|gb|EFA10322.1| hypothetical protein TcasGA2_TC012538 [Tribolium castaneum]	P59708	537	7.77604e-68	Splicing factor 3B subunit 6 OS=Mus musculus GN=Sf3b6 PE=1 SV=1	PF00076	RNA recognition motif. (a.k.a. RRM, RBD, or RNP domain)	1004	92.51	673	55.75	805	74.64	491	47.78
c15814_g1	615	--	--	--	--	--	--	--	--	--	PF08119//PF00304	Scorpion acidic alpha-KTx toxin family//Gamma-thionin family	1077	113.66	5520	525.64	102	10.83	5739	641.54
c15818_g1	326	--	--	--	--	--	--	--	--	--	--	--	30	9.78	26	8.14	25	8.22	27	9.8
c15821_g1	448	--	--	--	--	--	--	--	--	--	--	--	15	2.63	7	1.32	22	3.91	7	1.44
c15822_g1	764	--	--	--	--	--	--	--	--	--	--	--	9	0.78	11	0.95	9	0.84	15	1.43
c15824_g1	1024	91086315	XP_973973.1	676	1.19665e-84	PREDICTED: vesicle transport protein USE1 [Tribolium castaneum]	Q9VSU7	373	1.62001e-40	Vesicle transport protein USE1 OS=Drosophila melanogaster GN=Use1 PE=2 SV=3	PF06179//PF02970//PF00517	Surfeit locus protein 5 subunit 22 of Mediator complex//Tubulin binding cofactor A//Retroviral envelope protein	208	11.21	231	11.08	224	12.14	227	12.81
c15825_g1	1081	642913239	XP_008201452.1	1480	0	PREDICTED: WD repeat-containing protein 61 [Tribolium castaneum]>gi|270001971|gb|EEZ98418.1| hypothetical protein TcasGA2_TC000886 [Tribolium castaneum]	Q6P5M2	1040	3.47636e-139	WD repeat-containing protein 61 OS=Danio rerio GN=wdr61 PE=2 SV=1	PF00400//PF10584//PF02480//PF09066//PF04053	WD domain, G-beta repeat//Proteasome subunit A N-terminal signature//Alphaherpesvirus glycoprotein E//Beta2-adaptin appendage, C-terminal sub-domain//Coatomer WD associated region	262	13.22	393	17.62	235	11.92	275	14.52
c15828_g1	2539	91078200	XP_968428.1	1214	4.97421e-157	PREDICTED: m7GpppN-mRNA hydrolase [Tribolium castaneum]>gi|270001356|gb|EEZ97803.1| hypothetical protein TcasGA2_TC000167 [Tribolium castaneum]	Q5REQ8	739	1.93422e-87	m7GpppN-mRNA hydrolase OS=Pongo abelii GN=DCP2 PE=2 SV=1	PF00293//PF05026	NUDIX domain//Dcp2, box A domain	2716	52.03	3595	60.72	3331	64.16	3026	60.27
c15830_g1	4582	649572325	NP_001280495.1	1336	1.13269e-161	axis inhibition protein [Tribolium castaneum]>gi|642931718|ref|XP_008196700.1| PREDICTED: axin isoform X1 [Tribolium castaneum]>gi|270012780|gb|EFA09228.1| axin [Tribolium castaneum]>gi|358250168|emb|CCE45999.1| axin [Tribolium castaneum]	P57094	281	1.043e-23	Axin-1 OS=Danio rerio GN=axin1 PE=1 SV=2	PF00615//PF00778	Regulator of G protein signaling domain//DIX domain	1041	10.8	1796	16.3	1220	12.77	1047	11.17
c15831_g1	722	478250768	ENN71260.1	203	7.95508e-17	hypothetical protein YQE_12187, partial [Dendroctonus ponderosae]>gi|546671407|gb|ERL83732.1| hypothetical protein D910_00945 [Dendroctonus ponderosae]>gi|546673033|gb|ERL84719.1| hypothetical protein D910_02144 [Dendroctonus ponderosae]>gi|546675550|gb|ERL86723.1| hypothetical protein D910_04129 [Dendroctonus ponderosae]	P17502	190	1.42599e-16	Protamine OS=Anthonomus grandis PE=2 SV=1	--	--	82	6.92	529	40.04	152	12.9	2853	253.82
c15837_g1	705	270015974	EFA12422.1	691	1.39289e-79	hypothetical protein TcasGA2_TC004414 [Tribolium castaneum]	Q04833	247	6.41878e-22	Low-density lipoprotein receptor-related protein OS=Caenorhabditis elegans GN=lrp-1 PE=1 SV=1	PF00057	Low-density lipoprotein receptor domain class A	285	24.84	90	7.04	288	25.26	82	7.54
c15838_g1	1781	478256841	ENN77016.1	1093	1.4748e-141	hypothetical protein YQE_06510, partial [Dendroctonus ponderosae]>gi|546673799|gb|ERL85343.1| hypothetical protein D910_02763 [Dendroctonus ponderosae]	Q9V785	809	6.56113e-99	SH3 domain-binding protein 5 homolog OS=Drosophila melanogaster GN=pcs PE=1 SV=4	--	--	2933	82.92	2248	56.17	2922	83.08	2455	72.31
c1583_g1	319	--	--	--	--	--	--	--	--	--	--	--	2	0.69	1	0.33	1	0.35	4	1.54
c15840_g1	389	284159701	ADB80341.1	541	2.15959e-67	enolase [Eucorethra underwoodi]	P15007	517	4.64868e-62	Enolase OS=Drosophila melanogaster GN=Eno PE=1 SV=2	PF00113	Enolase, C-terminal TIM barrel domain	16	3.59	121	25.3	28	6.33	577	140.72
c15842_g1	1447	478257348	ENN77508.1	729	1.62216e-84	hypothetical protein YQE_06034, partial [Dendroctonus ponderosae]	P37198	439	3.2704e-46	Nuclear pore glycoprotein p62 OS=Homo sapiens GN=NUP62 PE=1 SV=3	PF05064//PF01497//PF06009	Nsp1-like C-terminal region//Periplasmic binding protein//Laminin Domain II	434	15.53	730	23.13	342	12.31	458	17.1
c15843_g1	606	264667371	ACY71271.1	703	1.10769e-91	ribosomal protein S19 [Chrysomela tremula]	Q8ITC3	520	2.03568e-65	40S ribosomal protein S19 OS=Argopecten irradians GN=RPS19 PE=2 SV=1	PF01090	Ribosomal protein S19e	16937	1825.87	16613	1617.04	13660	1482.15	12595	1438.98
c15845_g1	891	478255478	ENN75695.1	198	4.97215e-16	hypothetical protein YQE_07656, partial [Dendroctonus ponderosae]>gi|546676734|gb|ERL87690.1| hypothetical protein D910_05080 [Dendroctonus ponderosae]	--	--	--	--	--	--	36	2.31	151	8.63	34	2.19	659	44.33
c15846_g1	1471	642929013	XP_008195655.1	1139	4.4298e-150	PREDICTED: 4-hydroxybenzoate polyprenyltransferase, mitochondrial [Tribolium castaneum]	Q9VHS7	972	1.17791e-125	4-hydroxybenzoate polyprenyltransferase, mitochondrial OS=Drosophila melanogaster GN=Coq2 PE=2 SV=1	PF01040	UbiA prenyltransferase family	391	13.73	585	18.18	395	13.95	420	15.38
c15851_g1	260	--	--	--	--	--	--	--	--	--	--	--	5	3.06	1	1.05	4	3.19	1	0.72
c15852_g1	1454	91087553	XP_970739.1	1321	7.27802e-177	PREDICTED: protein farnesyltransferase subunit beta [Tribolium castaneum]>gi|270010683|gb|EFA07131.1| hypothetical protein TcasGA2_TC010122 [Tribolium castaneum]	P49355	1043	9.43517e-136	Protein farnesyltransferase subunit beta OS=Bos taurus GN=FNTB PE=2 SV=1	PF00432//PF07294	Prenyltransferase and squalene oxidase repeat//Fibroin P25	793	28.21	1135	35.76	834	29.84	1009	37.45
c15853_g1	616	--	--	--	--	--	--	--	--	--	--	--	28	2.95	256	24.32	60	6.36	1038	115.76
c15860_g1	1332	642918045	XP_008198993.1	421	1.48789e-42	PREDICTED: choline transporter-like protein 1 [Tribolium castaneum]>gi|642918047|ref|XP_008198994.1| PREDICTED: choline transporter-like protein 1 [Tribolium castaneum]>gi|270004665|gb|EFA01113.1| hypothetical protein TcasGA2_TC010325 [Tribolium castaneum]	Q9I9B9	217	2.36188e-17	Choline transporter-like protein 1 OS=Torpedo marmorata GN=slc44a1 PE=1 SV=1	--	--	152	5.98	337	11.76	177	7.01	198	8.14
c15861_g1	734	--	--	--	--	--	--	--	--	--	--	--	7	0.58	15	1.11	13	1.08	13	1.13
c15862_g1	274	--	--	--	--	--	--	--	--	--	--	--	37	19.16	65	33.98	30	15.71	50	30.04
c15864_g1	679	--	--	--	--	--	--	--	--	--	--	--	27	2.48	76	6.27	27	2.49	62	6.01
c15865_g1	658	642933037	XP_008197238.1	628	4.19853e-80	PREDICTED: troponin C-like [Tribolium castaneum]	P15159	416	2.05838e-49	Troponin C OS=Tachypleus tridentatus PE=1 SV=1	PF13499//PF13202//PF00036//PF13405	EF-hand domain pair//EF hand//EF hand//EF-hand domain	137	13.13	452	39	78	7.53	660	66.88
c15873_g1	1570	332375446	AEE62864.1	1661	0	unknown [Dendroctonus ponderosae]	P07764	1425	0	Fructose-bisphosphate aldolase OS=Drosophila melanogaster GN=Ald PE=1 SV=5	PF00274	Fructose-bisphosphate aldolase class-I	8902	290.11	15036	433.6	6181	202.59	11816	401.53
c15874_g1	1968	478251087	ENN71563.1	803	7.21742e-97	hypothetical protein YQE_11664, partial [Dendroctonus ponderosae]	P68037	694	1.31801e-85	Ubiquitin-conjugating enzyme E2 L3 OS=Mus musculus GN=Ube2l3 PE=2 SV=1	PF05773//PF05743//PF00179	RWD domain//UEV domain//Ubiquitin-conjugating enzyme	2016	88.11	1264	44.75	2117	80	1332	58.18
c15875_g1	6177	642911425	XP_008199417.1	2238	0	PREDICTED: uncharacterized protein LOC103314658 [Tribolium castaneum]>gi|270014802|gb|EFA11250.1| hypothetical protein TcasGA2_TC010783 [Tribolium castaneum]	P46063	1286	6.32241e-155	ATP-dependent DNA helicase Q1 OS=Homo sapiens GN=RECQL PE=1 SV=3	PF00595//PF01343//PF04055//PF00270//PF00271//PF04851//PF01017//PF13180	PDZ domain (Also known as DHR or GLGF)//Peptidase family S49//Radical SAM superfamily//DEAD/DEAH box helicase//Helicase conserved C-terminal domain//Type III restriction enzyme, res subunit//STAT protein, all-alpha domain//PDZ domain	753	6.46	3477	30.04	642	5.44	2317	23.23
c15876_g1	924	91081077	XP_975460.1	595	1.13853e-73	PREDICTED: UPF0587 protein CG4646 [Tribolium castaneum]>gi|642920128|ref|XP_008192218.1| PREDICTED: UPF0587 protein CG4646 [Tribolium castaneum]>gi|642920130|ref|XP_008192219.1| PREDICTED: UPF0587 protein CG4646 [Tribolium castaneum]	A1Z9A2	466	1.46358e-55	UPF0587 protein CG4646 OS=Drosophila melanogaster GN=CG4646 PE=2 SV=1	PF03791	KNOX2 domain	227	13.89	214	11.68	290	17.86	190	12.2
c15877_g1	1330	478253972	ENN74264.1	320	4.08379e-32	hypothetical protein YQE_09236, partial [Dendroctonus ponderosae]>gi|546674823|gb|ERL86109.1| hypothetical protein D910_03523 [Dendroctonus ponderosae]	Q6DGQ4	118	4.62712e-06	UPF0547 protein C16orf87 homolog OS=Danio rerio GN=zgc:92818 PE=2 SV=1	PF03896//PF03249	Translocon-associated protein (TRAP), alpha subunit//Type specific antigen	1106	43.62	551	19.26	1133	44.95	483	19.89
c15878_g1	1830	270007899	EFA04347.1	335	7.16662e-31	hypothetical protein TcasGA2_TC014643 [Tribolium castaneum]	--	--	--	--	--	--	23	0.63	146	3.54	44	1.21	872	24.91
c15879_g1	1555	91076984	XP_975463.1	915	1.83946e-113	PREDICTED: ras GTPase-activating protein-binding protein 2 [Tribolium castaneum]>gi|642913260|ref|XP_008201461.1| PREDICTED: ras GTPase-activating protein-binding protein 2 [Tribolium castaneum]>gi|642913262|ref|XP_008201462.1| PREDICTED: ras GTPase-activating protein-binding protein 2 [Tribolium castaneum]>gi|270001993|gb|EEZ98440.1| hypothetical protein TcasGA2_TC000929 [Tribolium castaneum]	Q5R9L3	438	3.71597e-46	Ras GTPase-activating protein-binding protein 2 OS=Pongo abelii GN=G3BP2 PE=2 SV=1	PF02136	Nuclear transport factor 2 (NTF2) domain	561	18.48	1879	54.79	590	19.55	994	34.15
c15881_g1	4995	270013992	EFA10440.1	188	2.63282e-12	hypothetical protein TcasGA2_TC012685 [Tribolium castaneum]	--	--	--	--	--	--	4246	78.62	4863	52	4932	106.5	5773	84.14
c15882_g1	3526	642940025	XP_008191587.1	2692	0	PREDICTED: 1-phosphatidylinositol 4,5-bisphosphate phosphodiesterase gamma-1 [Tribolium castaneum]	Q62077	1553	0	1-phosphatidylinositol 4,5-bisphosphate phosphodiesterase gamma-1 OS=Mus musculus GN=Plcg1 PE=1 SV=2	PF00168//PF00018//PF00017//PF01929//PF00387	C2 domain//SH3 domain//SH2 domain//Ribosomal protein L14//Phosphatidylinositol-specific phospholipase C, Y domain	18034	243.29	17722	210.49	14426	195.7	14340	200.9
c15885_g1	1869	167077504	ABZ10961.1	1787	0	arginine kinase [Phyllotreta striolata]	P48610	1618	0	Arginine kinase OS=Drosophila melanogaster GN=Argk PE=2 SV=2	PF02807//PF00217	ATP:guanido phosphotransferase, N-terminal domain//ATP:guanido phosphotransferase, C-terminal catalytic domain	17579	470.97	45010	1065.41	16278	438.59	26279	733.23
c15886_g1	1123	478259299	ENN79201.1	557	7.93774e-67	hypothetical protein YQE_04385, partial [Dendroctonus ponderosae]>gi|546681741|gb|ERL91773.1| hypothetical protein D910_09099 [Dendroctonus ponderosae]	P16257	357	9.86794e-39	Translocator protein OS=Rattus norvegicus GN=Tspo PE=1 SV=1	PF03073	TspO/MBR family	10253	493.94	9009	385.63	9031	437.63	6314	318.24
c15887_g1	1582	118026879	CAK26779.1	1048	7.29813e-133	TPA: transposase domain-containing protein [Aedes aegypti]	--	--	--	--	--	--	10	0.32	16	0.46	17	0.55	17	0.57
c15888_g1	665	--	--	--	--	--	--	--	--	--	--	--	24629	2326.5	19387	1647.54	20638	1961.89	15571	1554.3
c15888_g2	927	70909643	CAJ17246.1	1217	3.12139e-166	ribosomal protein L8e [Biphyllus lunatus]	Q95V39	1126	9.46181e-154	60S ribosomal protein L8 OS=Spodoptera frugiperda GN=RpL8 PE=2 SV=1	PF03947//PF00181	Ribosomal Proteins L2, C-terminal domain//Ribosomal Proteins L2, RNA binding domain	26576	1620.02	28979	1574.97	22674	1390.48	22615	1446.25
c15889_g1	1533	91077484	XP_968656.1	1499	0	PREDICTED: CAAX prenyl protease 1 homolog [Tribolium castaneum]>gi|270001610|gb|EEZ98057.1| hypothetical protein TcasGA2_TC000463 [Tribolium castaneum]	O75844	1018	3.4845e-131	CAAX prenyl protease 1 homolog OS=Homo sapiens GN=ZMPSTE24 PE=1 SV=2	PF01435//PF04138	Peptidase family M48//GtrA-like protein	978	32.75	1182	35.03	1034	34.82	979	34.19
c15890_g1	2396	91089631	XP_973546.1	1669	0	PREDICTED: serine/threonine-protein phosphatase 2A catalytic subunit beta isoform [Tribolium castaneum]>gi|270011357|gb|EFA07805.1| hypothetical protein TcasGA2_TC005366 [Tribolium castaneum]	P62716	1612	0	Serine/threonine-protein phosphatase 2A catalytic subunit beta isoform OS=Rattus norvegicus GN=Ppp2cb PE=1 SV=1	PF02135//PF00149	TAZ zinc finger//Calcineurin-like phosphoesterase	3630	74.13	4063	73.54	3969	81.47	3633	78.44
c15891_g1	468	--	--	--	--	--	--	--	--	--	--	--	4	0.64	4	0.59	10	1.62	5	0.86
c15892_g1	922	392315969	AFM57703.1	704	6.42913e-89	glutathione S-transferase D2 [Tribolium castaneum]	Q93113	454	3.45999e-53	Glutathione S-transferase 1, isoform D OS=Anopheles gambiae GN=GstD1 PE=1 SV=1	PF13409//PF13417//PF02798	Glutathione S-transferase, N-terminal domain//Glutathione S-transferase, N-terminal domain//Glutathione S-transferase, N-terminal domain	9187	563.84	42	2.3	9599	592.67	33	2.12
c15893_g1	2724	383858995	XP_003704984.1	328	1.78925e-30	PREDICTED: eukaryotic translation initiation factor 4H-like [Megachile rotundata]	Q5RBR8	255	1.40406e-22	Eukaryotic translation initiation factor 4H OS=Pongo abelii GN=EIF4H PE=2 SV=1	PF00076	RNA recognition motif. (a.k.a. RRM, RBD, or RNP domain)	1397	24.81	2591	40.55	1436	25.64	2260	41.72
c15895_g1	723	--	--	--	--	--	--	--	--	--	--	--	6	0.75	11	0.93	5	0.63	13	1.42
c15897_g1	626	--	--	--	--	--	--	--	--	--	--	--	9	0.93	7	0.65	15	1.55	6	0.65
c15898_g1	268	--	--	--	--	--	--	--	--	--	--	--	4	2.22	3	1.69	4	2.25	1	0.65
c15899_g1	637	--	--	--	--	--	--	--	--	--	--	--	17	1.89	18	2.05	11	1.35	21	2.55
c15900_g1	1131	91081425	XP_973359.1	814	3.43207e-104	PREDICTED: syntaxin-12 [Tribolium castaneum]>gi|270006361|gb|EFA02809.1| Syntaxin 13 [Tribolium castaneum]	Q9ER00	328	1.44014e-33	Syntaxin-12 OS=Mus musculus GN=Stx12 PE=1 SV=1	PF05739//PF00957	SNARE domain//Synaptobrevin	654	31.24	514	21.81	679	32.62	477	23.84
c15901_g1	764	--	--	--	--	--	--	--	--	--	PF11051//PF00721	Mannosyltransferase putative//Virus coat protein (TMV like)	73	5.71	608	42.6	26	2.05	308	25.37
c15905_g1	2143	641680342	XP_008188973.1	422	4.15794e-64	PREDICTED: uncharacterized protein LOC103311179 [Acyrthosiphon pisum]	--	--	--	--	--	--	14	0.96	30	0.67	18	1.02	23	0.95
c15907_g1	296	389608541	BAM17880.1	168	1.78417e-12	cathepsin B [Papilio xuthus]	--	--	--	--	PF08127	Peptidase family C1 propeptide	43	17.86	398	162.62	5	2.1	240	113.2
c15909_g1	1304	189236178	XP_967737.2	675	3.02263e-81	PREDICTED: transcription factor AP-4 [Tribolium castaneum]	Q01664	405	3.02191e-43	Transcription factor AP-4 OS=Homo sapiens GN=TFAP4 PE=1 SV=2	PF00010//PF03331	Helix-loop-helix DNA-binding domain//UDP-3-O-acyl N-acetylglycosamine deacetylase	325	13.12	410	14.67	374	15.18	313	13.19
c15912_g1	971	--	--	--	--	--	--	--	--	--	--	--	10	1.23	13	1	17	1.68	15	2.22
c15914_g1	1460	--	--	--	--	--	--	--	--	--	--	--	602	21.32	146	4.58	692	24.64	191	7.06
c15917_g1	413	270010594	EFA07042.1	127	6.59806e-07	hypothetical protein TcasGA2_TC010016 [Tribolium castaneum]	--	--	--	--	--	--	7	1.4	9	1.67	6	1.21	6	1.3
c15921_g1	1373	91080255	XP_973292.1	1138	1.39509e-150	PREDICTED: CMP-sialic acid transporter 1 isoform X1 [Tribolium castaneum]>gi|642918860|ref|XP_008191618.1| PREDICTED: CMP-sialic acid transporter 1 isoform X1 [Tribolium castaneum]>gi|270005621|gb|EFA02069.1| hypothetical protein TcasGA2_TC007703 [Tribolium castaneum]	Q8LGE9	243	2.22289e-21	CMP-sialic acid transporter 1 OS=Arabidopsis thaliana GN=At5g41760 PE=2 SV=1	PF04142//PF00892//PF08449	Nucleotide-sugar transporter//EamA-like transporter family//UAA transporter family	367	13.95	425	14.31	369	14.11	380	15.08
c15924_g1	930	--	--	--	--	--	--	--	--	--	--	--	6	0.36	9	0.49	14	0.86	8	0.51
c15926_g1	230	678195858	KFV62840.1	144	2.4876e-10	hypothetical protein N307_09981, partial [Picoides pubescens]	--	--	--	--	--	--	2	1.94	2	2.14	1	0.99	1	1.21
c15929_g1	631	478259480	ENN79367.1	283	1.16364e-35	hypothetical protein YQE_04193, partial [Dendroctonus ponderosae]	Q9CZ62	152	2.73264e-10	Centrosomal protein of 97 kDa OS=Mus musculus GN=Cep97 PE=2 SV=1	PF00560	Leucine Rich Repeat	55	6.9	37	4.1	49	6.25	24	3.05
c15931_g1	457	309318773	BAJ23047.1	343	8.43728e-38	peptidoglycan-recognition protein-SC2 [Tenebrio molitor]	Q70PW6	300	9.60245e-33	Peptidoglycan-recognition protein SB2 OS=Drosophila simulans GN=PGRP-SB2 PE=3 SV=1	PF01510	N-acetylmuramoyl-L-alanine amidase	68	11.39	216	33.22	25	4.22	204	36.71
c15936_g1	514	--	--	--	--	--	--	--	--	--	--	--	2	0.4	4	0.55	7	1.18	6	0.88
c15939_g1	420	478256533	ENN76717.1	238	1.13269e-21	hypothetical protein YQE_06782, partial [Dendroctonus ponderosae]>gi|546679994|gb|ERL90356.1| hypothetical protein D910_07705 [Dendroctonus ponderosae]	Q9UL36	143	1.7493e-09	Zinc finger protein 236 OS=Homo sapiens GN=ZNF236 PE=2 SV=2	PF07649//PF04810//PF00096	C1-like domain//Sec23/Sec24 zinc finger//Zinc finger, C2H2 type	17	3.3	20	3.59	19	3.72	14	2.94
c15940_g1	251	--	--	--	--	--	--	--	--	--	--	--	1	0.69	1	0.72	2	1.4	1	0.83
c15941_g1	1045	642937376	XP_008198812.1	825	2.41939e-106	PREDICTED: estradiol 17-beta-dehydrogenase 8 [Tribolium castaneum]>gi|270001108|gb|EEZ97555.1| hypothetical protein TcasGA2_TC011405 [Tribolium castaneum]	Q92506	630	3.66293e-78	Estradiol 17-beta-dehydrogenase 8 OS=Homo sapiens GN=HSD17B8 PE=1 SV=2	PF01073//PF00106//PF01370	3-beta hydroxysteroid dehydrogenase/isomerase family//short chain dehydrogenase//NAD dependent epimerase/dehydratase family	755	39.68	826	38.62	774	40.92	656	36.11
c15944_g1	1223	662215753	XP_008481775.1	971	2.64492e-114	PREDICTED: uncharacterized protein LOC103518486 [Diaphorina citri]	P04323	748	1.7303e-87	Retrovirus-related Pol polyprotein from transposon 17.6 OS=Drosophila melanogaster GN=pol PE=3 SV=1	--	--	10	0.44	10	0.4	9	0.41	9	0.41
c15950_g1	2104	675369175	KFM62077.1	590	3.37468e-61	Hypothetical protein in type-1 retrotransposable element R1DM, partial [Stegodyphus mimosarum]	P16425	397	1.5679e-38	Putative 115 kDa protein in type-1 retrotransposable element R1DM OS=Drosophila melanogaster GN=R1A1-element\ORF2 PE=3 SV=1	PF00078//PF05983	Reverse transcriptase (RNA-dependent DNA polymerase)//MED7 protein	13	0.31	16	0.33	20	0.47	24	0.59
c15951_g1	709	642937367	XP_008198808.1	621	2.18972e-70	PREDICTED: ATP-dependent helicase brm isoform X2 [Tribolium castaneum]	P25439	511	8.38416e-57	ATP-dependent helicase brm OS=Drosophila melanogaster GN=brm PE=1 SV=2	PF07533	BRK domain	145	12.6	147	11.46	226	19.77	54	4.94
c15952_g1	491	--	--	--	--	--	--	--	--	--	--	--	13	1.93	4	0.54	21	3.15	13	2.07
c15956_g1	784	--	--	--	--	--	--	--	--	--	--	--	6	0.59	13	1.11	8	0.79	35	2.86
c15960_g1	921	557782537	XP_005190881.1	371	4.78231e-40	PREDICTED: uncharacterized protein LOC101895281 [Musca domestica]	--	--	--	--	--	--	6	0.46	6	0.33	6	0.37	9	0.67
c15961_g1	947	478252355	ENN72781.1	613	1.89566e-95	hypothetical protein YQE_10586, partial [Dendroctonus ponderosae]>gi|546680687|gb|ERL90913.1| hypothetical protein D910_08257 [Dendroctonus ponderosae]	Q9Y3Q4	260	7.73988e-27	Potassium/sodium hyperpolarization-activated cyclic nucleotide-gated channel 4 OS=Homo sapiens GN=HCN4 PE=1 SV=1	--	--	15	0.94	5	0.37	8	0.62	14	1.03
c15964_g1	295	--	--	--	--	--	--	--	--	--	PF01624	MutS domain I	2	0.84	3	1.24	5	2.12	7	3.33
c15965_g1	567	--	--	--	--	--	--	--	--	--	PF00096//PF01395	Zinc finger, C2H2 type//PBP/GOBP family	8	0.95	63	6.78	15	1.8	248	31.33
c15969_g1	1150	91090662	XP_974317.1	1204	4.54427e-162	PREDICTED: ubiquitin-like domain-containing CTD phosphatase 1 [Tribolium castaneum]	Q5ZJJ8	935	7.83039e-123	Ubiquitin-like domain-containing CTD phosphatase 1 OS=Gallus gallus GN=UBLCP1 PE=2 SV=1	PF03031//PF00240	NLI interacting factor-like phosphatase//Ubiquitin family	394	18.45	410	17.05	470	22.14	259	12.68
c15970_g1	620	--	--	--	--	--	--	--	--	--	--	--	83	8.66	153	14.4	97	10.18	110	12.15
c15974_g1	2613	642910650	XP_968863.2	1820	0	PREDICTED: protein hook [Tribolium castaneum]	B0WPU9	826	3.96011e-96	Protein hook OS=Culex quinquefasciatus GN=hk PE=3 SV=2	PF00265//PF00961	Thymidine kinase//LAGLIDADG endonuclease	583	10.83	600	9.82	592	11.06	422	8.15
c15976_g1	1397	478262463	ENN81134.1	1165	5.07514e-154	hypothetical protein YQE_02502, partial [Dendroctonus ponderosae]	Q9CZE3	720	1.33633e-90	Ras-related protein Rab-32 OS=Mus musculus GN=Rab32 PE=2 SV=3	PF00009//PF07728//PF00025//PF08477//PF01926//PF00071//PF04670//PF10662	Elongation factor Tu GTP binding domain//AAA domain (dynein-related subfamily)//ADP-ribosylation factor family//Miro-like protein//50S ribosome-binding GTPase//Ras family//Gtr1/RagA G protein conserved region//Ethanolamine utilisation - propanediol utilisation	293	11.23	807	30.41	449	17.04	528	23.52
c15977_g1	3547	642939614	XP_008193596.1	1517	0	PREDICTED: protein MAATS1-like [Tribolium castaneum]	Q17IN5	777	2.33269e-93	Mediator of RNA polymerase II transcription subunit 18 OS=Aedes aegypti GN=MED18 PE=3 SV=1	PF09637	Med18 protein	450	6.03	445	5.25	437	5.89	1883	26.22
c15978_g1	1164	642919030	XP_008191704.1	694	5.85352e-79	PREDICTED: MAGUK p55 subfamily member 5-A isoform X2 [Tribolium castaneum]	--	--	--	--	PF13180//PF00595	PDZ domain//PDZ domain (Also known as DHR or GLGF)	97	7.96	31	2.96	144	10.36	30	3.62
c15984_g1	577	--	--	--	--	--	--	--	--	--	--	--	6	0.7	43	4.51	9	1.05	211	25.95
c15987_g1	228	532032653	XP_005359244.1	395	1.01467e-47	PREDICTED: ubiquitin-40S ribosomal protein S27a [Microtus ochrogaster]	P0C276	393	1.32105e-48	Ubiquitin-60S ribosomal protein L40 OS=Ovis aries GN=UBA52 PE=2 SV=2	PF00240	Ubiquitin family	1880	1896.83	2397	2675.7	1949	2006.3	2896	3667.32
c15992_g1	312	--	--	--	--	--	--	--	--	--	--	--	4	1.45	4	1.41	7	2.56	3	1.22
c15_g1	248	--	--	--	--	--	--	--	--	--	--	--	63	45.49	23	17.51	62	45.44	30	26.08
c16002_g1	236	--	--	--	--	--	--	--	--	--	--	--	1	1.29	2	1.89	5	5.32	1	1.68
c16005_g1	294	--	--	--	--	--	--	--	--	--	--	--	2	0.85	3	1.25	1	0.43	1	0.48
c1600_g1	613	332374924	AEE62603.1	419	5.48807e-49	unknown [Dendroctonus ponderosae]>gi|546677753|gb|ERL88532.1| hypothetical protein D910_05918 [Dendroctonus ponderosae]	Q9CR60	276	5.01533e-29	Vesicle transport protein GOT1B OS=Mus musculus GN=Golt1b PE=2 SV=1	PF04178	Got1/Sft2-like family	352	37.32	207	19.81	344	36.71	136	15.28
c16011_g1	528	--	--	--	--	--	--	--	--	--	--	--	9	1.53	28	3.44	3	0.4	35	5.4
c16012_g1	944	478251660	ENN72114.1	490	6.71372e-57	hypothetical protein YQE_11173, partial [Dendroctonus ponderosae]>gi|478262747|gb|ENN81278.1| hypothetical protein YQE_02314, partial [Dendroctonus ponderosae]>gi|546680914|gb|ERL91088.1| hypothetical protein D910_08430 [Dendroctonus ponderosae]	Q9VMA0	240	3.98004e-22	Non-structural maintenance of chromosomes element 1 homolog OS=Drosophila melanogaster GN=CG11329 PE=1 SV=1	PF00628//PF01428//PF13639//PF00130//PF07574	PHD-finger//AN1-like Zinc finger//Ring finger domain//Phorbol esters/diacylglycerol binding domain (C1 domain)//Nse1 non-SMC component of SMC5-6 complex	93	5.99	101	5.6	113	7.15	66	4.39
c16027_g1	347	--	--	--	--	--	--	--	--	--	--	--	5	1.42	3	0.81	3	0.96	2	0.7
c16033_g1	309	--	--	--	--	--	--	--	--	--	--	--	3	1.11	1	0.36	2	0.75	1	0.42
c16038_g1	537	--	--	--	--	--	--	--	--	--	--	--	1695	218.87	2803	328.72	1152	149.75	2888	397.08
c16040_g1	463	--	--	--	--	--	--	--	--	--	--	--	7	1.15	7	1.05	8	1.32	9	1.58
c16055_g1	600	--	--	--	--	--	--	--	--	--	--	--	21	2.71	229	27.31	64	8.36	1057	148.05
c16083_g1	481	73921478	AAZ94269.1	331	9.78197e-34	cytochrome P450 [Leptinotarsa decemlineata]	Q964T2	269	2.17283e-26	Cytochrome P450 9e2 OS=Blattella germanica GN=CYP9E2 PE=2 SV=1	PF00067	Cytochrome P450	22	3.38	69	9.71	26	4.03	67	11.03
c16085_g1	563	--	--	--	--	--	--	--	--	--	--	--	3	0.36	5	0.54	5	0.6	8	1.02
c16090_g1	1148	478260057	ENN79842.1	570	2.1179e-65	hypothetical protein YQE_03664, partial [Dendroctonus ponderosae]	Q6DC58	335	1.19636e-34	Transmembrane protein 223 OS=Danio rerio GN=tmem223 PE=2 SV=1	--	--	205	13.34	201	11.2	178	11.62	195	10.59
c16095_g1	287	--	--	--	--	--	--	--	--	--	--	--	2	0.9	6	2.69	9	4.11	8	4.14
c16097_g1	259	--	--	--	--	--	--	--	--	--	--	--	5	3.1	1	0.64	3	1.88	2	1.47
c16099_g1	332	--	--	--	--	--	--	--	--	--	--	--	2	0.63	2	0.6	4	1.26	1	0.35
c16101_g1	235	--	--	--	--	--	--	--	--	--	--	--	5	4.44	3	2.9	1	0.9	1	1.1
c16120_g1	418	--	--	--	--	--	--	--	--	--	--	--	5	0.98	2	0.36	5	0.99	4	0.85
c16127_g1	402	--	--	--	--	--	--	--	--	--	--	--	29	10.97	8	4.43	29	13.47	8	4.62
c16133_g1	931	--	--	--	--	--	--	--	--	--	--	--	10	0.61	7	0.46	14	1.34	9	0.86
c1613_g1	275	--	--	--	--	--	--	--	--	--	--	--	1	0.51	3	1.55	1	0.52	1	0.59
c16144_g1	305	--	--	--	--	--	--	--	--	--	--	--	1	0.38	7	2.62	3	1.16	7	3.03
c16152_g1	2162	--	--	--	--	--	--	--	--	--	--	--	10	2.09	43	0.87	11	1	38	0.9
c16166_g1	563	--	--	--	--	--	--	--	--	--	--	--	7	0.84	4	0.44	9	1.09	3	0.83
c16172_g1	426	--	--	--	--	--	--	--	--	--	--	--	6	1.15	3	0.53	2	0.38	4	0.82
c1618_g1	675	--	--	--	--	--	--	--	--	--	--	--	15	1.39	9	0.75	17	1.58	14	1.37
c16191_g1	498	--	--	--	--	--	--	--	--	--	--	--	12	1.74	8	1.06	13	1.9	8	1.24
c16192_g1	383	--	--	--	--	--	--	--	--	--	PF08019	Domain of unknown function (DUF1705)	25	10.33	23	8.69	17	6.7	19	8.65
c16211_g1	235	--	--	--	--	--	--	--	--	--	--	--	6	5.33	2	1.93	5	4.52	2	2.19
c16224_g1	319	--	--	--	--	--	--	--	--	--	--	--	1	0.34	3	0.99	2	0.69	2	0.77
c16228_g1	291	--	--	--	--	--	--	--	--	--	--	--	1	0.43	2	0.86	4	1.76	1	0.5
c16233_g1	698	--	--	--	--	--	--	--	--	--	--	--	19	1.68	164	13.01	37	3.29	813	75.8
c16241_g1	562	--	--	--	--	--	--	--	--	--	--	--	4	0.48	4	0.44	4	0.49	5	0.64
c16246_g1	483	--	--	--	--	--	--	--	--	--	--	--	28	4.28	8	1.12	43	6.61	8	1.31
c16247_g1	300	478258253	ENN78382.1	247	3.27088e-22	hypothetical protein YQE_05183, partial [Dendroctonus ponderosae]	Q8WZ42	121	5.44517e-07	Titin OS=Homo sapiens GN=TTN PE=1 SV=4	PF02480	Alphaherpesvirus glycoprotein E	31	12.42	3	1.18	27	10.93	7	3.18
c1624_g1	541	--	--	--	--	--	--	--	--	--	--	--	250	31.92	16	1.85	214	27.5	12	1.63
c16250_g1	1017	--	--	--	--	--	--	--	--	--	--	--	14	0.76	10	0.48	21	1.15	13	0.74
c1626_g1	1354	61744001	AAX55631.1	354	2.99156e-34	farnesyl diphosphate synthase [Ips pini]	P08836	260	1.73761e-23	Farnesyl pyrophosphate synthase OS=Gallus gallus GN=FDPS PE=1 SV=2	PF00348	Polyprenyl synthetase	41	1.58	114	3.9	8	0.31	119	4.8
c16272_g1	750	--	--	--	--	--	--	--	--	--	--	--	8	0.68	7	0.5	7	0.56	8	0.68
c16274_g1	571	--	--	--	--	--	--	--	--	--	--	--	107	12.59	591	62.95	187	22.15	3214	401.64
c16275_g1	1126	91081025	XP_975319.1	338	3.74629e-35	PREDICTED: N-alpha-acetyltransferase 38, NatC auxiliary subunit [Tribolium castaneum]>gi|642920051|ref|XP_008192183.1| PREDICTED: N-alpha-acetyltransferase 38, NatC auxiliary subunit [Tribolium castaneum]>gi|270005993|gb|EFA02441.1| hypothetical protein TcasGA2_TC008128 [Tribolium castaneum]	Q9D2U5	223	1.39622e-20	N-alpha-acetyltransferase 38, NatC auxiliary subunit OS=Mus musculus GN=Naa38 PE=2 SV=1	--	--	396	19.02	203	8.66	321	15.51	233	11.71
c16278_g1	473	--	--	--	--	--	--	--	--	--	PF14984	CD24 protein	60	9.49	97	14.04	55	8.76	66	11.19
c16280_g1	490	--	--	--	--	--	--	--	--	--	--	--	4	0.6	3	0.41	7	1.05	2	0.32
c16285_g1	326	--	--	--	--	--	--	--	--	--	PF01222	Ergosterol biosynthesis ERG4/ERG24 family	4	1.3	1	0.31	9	2.96	2	0.73
c16286_g1	429	--	--	--	--	--	--	--	--	--	--	--	35	6.55	21	3.62	29	5.46	24	4.84
c16287_g1	491	--	--	--	--	--	--	--	--	--	--	--	26	3.87	21	2.85	15	2.25	18	2.86
c16289_g1	250	--	--	--	--	--	--	--	--	--	--	--	1	0.7	5	3.68	6	4.27	1	0.84
c16290_g1	997	--	--	--	--	--	--	--	--	--	--	--	7	0.39	16	0.79	26	1.46	14	0.82
c16290_g2	1116	270015838	EFA12286.1	307	2.78648e-28	hypothetical protein TcasGA2_TC016238 [Tribolium castaneum]	P16424	128	1.27821e-06	Uncharacterized 50 kDa protein in type I retrotransposable element R1DM OS=Drosophila melanogaster GN=R1A1-element\ORF1 PE=3 SV=1	PF00098	Zinc knuckle	21	1.02	17	0.73	16	0.78	11	0.56
c16298_g1	559	340374355	XP_003385703.1	160	2.90329e-11	PREDICTED: ADP-ribosylation factor-like protein 2-binding protein-like [Amphimedon queenslandica]	Q6DDX7	123	1.12633e-07	ADP-ribosylation factor-like protein 2-binding protein OS=Xenopus laevis GN=arl2bp PE=2 SV=1	--	--	19	2.31	66	7.27	24	2.93	305	39.38
c16301_g1	1067	512885082	XP_004921536.1	295	1.77273e-26	PREDICTED: uncharacterized protein LOC101739056, partial [Bombyx mori]	--	--	--	--	--	--	8	0.41	9	0.41	9	0.46	6	0.32
c16305_g1	492	--	--	--	--	--	--	--	--	--	--	--	20	3.75	4	0.65	16	2.39	10	1.98
c16308_g1	254	405966762	EKC32004.1	119	1.57611e-06	UPF0582 protein C13orf37-like protein [Crassostrea gigas]	--	--	--	--	PF02323	Egg-laying hormone precursor	11	7.29	5	3.45	16	10.75	3	2.37
c16320_g1	1963	607365179	EZA59380.1	432	5.10414e-45	hypothetical protein X777_00501 [Cerapachys biroi]	--	--	--	--	--	--	27	1.6	14	0.38	40	1.02	14	0.63
c16327_g1	598	--	--	--	--	--	--	--	--	--	--	--	8	0.88	6	0.6	6	0.66	5	0.58
c16328_g1	312	--	--	--	--	--	--	--	--	--	--	--	8	2.9	11	3.87	9	3.29	10	4.07
c16330_g1	475	--	--	--	--	--	--	--	--	--	PF04554	Extensin-like region	11	1.73	7	1.01	10	1.58	16	4.48
c16333_g1	664	--	--	--	--	--	--	--	--	--	--	--	11	1.04	11	0.94	14	1.33	19	1.9
c16335_g1	381	--	--	--	--	--	--	--	--	--	--	--	3	0.7	5	1.09	2	0.47	3	0.76
c16338_g1	1101	91079832	XP_970236.1	803	6.16949e-100	PREDICTED: protein enabled isoform X1 [Tribolium castaneum]>gi|270003288|gb|EEZ99735.1| hypothetical protein TcasGA2_TC002504 [Tribolium castaneum]	Q8T4F7	536	2.74886e-59	Protein enabled OS=Drosophila melanogaster GN=ena PE=1 SV=4	PF00638//PF02166	RanBP1 domain//Androgen receptor	226	13.3	299	15.98	214	12.4	232	14.59
c16345_g1	1072	--	--	--	--	--	--	--	--	--	--	--	13	0.74	20	1.21	13	0.79	11	0.73
c16356_g1	492	--	--	--	--	--	--	--	--	--	--	--	4	0.59	4	1.38	4	1.36	4	0.63
c16357_g1	2267	642911571	XP_008199480.1	1944	0	PREDICTED: solute carrier family 41 member 1-like [Tribolium castaneum]	Q5R839	1069	6.16147e-135	Solute carrier family 41 member 1 OS=Pongo abelii GN=SLC41A1 PE=2 SV=1	PF04812//PF01769	Hepatocyte nuclear factor 1 (HNF-1), beta isoform C terminus//Divalent cation transporter	1425	36.59	241	5.37	1633	42.31	718	19.27
c16358_g1	227	--	--	--	--	--	--	--	--	--	--	--	4	4.11	1	1.14	1	1.05	2	2.59
c16365_g1	334	--	--	--	--	--	--	--	--	--	PF12902	Ferritin-like	28	8.63	41	12.08	32	9.95	48	16.41
c16366_g1	214	--	--	--	--	--	--	--	--	--	--	--	2	2.71	5	7.83	2	2.78	6	10.6
c16369_g1	234	--	--	--	--	--	--	--	--	--	--	--	1	0.9	7	6.89	2	1.84	34	38.05
c1636_g1	308	--	--	--	--	--	--	--	--	--	--	--	3	1.12	5	1.82	1	0.38	3	1.26
c16370_g1	267	--	--	--	--	--	--	--	--	--	--	--	3	2.07	1	0.72	1	0.7	5	4.14
c16373_g1	648	--	--	--	--	--	--	--	--	--	--	--	33	3.23	78	6.88	30	2.96	80	8.29
c16374_g1	482	--	--	--	--	--	--	--	--	--	--	--	7	1.07	3	0.42	10	1.54	9	1.48
c16376_g1	339	--	--	--	--	--	--	--	--	--	--	--	4	1.19	49	13.92	2	0.6	15	4.95
c16387_g1	251	--	--	--	--	--	--	--	--	--	--	--	6	4.15	2	1.45	2	1.4	3	2.48
c16390_g1	282	--	--	--	--	--	--	--	--	--	--	--	4	1.9	4	1.9	3	1.44	2	1.09
c16392_g1	402	--	--	--	--	--	--	--	--	--	--	--	5	1.4	5	1.33	8	2	2	0.62
c16400_g1	328	--	--	--	--	--	--	--	--	--	--	--	2	0.94	1	0.31	3	1.12	1	0.36
c16407_g1	342	--	--	--	--	--	--	--	--	--	--	--	2	0.58	1	0.63	4	1.5	2	1.45
c16409_g1	432	--	--	--	--	--	--	--	--	--	--	--	9	1.66	35	5.96	5	0.93	155	30.87
c16421_g1	260	--	--	--	--	--	--	--	--	--	--	--	8	4.9	1	0.63	4	2.48	2	1.45
c16422_g1	479	--	--	--	--	--	--	--	--	--	--	--	42	6.5	107	15.16	18	2.81	90	14.93
c16425_g1	1135	642929346	XP_008195796.1	298	1.74355e-26	PREDICTED: putative mediator of RNA polymerase II transcription subunit 26 [Tribolium castaneum]>gi|270009635|gb|EFA06083.1| hypothetical protein TcasGA2_TC008920 [Tribolium castaneum]	Q8I335	124	4.9744e-06	Translation factor GUF1 homolog, mitochondrial OS=Plasmodium falciparum (isolate 3D7) GN=PFI0570w PE=3 SV=1	PF07559//PF07702	Flagellar basal body protein FlaE//UTRA domain	195	11.84	22	1.56	203	18.99	35	1.96
c16427_g1	351	--	--	--	--	--	--	--	--	--	--	--	2	0.55	3	1.56	3	1.19	4	2.1
c16433_g1	331	--	--	--	--	--	--	--	--	--	PF00840	Glycosyl hydrolase family 7	5	1.57	9	2.71	2	0.63	33	11.54
c16434_g1	330	--	--	--	--	--	--	--	--	--	--	--	2	0.98	5	2.46	1	0.32	6	3.18
c16441_g1	396	674098105	XP_008822468.1	144	1.05138e-08	PREDICTED: putative proline-rich protein 21 [Nannospalax galili]	--	--	--	--	--	--	3	1.12	3	0.74	4	0.87	3	1.02
c16446_g1	559	--	--	--	--	--	--	--	--	--	--	--	8	0.97	13	1.43	5	0.61	7	0.9
c16449_g1	339	--	--	--	--	--	--	--	--	--	--	--	5	1.49	9	2.56	5	1.5	7	2.31
c16450_g1	845	102939		296	1.43748e-26	hypothetical protein 2 - cabbage looper transposon TED (fragment)	--	--	--	--	--	--	6	0.41	8	0.49	6	0.41	9	0.65
c16451_g1	718	546675717	ERL86854.1	141	1.57175e-07	hypothetical protein D910_04257 [Dendroctonus ponderosae]	--	--	--	--	PF09036//PF07776	Bcr-Abl oncoprotein oligomerisation domain//Zinc-finger associated domain (zf-AD)	57	4.85	56	4.27	46	3.93	50	4.48
c16454_g1	2566	--	--	--	--	--	--	--	--	--	--	--	26	0.49	193	3.22	33	0.63	1022	20.12
c16458_g1	622	--	--	--	--	--	--	--	--	--	--	--	13	1.35	9	0.84	10	1.04	8	0.93
c16459_g1	923	270016915	EFA13361.1	826	2.10902e-103	hypothetical protein TcasGA2_TC002231 [Tribolium castaneum]	P21328	479	2.14275e-52	RNA-directed DNA polymerase from mobile element jockey OS=Drosophila melanogaster GN=pol PE=1 SV=1	PF00078	Reverse transcriptase (RNA-dependent DNA polymerase)	5	0.31	17	0.93	5	0.31	11	0.71
c16460_g1	838	--	--	--	--	--	--	--	--	--	--	--	18	1.25	5	0.31	26	1.81	10	0.73
c16461_g1	1109	--	--	--	--	--	--	--	--	--	--	--	28	1.37	285	12.39	56	2.75	1326	67.86
c16464_g1	1154	332376160	AEE63220.1	676	6.82631e-84	unknown [Dendroctonus ponderosae]	Q7JVE7	539	1.25179e-64	Sugar transporter SWEET1 OS=Drosophila melanogaster GN=slv PE=1 SV=1	PF03083	Sugar efflux transporter for intercellular exchange	585	27.28	447	18.51	641	30.06	420	20.48
c16467_g1	1397	--	--	--	--	--	--	--	--	--	PF05733	Tenuivirus/Phlebovirus nucleocapsid protein	12	0.46	49	1.63	9	0.46	17	0.67
c16469_g1	1009	--	--	--	--	--	--	--	--	--	--	--	7	0.38	13	0.63	7	0.39	11	0.63
c16475_g1	1873	189238106	XP_001813975.1	878	3.53594e-111	PREDICTED: protein unc-119 homolog [Tribolium castaneum]>gi|642925282|ref|XP_008194490.1| PREDICTED: protein unc-119 homolog [Tribolium castaneum]>gi|270008812|gb|EFA05260.1| hypothetical protein TcasGA2_TC015415 [Tribolium castaneum]	Q9XYQ2	722	1.54168e-88	Protein unc-119 homolog OS=Drosophila melanogaster GN=unc-119 PE=2 SV=1	--	--	688	18.39	407	9.61	726	19.51	275	7.65
c16476_g1	426	375313022	AFA51416.1	245	2.1765e-23	hairy enhancer of split-like 2, partial [Daphnia magna]	P13097	195	1.50896e-17	Enhancer of split m7 protein OS=Drosophila melanogaster GN=HLHm7 PE=2 SV=1	PF00010//PF07527	Helix-loop-helix DNA-binding domain//Hairy Orange	16	3.03	27	4.72	18	3.43	7	1.43
c16478_g1	948	332375572	AEE62927.1	753	1.06925e-95	unknown [Dendroctonus ponderosae]	Q9VF89	619	3.58445e-77	39S ribosomal protein L9, mitochondrial OS=Drosophila melanogaster GN=mRpL9 PE=2 SV=1	--	--	460	27.27	477	25.2	394	23.49	334	20.76
c16479_g1	744	512908981	XP_004926810.1	126	4.56353e-13	PREDICTED: myb/SANT-like DNA-binding domain-containing protein 3-like [Bombyx mori]	--	--	--	--	--	--	8	0.65	8	1.28	14	1.14	3	1.05
c16481_g1	796	642930657	XP_008199213.1	424	2.44968e-47	PREDICTED: uncharacterized protein LOC103314585 [Tribolium castaneum]	--	--	--	--	PF02566	OsmC-like protein	12	0.89	13	0.86	14	1.04	39	3.04
c16484_g1	550	--	--	--	--	--	--	--	--	--	--	--	11	1.37	3	0.34	13	1.63	11	1.46
c16485_g1	820	--	--	--	--	--	--	--	--	--	--	--	163	11.62	85	5.42	187	13.41	152	11.39
c16486_g1	483	478250805	ENN71297.1	569	4.8972e-70	hypothetical protein YQE_12222, partial [Dendroctonus ponderosae]	P47948	343	2.8377e-39	Troponin C, isoform 2 OS=Drosophila melanogaster GN=TpnC47D PE=2 SV=2	PF13202//PF00328//PF00298//PF00036//PF13499//PF02247//PF13405	EF hand//Histidine phosphatase superfamily (branch 2)//Ribosomal protein L11, RNA binding domain//EF hand//EF-hand domain pair//Large coat protein//EF-hand domain	311	47.51	32	4.47	332	51.07	34	5.56
c16491_g1	729	--	--	--	--	--	--	--	--	--	--	--	10	0.83	14	1.05	21	1.76	20	1.76
c16493_g1	835	--	--	--	--	--	--	--	--	--	--	--	9	0.63	6	0.37	5	0.35	7	0.51
c16494_g1	394	--	--	--	--	--	--	--	--	--	--	--	3	0.66	2	1.21	3	0.66	3	0.71
c16496_g1	3754	546674815	ERL86101.1	2302	0	hypothetical protein D910_03515 [Dendroctonus ponderosae]	--	--	--	--	PF01306//PF07690//PF01365	LacY proton/sugar symporter//Major Facilitator Superfamily//RIH domain	2530	31.95	1139	12.66	2894	36.75	1342	17.6
c16498_g1	1500	170039307	XP_001847481.1	376	1.2263e-38	ATP synthase B chain, mitochondrial [Culex quinquefasciatus]>gi|167862882|gb|EDS26265.1| ATP synthase B chain, mitochondrial [Culex quinquefasciatus]	Q94516	330	1.48713e-33	ATP synthase subunit b, mitochondrial OS=Drosophila melanogaster GN=ATPsyn-b PE=2 SV=2	PF05405	Mitochondrial ATP synthase B chain precursor (ATP-synt_B)	17	0.58	30	0.91	17	0.59	193	6.91
c16499_g1	2682	189234638	XP_975412.2	1820	0	PREDICTED: suppressor of fused homolog [Tribolium castaneum]>gi|642913950|ref|XP_008201227.1| PREDICTED: suppressor of fused homolog [Tribolium castaneum]>gi|642913953|ref|XP_008201229.1| PREDICTED: suppressor of fused homolog [Tribolium castaneum]>gi|270001630|gb|EEZ98077.1| hypothetical protein TcasGA2_TC000484 [Tribolium castaneum]	Q9Z0P7	1204	7.642e-154	Suppressor of fused homolog OS=Mus musculus GN=Sufu PE=1 SV=1	PF04131//PF12470	Putative N-acetylmannosamine-6-phosphate epimerase//Suppressor of Fused Gli/Ci N terminal binding domain	850	15.35	641	10.2	957	17.38	515	9.67
c16501_g1	503	--	--	--	--	--	--	--	--	--	--	--	8	1.4	34	4.94	14	2.02	39	6.37
c16503_g1	329	--	--	--	--	--	--	--	--	--	--	--	2	0.64	1	0.31	2	0.64	1	0.35
c16505_g1	1584	91084977	XP_972224.1	492	2.00361e-56	PREDICTED: myotrophin [Tribolium castaneum]>gi|270008542|gb|EFA04990.1| hypothetical protein TcasGA2_TC015069 [Tribolium castaneum]	Q7T2B9	284	1.62537e-28	Myotrophin OS=Danio rerio GN=mtpn PE=3 SV=1	PF00023//PF13606	Ankyrin repeat//Ankyrin repeat	1166	37.62	652	18.61	1185	38.45	680	22.87
c16507_g1	230	--	--	--	--	--	--	--	--	--	PF07243//PF02480//PF09402//PF00558	Phlebovirus glycoprotein G1//Alphaherpesvirus glycoprotein E//Man1-Src1p-C-terminal domain//Vpu protein	7	6.8	5	5.35	16	15.85	4	4.86
c16508_g1	750	--	--	--	--	--	--	--	--	--	--	--	9	0.72	10	0.72	20	1.61	10	0.84
c16509_g1	2438	546682654	ERL92566.1	1791	0	hypothetical protein D910_09879 [Dendroctonus ponderosae]	Q5NVI3	941	8.39836e-115	Protein Red OS=Pongo abelii GN=IK PE=2 SV=1	PF03032//PF00076//PF07808//PF00639//PF00098	Brevenin/esculentin/gaegurin/rugosin family//RNA recognition motif. (a.k.a. RRM, RBD, or RNP domain)//RED-like protein N-terminal region//PPIC-type PPIASE domain//Zinc knuckle	918	18.37	1087	19.19	868	17.47	698	14.53
c16511_g1	524	--	--	--	--	--	--	--	--	--	--	--	8	1.14	6	0.76	12	1.71	4	0.57
c16512_g1	705	--	--	--	--	--	--	--	--	--	--	--	18	1.57	19	1.49	15	1.32	15	1.38
c16512_g2	256	--	--	--	--	--	--	--	--	--	--	--	4	2.58	3	2.01	5	3.27	4	3.07
c16514_g1	2142	478251168	ENN71644.1	1231	1.93805e-160	hypothetical protein YQE_11742, partial [Dendroctonus ponderosae]	A6H730	580	1.54477e-65	Prostatic acid phosphatase OS=Bos taurus GN=ACPP PE=2 SV=1	PF00328	Histidine phosphatase superfamily (branch 2)	2083	61.63	3578	89.3	1777	52.84	2884	84.62
c16515_g1	1287	91085997	XP_972384.1	1161	6.64229e-156	PREDICTED: cyclin-related protein FAM58A [Tribolium castaneum]>gi|270010183|gb|EFA06631.1| hypothetical protein TcasGA2_TC009550 [Tribolium castaneum]	Q4QQW5	514	3.88842e-60	Cyclin-related protein FAM58A OS=Rattus norvegicus GN=Fam58a PE=2 SV=1	PF02984	Cyclin, C-terminal domain	518	21.54	731	26.97	533	22.3	445	19.33
c16516_g1	408	--	--	--	--	--	--	--	--	--	--	--	27	21.15	23	17.08	37	28.38	26	21.62
c16517_g1	353	--	--	--	--	--	--	--	--	--	--	--	13	3.55	5	1.29	6	1.65	3	0.9
c16520_g1	355	--	--	--	--	--	--	--	--	--	--	--	2	0.54	29	7.39	6	1.63	169	50.11
c16521_g1	896	478263405	ENN81776.1	816	5.78236e-107	hypothetical protein YQE_01836, partial [Dendroctonus ponderosae]>gi|546671271|gb|ERL83654.1| hypothetical protein D910_00815 [Dendroctonus ponderosae]	P62255	728	4.94651e-95	Ubiquitin-conjugating enzyme E2 G1 OS=Rattus norvegicus GN=Ube2g1 PE=2 SV=3	PF00179//PF05773	Ubiquitin-conjugating enzyme//RWD domain	17	1.08	33	1.87	19	1.22	201	13.42
c16524_g1	434	--	--	--	--	--	--	--	--	--	--	--	18	3.3	17	2.87	12	2.21	135	26.66
c16526_g1	745	--	--	--	--	--	--	--	--	--	--	--	38	3.47	30	2.18	30	2.71	31	2.64
c16528_g1	433	--	--	--	--	--	--	--	--	--	--	--	45	8.28	5	0.85	47	8.71	4	0.79
c16533_g1	1393	91083955	XP_975011.1	1408	0	PREDICTED: prolactin regulatory element-binding protein isoform X1 [Tribolium castaneum]>gi|270007977|gb|EFA04425.1| hypothetical protein TcasGA2_TC014725 [Tribolium castaneum]	Q9HCU5	472	7.04323e-52	Prolactin regulatory element-binding protein OS=Homo sapiens GN=PREB PE=1 SV=2	PF00400	WD domain, G-beta repeat	410	15.32	713	23.61	448	16.84	487	19
c16538_g1	667	332024529	EGI64727.1	503	1.36124e-61	TRM112-like protein [Acromyrmex echinatior]	Q9DCG9	367	2.23981e-42	Multifunctional methyltransferase subunit TRM112-like protein OS=Mus musculus GN=Trmt112 PE=2 SV=1	--	--	438	41.2	241	20.39	400	37.87	169	16.8
c16541_g1	1854	91087837	XP_967757.1	1002	1.58733e-125	PREDICTED: putative fatty acyl-CoA reductase CG5065 [Tribolium castaneum]>gi|270012001|gb|EFA08449.1| hypothetical protein TcasGA2_TC006096 [Tribolium castaneum]	Q5R834	850	3.75885e-104	Fatty acyl-CoA reductase 1 OS=Pongo abelii GN=FAR1 PE=2 SV=1	PF01370//PF02719//PF01118//PF01073//PF03015	NAD dependent epimerase/dehydratase family//Polysaccharide biosynthesis protein//Semialdehyde dehydrogenase, NAD binding domain//3-beta hydroxysteroid dehydrogenase/isomerase family//Male sterility protein	589	15.92	2413	57.64	156	4.24	2747	77.34
c16543_g1	326	--	--	--	--	--	--	--	--	--	--	--	3	0.98	56	17.53	9	2.96	298	108.2
c16543_g2	795	--	--	--	--	--	--	--	--	--	--	--	159	11.8	139	9.23	179	13.37	91	7.11
c16544_g1	1467	--	--	--	--	--	--	--	--	--	--	--	23	0.81	14	0.44	30	1.06	17	0.62
c16549_g1	355	--	--	--	--	--	--	--	--	--	--	--	4	1.08	10	2.55	9	2.45	6	1.78
c16551_g1	547	--	--	--	--	--	--	--	--	--	--	--	6	0.75	10	1.14	8	1.01	30	4.01
c16553_g1	2417	478250507	ENN71002.1	1245	1.8147e-159	hypothetical protein YQE_12402, partial [Dendroctonus ponderosae]	P09875	565	1.22249e-61	UDP-glucuronosyltransferase 2B1 OS=Rattus norvegicus GN=Ugt2b1 PE=2 SV=1	PF00201//PF04101//PF03033	UDP-glucoronosyl and UDP-glucosyl transferase//Glycosyltransferase family 28 C-terminal domain//Glycosyltransferase family 28 N-terminal domain	91	1.84	80	1.43	201	4.08	68	1.43
c16556_g1	251	--	--	--	--	--	--	--	--	--	--	--	8	7.12	1	0.72	10	9.08	2	2.16
c16558_g1	444	--	--	--	--	--	--	--	--	--	--	--	7	1.23	5	1.59	24	6.39	7	1.33
c16564_g1	2078	--	--	--	--	--	--	--	--	--	--	--	24	0.57	25	0.6	22	0.61	28	0.69
c16565_g1	805	546685544	ERL95031.1	489	1.70741e-57	hypothetical protein D910_12301 [Dendroctonus ponderosae]	Q2KIB9	203	1.48076e-17	Ribonuclease P protein subunit p29 OS=Bos taurus GN=POP4 PE=2 SV=1	PF01868	Domain of unknown function UPF0086	136	9.93	126	8.23	125	9.18	98	7.53
c16569_g1	1612	--	--	--	--	--	--	--	--	--	--	--	41	1.3	22	0.62	51	1.62	12	0.4
c16571_g1	920	642933827	XP_008190792.1	639	2.5723e-80	PREDICTED: troponin C, isoform 1 [Tribolium castaneum]>gi|270013576|gb|EFA10024.1| hypothetical protein TcasGA2_TC012196 [Tribolium castaneum]	P47947	590	2.82783e-74	Troponin C, isoform 1 OS=Drosophila melanogaster GN=TpnC41C PE=2 SV=2	PF00036//PF13202//PF10591//PF13499//PF04882//PF13405	EF hand//EF hand//Secreted protein acidic and rich in cysteine Ca binding region//EF-hand domain pair//Peroxin-3//EF-hand domain	461	28.37	202	11.09	424	26.25	680	43.91
c16574_g1	541	--	--	--	--	--	--	--	--	--	--	--	8	1.02	15	1.74	13	1.67	20	2.72
c16575_g1	891	--	--	--	--	--	--	--	--	--	--	--	154	9.87	1658	94.81	23	1.48	521	35.05
c16581_g1	363	--	--	--	--	--	--	--	--	--	--	--	5	1.29	3	0.73	8	2.08	5	1.41
c16583_g1	557	113951691	NP_001039280.1	391	3.87438e-45	chemosensory protein 12 precursor [Tribolium castaneum]>gi|112031836|gb|ABH88185.1| chemosensory protein 12 [Tribolium castaneum]>gi|270010974|gb|EFA07422.1| chemosensory protein 9 [Tribolium castaneum]	Q9W1C9	326	7.57629e-37	Ejaculatory bulb-specific protein 3 OS=Drosophila melanogaster GN=PebIII PE=1 SV=2	--	--	47962	5857.45	5301	586.83	54212	6664.64	5509	715.28
c16585_g1	1261	642937187	XP_008198730.1	217	5.37055e-16	PREDICTED: cuticular protein analogous to peritrophins 1-J isoform X2 [Tribolium castaneum]	--	--	--	--	--	--	9	0.38	12	0.45	11	0.46	9	0.39
c16590_g1	998	270005578	EFA02026.1	505	1.7848e-54	hypothetical protein TcasGA2_TC007651 [Tribolium castaneum]	Q9VK33	308	4.64058e-29	Polycomb protein Sfmbt OS=Drosophila melanogaster GN=Sfmbt PE=1 SV=2	PF02198//PF07647	Sterile alpha motif (SAM)/Pointed domain//SAM domain (Sterile alpha motif)	168	9.34	227	11.24	186	10.41	168	9.79
c16594_g1	969	--	--	--	--	--	--	--	--	--	--	--	269	15.52	308	15.82	319	18.51	301	18.2
c16595_g1	712	642933681	XP_008197519.1	260	2.3813e-25	PREDICTED: uncharacterized protein LOC103314155 [Tribolium castaneum]>gi|270012583|gb|EFA09031.1| hypothetical protein TcasGA2_TC006744 [Tribolium castaneum]	--	--	--	--	PF13023	HD domain	157	13.5	20	1.54	117	10.12	20	1.81
c16598_g1	807	--	--	--	--	--	--	--	--	--	--	--	10	0.73	8	0.52	9	0.66	8	0.61
c16600_g1	2434	642918316	XP_008191456.1	609	6.75713e-65	PREDICTED: proline-, glutamic acid- and leucine-rich protein 1-like [Tribolium castaneum]	--	--	--	--	--	--	171	3.43	408	7.21	124	2.5	290	6.05
c16608_g1	679	--	--	--	--	--	--	--	--	--	--	--	4	0.37	5	0.41	17	1.57	11	1.07
c16609_g1	593	--	--	--	--	--	--	--	--	--	--	--	4	0.59	10	1.06	5	0.56	74	9.32
c16611_g1	496	--	--	--	--	--	--	--	--	--	--	--	10	1.46	4	0.58	9	1.4	2	0.31
c16612_g1	2655	189234553	XP_973928.2	1152	1.32459e-141	PREDICTED: putative homeodomain transcription factor [Tribolium castaneum]>gi|270002071|gb|EEZ98518.1| hypothetical protein TcasGA2_TC001020 [Tribolium castaneum]	Q9V9A8	700	6.41183e-77	Putative homeodomain transcription factor OS=Drosophila melanogaster GN=phtf PE=1 SV=2	--	--	1024	20.33	1407	24.67	1223	24.03	1196	24.63
c16615_g1	634	--	--	--	--	--	--	--	--	--	--	--	42	4.24	8	0.73	49	4.98	10	1.07
c16616_g1	1322	478254355	ENN74607.1	429	1.87598e-46	hypothetical protein YQE_08728, partial [Dendroctonus ponderosae]>gi|546677887|gb|ERL88637.1| hypothetical protein D910_06021 [Dendroctonus ponderosae]	Q28DG6	158	1.26577e-10	LysM and putative peptidoglycan-binding domain-containing protein 3 OS=Xenopus tropicalis GN=lysmd3 PE=2 SV=1	PF01476//PF02796	LysM domain//Helix-turn-helix domain of resolvase	583	23.17	575	20.27	618	24.71	525	21.79
c16617_g1	722	91087645	XP_973337.1	413	1.16021e-45	PREDICTED: homocysteine-responsive endoplasmic reticulum-resident ubiquitin-like domain member 2 protein [Tribolium castaneum]>gi|270010715|gb|EFA07163.1| hypothetical protein TcasGA2_TC010160 [Tribolium castaneum]	Q6NYI0	269	6.29843e-26	Homocysteine-responsive endoplasmic reticulum-resident ubiquitin-like domain member 2 protein OS=Danio rerio GN=herpud2 PE=2 SV=1	PF00240	Ubiquitin family	693	58.47	750	56.77	788	66.9	541	48.13
c16618_g1	617	642916270	XP_008190955.1	277	2.05142e-27	PREDICTED: uncharacterized protein LOC103312336 isoform X1 [Tribolium castaneum]	--	--	--	--	--	--	25	2.63	64	6.07	22	2.33	215	23.92
c16619_g1	1177	270006196	EFA02644.1	270	1.37457e-24	hypothetical protein TcasGA2_TC008365 [Tribolium castaneum]	--	--	--	--	--	--	364	16.58	334	13.51	334	15.3	191	9.1
c16620_g1	737	642928380	XP_008192720.1	228	4.85325e-21	PREDICTED: uncharacterized protein LOC103312833 [Tribolium castaneum]>gi|642928382|ref|XP_008192721.1| PREDICTED: uncharacterized protein LOC103312833 [Tribolium castaneum]>gi|270010784|gb|EFA07232.1| hypothetical protein TcasGA2_TC010589 [Tribolium castaneum]	--	--	--	--	--	--	12	0.98	57	4.19	19	1.57	419	36.24
c16621_g1	1935	546674387	ERL85774.1	2067	0	hypothetical protein D910_03189 [Dendroctonus ponderosae]	O75419	1095	1.38188e-139	Cell division control protein 45 homolog OS=Homo sapiens GN=CDC45 PE=1 SV=1	PF01368//PF02323//PF02724	DHH family//Egg-laying hormone precursor//CDC45-like protein	180	4.64	260	5.92	162	4.2	159	4.27
c16622_g1	879	--	--	--	--	--	--	--	--	--	PF01607//PF06971//PF13603//PF00060	Chitin binding Peritrophin-A domain//Putative DNA-binding protein N-terminus//Leucyl-tRNA synthetase, Domain 2//Ligand-gated ion channel	13	0.85	331	19.26	12	0.79	297	20.33
c16624_g1	440	--	--	--	--	--	--	--	--	--	--	--	5	0.91	2	0.54	8	2	4	0.88
c16626_g1	1482	478260093	ENN79878.1	1405	0	hypothetical protein YQE_03697, partial [Dendroctonus ponderosae]>gi|546676554|gb|ERL87543.1| hypothetical protein D910_04934, partial [Dendroctonus ponderosae]	O02465	1205	6.15873e-161	Opsin-2 OS=Manduca sexta GN=OP2 PE=2 SV=2	PF00001	7 transmembrane receptor (rhodopsin family)	268	9.33	15	0.46	650	22.75	9	0.33
c16627_g1	1216	642935432	XP_971653.2	1063	1.52067e-141	PREDICTED: U2 small nuclear ribonucleoprotein A' isoform X1 [Tribolium castaneum]	P57784	740	6.22112e-94	U2 small nuclear ribonucleoprotein A' OS=Mus musculus GN=Snrpa1 PE=1 SV=2	PF00560	Leucine Rich Repeat	406	17.91	402	15.71	432	19.2	318	14.75
c16628_g1	2169	478256574	ENN76756.1	1925	0	hypothetical protein YQE_06597, partial [Dendroctonus ponderosae]	Q9Z2N8	1280	3.90877e-168	Actin-like protein 6A OS=Mus musculus GN=Actl6a PE=1 SV=2	PF06723	MreB/Mbl protein	1358	30.87	399	8.01	2540	58.07	230	5.44
c16630_g1	357	--	--	--	--	--	--	--	--	--	--	--	9	5.48	4	3.47	7	4.83	3	0.88
c16631_g1	1285	189238541	XP_001812788.1	173	9.60939e-13	PREDICTED: uncharacterized protein LOC100142146 [Tribolium castaneum]	--	--	--	--	--	--	580	23.81	206	7.5	500	20.65	282	12.1
c16633_g1	1094	--	--	--	--	--	--	--	--	--	--	--	51	2.54	20	1.05	74	4.29	26	1.52
c16635_g1	1028	--	--	--	--	--	--	--	--	--	--	--	12	0.85	7	0.65	9	0.49	6	0.56
c16636_g1	264	478258158	ENN78296.1	445	2.54895e-49	hypothetical protein YQE_05446, partial [Dendroctonus ponderosae]	P91660	365	9.01832e-40	Probable multidrug resistance-associated protein lethal(2)03659 OS=Drosophila melanogaster GN=l(2)03659 PE=2 SV=3	PF00005	ABC transporter	23	13.39	18	10.73	41	24.16	11	7.52
c16636_g2	667	270006563	EFA03011.1	728	9.13338e-86	hypothetical protein TcasGA2_TC010434 [Tribolium castaneum]	O15439	408	1.96522e-43	Multidrug resistance-associated protein 4 OS=Homo sapiens GN=ABCC4 PE=1 SV=3	PF00005	ABC transporter	198	18.63	150	12.69	251	23.76	114	11.33
c16638_g1	416	--	--	--	--	--	--	--	--	--	--	--	11	2.17	5	0.91	11	2.19	7	1.5
c16639_g1	634	557780814	XP_005190028.1	284	5.43267e-28	PREDICTED: glutathione S-transferase 1-like [Musca domestica]	P46430	219	4.75463e-20	Glutathione S-transferase 1 OS=Manduca sexta GN=GST1 PE=2 SV=1	--	--	121	12.22	231	21.03	197	20.03	295	31.54
c16641_g1	455	642917818	XP_008191298.1	196	5.51578e-17	PREDICTED: uncharacterized protein LOC103312446 [Tribolium castaneum]>gi|642917820|ref|XP_008191299.1| PREDICTED: uncharacterized protein LOC103312446 [Tribolium castaneum]>gi|642917822|ref|XP_008191300.1| PREDICTED: uncharacterized protein LOC103312446 [Tribolium castaneum]>gi|270003354|gb|EEZ99801.1| hypothetical protein TcasGA2_TC002581 [Tribolium castaneum]	--	--	--	--	--	--	73078	12335.2	146	22.63	57887	9840.58	145	26.29
c16642_g1	633	645020459	XP_008207168.1	156	4.88901e-11	PREDICTED: transcription factor Ovo-like 2 [Nasonia vitripennis]	--	--	--	--	PF00096	Zinc finger, C2H2 type	9	1.49	11	1	9	0.92	7	2.17
c16643_g1	6742	608690401	EZG82121.1	1385	5.96078e-166	male gamete fusion factor [Gregarina niphandrodes]	P77258	803	3.66596e-93	N-ethylmaleimide reductase OS=Escherichia coli (strain K12) GN=nemA PE=1 SV=1	PF01733//PF00724	Nucleoside transporter//NADH:flavin oxidoreductase / NADH oxidase family	296	2.03	2701	16.31	480	3.32	1192	8.49
c16644_g1	686	--	--	--	--	--	--	--	--	--	--	--	16	2.41	6	1.04	7	0.69	7	0.67
c16646_g1	941	546678064	ERL88786.1	166	6.76585e-11	hypothetical protein D910_06168 [Dendroctonus ponderosae]	--	--	--	--	--	--	890	53.24	8249	439.85	398	23.95	4785	300.24
c16647_g1	829	642914621	XP_008190287.1	239	1.76561e-20	PREDICTED: uncharacterized protein LOC103312158 [Tribolium castaneum]>gi|270002271|gb|EEZ98718.1| hypothetical protein TcasGA2_TC001264 [Tribolium castaneum]	--	--	--	--	PF00715//PF09568	Interleukin 2//MjaI restriction endonuclease	18	1.27	88	5.53	29	2.05	428	31.62
c16650_g1	1120	270013540	EFA09988.1	738	5.63995e-92	hypothetical protein TcasGA2_TC012153 [Tribolium castaneum]	Q32PY2	344	1.1343e-34	Lipase member H OS=Rattus norvegicus GN=Liph PE=2 SV=1	PF01764	Lipase (class 3)	415	20.06	936	40.2	316	15.36	818	41.36
c16651_g1	311	--	--	--	--	--	--	--	--	--	--	--	2	0.73	2	0.71	1	0.37	2	0.82
c16653_g1	1218	91079180	XP_968196.1	109	1.72174e-06	PREDICTED: cylicin-2 [Tribolium castaneum]>gi|270004244|gb|EFA00692.1| hypothetical protein TcasGA2_TC003571 [Tribolium castaneum]	--	--	--	--	PF02535//PF02932//PF01698	ZIP Zinc transporter//Neurotransmitter-gated ion-channel transmembrane region//Floricaula / Leafy protein	1958	85.62	2029	78.75	2202	96.86	1564	71.49
c16656_g1	1463	608669770	EZG63627.1	428	2.23815e-45	ribose-5-phosphate isomerase A [Gregarina niphandrodes]	A5GNH7	349	2.95822e-36	Ribose-5-phosphate isomerase A OS=Synechococcus sp. (strain WH7803) GN=rpiA PE=3 SV=1	PF04198//PF06026	Putative sugar-binding domain//Ribose 5-phosphate isomerase A (phosphoriboisomerase A)	16	0.57	78	2.44	11	0.39	41	1.51
c16659_g1	1418	675368902	KFM61804.1	498	2.30966e-55	hypothetical protein X975_05134, partial [Stegodyphus mimosarum]	Q6NY98	437	9.7336e-46	mRNA-capping enzyme OS=Danio rerio GN=rngtt PE=2 SV=1	PF00102//PF00782	Protein-tyrosine phosphatase//Dual specificity phosphatase, catalytic domain	441	17.07	401	13.82	463	18.04	386	15.68
c16660_g1	3295	478254773	ENN75009.1	1712	0	hypothetical protein YQE_08326, partial [Dendroctonus ponderosae]>gi|546674398|gb|ERL85785.1| hypothetical protein D910_03200 [Dendroctonus ponderosae]	Q6NVU2	1606	0	Serine/threonine-protein phosphatase PP1-gamma catalytic subunit OS=Xenopus tropicalis GN=ppp1cc PE=2 SV=1	PF02894//PF00149//PF01118//PF01408	Oxidoreductase family, C-terminal alpha/beta domain//Calcineurin-like phosphoesterase//Semialdehyde dehydrogenase, NAD binding domain//Oxidoreductase family, NAD-binding Rossmann fold	5090	73.77	5626	71.81	5514	80.36	4906	73.86
c16661_g1	468	--	--	--	--	--	--	--	--	--	--	--	33	5.31	50	7.59	14	2.27	15	2.65
c16662_g1	2805	91091412	XP_973980.1	397	1.13992e-41	PREDICTED: cAMP-responsive element-binding protein-like 2 [Tribolium castaneum]>gi|270014172|gb|EFA10620.1| hypothetical protein TcasGA2_TC012882 [Tribolium castaneum]	A4IGK3	264	7.14508e-25	cAMP-responsive element-binding protein-like 2 OS=Xenopus tropicalis GN=crebl2 PE=3 SV=1	PF07716//PF00170//PF09293	Basic region leucine zipper//bZIP transcription factor//T4 RNase H, C terminal	10386	666.82	4684	255.61	10495	673.6	4691	299.08
c16663_g1	476	--	--	--	--	--	--	--	--	--	--	--	7	1.1	40	5.73	14	2.21	194	32.52
c16665_g1	3664	589094703	AHK59785.1	1857	0	major facilitator superfamily protein [Tribolium castaneum]	Q9VBV3	223	3.72383e-18	Protein takeout OS=Drosophila melanogaster GN=to PE=2 SV=1	PF07690//PF00083	Major Facilitator Superfamily//Sugar (and other) transporter	20343	267.09	3533	40.62	26568	350.77	9046	122.37
c1666_g1	849	91080743	XP_966374.1	565	6.20739e-69	PREDICTED: transcription initiation factor TFIID subunit 12 [Tribolium castaneum]>gi|270005873|gb|EFA02321.1| hypothetical protein TcasGA2_TC007989 [Tribolium castaneum]	P49905	321	4.08732e-34	Transcription initiation factor TFIID subunit 12 OS=Drosophila melanogaster GN=Taf12 PE=1 SV=1	PF00808//PF03608//PF03847	Histone-like transcription factor (CBF/NF-Y) and archaeal histone//PTS system enzyme II sorbitol-specific factor//Transcription initiation factor TFIID subunit A	828	56.43	540	32.88	655	44.91	446	31.94
c16672_g1	1485	332372556	AEE61420.1	1806	0	unknown [Dendroctonus ponderosae]	P09180	1431	0	60S ribosomal protein L4 OS=Drosophila melanogaster GN=RpL4 PE=1 SV=2	PF00573	Ribosomal protein L4/L1 family	38915	1351.36	59014	1814.39	31473	1099.21	42177	1527.91
c16673_g1	1981	646685178	KDR03819.1	1000	3.4329e-125	Nucleosomal histone kinase 1 [Zootermopsis nevadensis]	Q7KRY6	834	2.04604e-100	Nucleosomal histone kinase 1 OS=Drosophila melanogaster GN=ball PE=1 SV=1	PF06293//PF00069//PF07714	Lipopolysaccharide kinase (Kdo/WaaP) family//Protein kinase domain//Protein tyrosine kinase	288	7.23	443	9.83	277	7	290	7.58
c16674_g1	809	478255550	ENN75767.1	296	1.72763e-29	hypothetical protein YQE_07725, partial [Dendroctonus ponderosae]	--	--	--	--	PF01284	Membrane-associating domain	12	1.05	8	0.57	12	1.45	12	1.07
c16675_g1	756	642924735	XP_975179.2	378	1.01264e-42	PREDICTED: 10 kDa heat shock protein, mitochondrial [Tribolium castaneum]	Q5DC69	266	1.94894e-27	10 kDa heat shock protein, mitochondrial OS=Schistosoma japonicum GN=SJCHGC01960 PE=3 SV=2	PF00166	Chaperonin 10 Kd subunit	1127	89.39	1659	117.9	981	78.3	1071	89.48
c16677_g1	464	--	--	--	--	--	--	--	--	--	--	--	4	0.73	11	1.69	3	0.53	4	0.75
c16679_g1	395	--	--	--	--	--	--	--	--	--	PF01648	4'-phosphopantetheinyl transferase superfamily	33	7.18	6	1.22	16	3.51	4	0.95
c16681_g1	283	546680697	ERL90923.1	121	3.64682e-07	hypothetical protein D910_08267 [Dendroctonus ponderosae]	--	--	--	--	PF02935	Cytochrome c oxidase subunit VIIc	3	1.41	7	3.29	8	3.81	106	57.31
c16682_g1	906	--	--	--	--	--	--	--	--	--	--	--	100	6.27	104	5.82	123	7.76	86	5.66
c16684_g1	1251	--	--	--	--	--	--	--	--	--	--	--	18	2.06	65	8.66	20	1.16	38	7.91
c16686_g1	669	--	--	--	--	--	--	--	--	--	--	--	270	25.29	607	51.14	172	16.21	585	57.9
c16688_g1	1155	91090606	XP_973086.1	672	2.67731e-82	PREDICTED: peroxisomal membrane protein PEX14 [Tribolium castaneum]	Q9R0A0	249	2.25961e-22	Peroxisomal membrane protein PEX14 OS=Mus musculus GN=Pex14 PE=1 SV=1	PF00430//PF00804	ATP synthase B/B' CF(0)//Syntaxin	798	39.38	600	27.08	765	37.38	546	29.74
c16689_g1	1567	646717964	KDR20619.1	1060	1.02059e-137	Protein Wnt-10b, partial [Zootermopsis nevadensis]	P48614	806	1.97784e-100	Protein Wnt-10b OS=Mus musculus GN=Wnt10b PE=2 SV=1	PF00110	wnt family	17	0.56	25	0.72	39	1.28	25	0.85
c16691_g1	4359	91093471	XP_967620.1	414	3.0849e-43	PREDICTED: ubiquitin-like protein 4B [Tribolium castaneum]>gi|270012682|gb|EFA09130.1| hypothetical protein TcasGA2_TC015991 [Tribolium castaneum]	A4QND0	218	4.38396e-18	Ubiquitin-like protein 4A OS=Xenopus tropicalis GN=ubl4a PE=2 SV=1	PF00240	Ubiquitin family	1285	13.9	1223	11.64	1291	14.04	1069	12
c16692_g1	798	--	--	--	--	--	--	--	--	--	--	--	5	0.37	28	1.85	9	0.67	191	14.84
c16693_g1	440	31753114	AAH53854.1	700	2.93602e-90	Unknown (protein for IMAGE:5194336), partial [Homo sapiens]>gi|111494016|gb|AAI11385.1| Unknown (protein for IMAGE:5198300), partial [Homo sapiens]	P07371	722	4.5406e-95	Chlorophyll a-b binding protein AB80, chloroplastic OS=Pisum sativum GN=AB80 PE=1 SV=1	--	--	5	0.89	6	0.99	2	0.36	3	0.58
c16694_g1	1526	91088471	XP_969928.1	1100	5.53954e-144	PREDICTED: lactosylceramide 4-alpha-galactosyltransferase [Tribolium castaneum]>gi|642931778|ref|XP_008196724.1| PREDICTED: lactosylceramide 4-alpha-galactosyltransferase [Tribolium castaneum]>gi|270011737|gb|EFA08185.1| hypothetical protein TcasGA2_TC005812 [Tribolium castaneum]	Q9JI93	437	5.02853e-47	Lactosylceramide 4-alpha-galactosyltransferase OS=Rattus norvegicus GN=A4galt PE=1 SV=1	PF12919//PF04572	TcdA/TcdB catalytic glycosyltransferase domain//Alpha 1,4-glycosyltransferase conserved region	1504	50.63	440	13.11	1599	54.13	504	17.69
c16695_g1	336	--	--	--	--	--	--	--	--	--	--	--	382	116.19	11	3.19	304	93.27	10	3.37
c16696_g1	255	--	--	--	--	--	--	--	--	--	--	--	10	6.54	1	0.68	6	3.98	3	2.33
c16697_g1	965	270007714	EFA04162.1	638	8.03927e-80	hypothetical protein TcasGA2_TC014408 [Tribolium castaneum]	--	--	--	--	PF08469	Nucleoside triphosphatase I C-terminal	195	11.31	13	0.67	411	23.97	17	1.03
c16699_g1	671	--	--	--	--	--	--	--	--	--	--	--	46	5.96	30	6.11	59	6.35	38	7.44
c16700_g1	2696	91079766	XP_966799.1	1118	4.89699e-139	PREDICTED: protein claret segregational [Tribolium castaneum]>gi|270003319|gb|EEZ99766.1| hypothetical protein TcasGA2_TC002539 [Tribolium castaneum]	P20480	941	2.36898e-112	Protein claret segregational OS=Drosophila melanogaster GN=ncd PE=1 SV=1	PF05837//PF00225//PF10473	Centromere protein H (CENP-H)//Kinesin motor domain//Leucine-rich repeats of kinetochore protein Cenp-F/LEK1	107	1.92	503	7.96	100	1.81	393	7.34
c16703_g1	1890	--	--	--	--	--	--	--	--	--	--	--	9030	238.94	114038	2665.8	4000	106.44	62025	1709.13
c16705_g1	468	--	--	--	--	--	--	--	--	--	--	--	8	1.29	8	1.21	14	2.44	6	1.12
c16707_g1	871	270008522	EFA04970.1	583	5.4468e-67	hypothetical protein TcasGA2_TC015048 [Tribolium castaneum]	--	--	--	--	PF01428//PF00096//PF05191	AN1-like Zinc finger//Zinc finger, C2H2 type//Adenylate kinase, active site lid	248	16.36	285	16.78	268	17.78	228	15.79
c16710_g1	1322	642928639	XP_008199716.1	1554	0	PREDICTED: cyclin-dependent kinase 5 [Tribolium castaneum]	P51166	1318	3.07361e-180	Cyclin-dependent-like kinase 5 OS=Xenopus laevis GN=cdk5 PE=2 SV=1	PF00069//PF07714	Protein kinase domain//Protein tyrosine kinase	217	8.62	173	6.09	256	10.23	166	6.89
c16713_g1	706	642925278	XP_008194489.1	268	2.03112e-23	PREDICTED: PAX-interacting protein 1 [Tribolium castaneum]>gi|270009278|gb|EFA05726.1| hypothetical protein TcasGA2_TC015410 [Tribolium castaneum]	--	--	--	--	--	--	55	4.78	93	7.26	80	7	53	4.86
c16714_g1	776	--	--	--	--	--	--	--	--	--	--	--	37	2.83	24	1.65	29	2.24	36	2.9
c16718_g1	581	--	--	--	--	--	--	--	--	--	--	--	5	0.59	3	0.32	4	0.46	3	0.38
c16719_g1	299	--	--	--	--	--	--	--	--	--	--	--	12	4.85	3	1.19	13	5.31	5	2.29
c16722_g1	659	642920639	XP_008192499.1	129	4.03922e-07	PREDICTED: uncharacterized protein LOC103312788 isoform X2 [Tribolium castaneum]	--	--	--	--	--	--	3600	344.4	414	35.64	2244	216.04	578	58.45
c16723_g1	1247	642919843	XP_008192092.1	946	6.78766e-123	PREDICTED: TIP41-like protein [Tribolium castaneum]>gi|270005393|gb|EFA01841.1| hypothetical protein TcasGA2_TC007443 [Tribolium castaneum]	A2VCX1	519	8.16826e-61	TIP41-like protein OS=Rattus norvegicus GN=Tiprl PE=2 SV=1	--	--	423	17.99	375	14.15	438	18.74	268	11.91
c16726_g1	1652	91080419	XP_968050.1	1513	0	PREDICTED: UDP-N-acetylglucosamine--dolichyl-phosphate N-acetylglucosaminephosphotransferase [Tribolium castaneum]>gi|270005750|gb|EFA02198.1| hypothetical protein TcasGA2_TC007854 [Tribolium castaneum]	Q5EA65	1074	5.23756e-140	UDP-N-acetylglucosamine--dolichyl-phosphate N-acetylglucosaminephosphotransferase OS=Bos taurus GN=DPAGT1 PE=2 SV=1	PF00953	Glycosyl transferase family 4	430	13.23	496	13.5	560	17.33	340	10.9
c16727_g1	293	--	--	--	--	--	--	--	--	--	--	--	7	2.99	3	1.26	2	0.86	6	2.92
c16728_g1	1314	478263007	ENN81411.1	1053	1.48481e-138	hypothetical protein YQE_02182, partial [Dendroctonus ponderosae]>gi|546671087|gb|ERL83560.1| hypothetical protein D910_00643 [Dendroctonus ponderosae]>gi|546672108|gb|ERL84130.1| hypothetical protein D910_01481 [Dendroctonus ponderosae]>gi|546673209|gb|ERL84863.1| hypothetical protein D910_02286 [Dendroctonus ponderosae]	Q9VKN7	921	9.62056e-120	Aurora kinase B OS=Drosophila melanogaster GN=ial PE=1 SV=1	PF06293//PF00069//PF07714	Lipopolysaccharide kinase (Kdo/WaaP) family//Protein kinase domain//Protein tyrosine kinase	46	1.84	268	9.5	26	1.05	128	5.35
c16731_g1	1286	--	--	--	--	--	--	--	--	--	--	--	94	3.86	102	3.71	154	6.35	112	4.8
c16732_g1	258	--	--	--	--	--	--	--	--	--	--	--	4	2.51	3	1.95	2	1.27	3	2.23
c16734_g1	709	190702380	ACE75273.1	627	2.15745e-71	retroelement polyprotein [Glyptapanteles flavicoxis]	Q7LHG5	257	2.97638e-23	Transposon Ty3-I Gag-Pol polyprotein OS=Saccharomyces cerevisiae (strain ATCC 204508 / S288c) GN=TY3B-I PE=3 SV=2	PF00078	Reverse transcriptase (RNA-dependent DNA polymerase)	9	0.78	5	0.39	5	0.44	8	0.73
c16736_g1	1520	91087587	XP_971919.1	1068	2.40884e-141	PREDICTED: ras-related protein Rab-2 [Tribolium castaneum]>gi|270010699|gb|EFA07147.1| hypothetical protein TcasGA2_TC010138 [Tribolium castaneum]	Q05975	1017	6.84534e-135	Ras-related protein Rab-2 OS=Lymnaea stagnalis GN=RAB2 PE=2 SV=1	PF00009//PF01926//PF08477//PF04670//PF00071//PF03193//PF00025	Elongation factor Tu GTP binding domain//50S ribosome-binding GTPase//Miro-like protein//Gtr1/RagA G protein conserved region//Ras family//Protein of unknown function, DUF258//ADP-ribosylation factor family	3664	123.89	2721	81.44	3907	132.87	2422	85.42
c16739_g1	988	91081779	XP_973526.1	666	3.61171e-78	PREDICTED: ATP-binding cassette sub-family G member 1 [Tribolium castaneum]>gi|270005045|gb|EFA01493.1| hypothetical protein TcasGA2_TC007047 [Tribolium castaneum]	Q64343	452	4.82942e-49	ATP-binding cassette sub-family G member 1 OS=Mus musculus GN=Abcg1 PE=1 SV=1	PF03193//PF07728//PF00005//PF01926	Protein of unknown function, DUF258//AAA domain (dynein-related subfamily)//ABC transporter//50S ribosome-binding GTPase	280	15.77	184	9.23	286	16.2	138	8.14
c16740_g1	1897	642913031	XP_008201359.1	608	1.53561e-68	PREDICTED: proclotting enzyme-like [Tribolium castaneum]	P00745	211	1.97233e-16	Vitamin K-dependent protein C (Fragment) OS=Bos taurus GN=PROC PE=1 SV=1	PF00089	Trypsin	744	19.61	2681	62.41	455	12.06	759	20.83
c16742_g1	621	--	--	--	--	--	--	--	--	--	--	--	200	20.81	522	49	51	5.34	390	42.98
c16744_g1	303	--	--	--	--	--	--	--	--	--	--	--	2	0.78	7	5.09	3	1.18	3	1.32
c16745_g1	373	--	--	--	--	--	--	--	--	--	--	--	3	0.91	16	6.57	2	0.93	11	3.81
c16746_g1	1253	608661375	EZG55863.1	586	8.08635e-70	putative TATA-box binding protein [Gregarina niphandrodes]	P28147	351	3.16952e-37	TATA-box-binding protein 1 OS=Arabidopsis thaliana GN=TBP1 PE=1 SV=1	PF00352	Transcription factor TFIID (or TATA-binding protein, TBP)	50	2.11	301	11.29	75	3.19	179	7.91
c16748_g1	903	--	--	--	--	--	--	--	--	--	--	--	17	1.07	66	3.71	15	0.95	295	19.51
c16749_g1	3264	--	--	--	--	--	--	--	--	--	--	--	852	12.47	56	0.72	1271	18.71	88	1.34
c16750_g1	624	--	--	--	--	--	--	--	--	--	--	--	56	5.79	33	3.08	74	7.7	30	3.28
c16753_g1	822	--	--	--	--	--	--	--	--	--	--	--	1385	98.42	181	11.5	1393	99.59	167	12.48
c16755_g1	1359	--	--	--	--	--	--	--	--	--	PF00642	Zinc finger C-x8-C-x5-C-x3-H type (and similar)	13	0.5	16	1.76	11	0.64	19	2
c16756_g1	643	--	--	--	--	--	--	--	--	--	--	--	10	0.99	4	0.36	12	1.2	10	1.05
c16757_g1	880	478253978	ENN74270.1	446	5.64433e-51	hypothetical protein YQE_09242, partial [Dendroctonus ponderosae]>gi|546674816|gb|ERL86102.1| hypothetical protein D910_03516 [Dendroctonus ponderosae]	A7RX34	274	3.16609e-27	THO complex subunit 7 homolog OS=Nematostella vectensis GN=thoc7 PE=3 SV=1	PF05615	Tho complex subunit 7	442	28.77	358	20.8	417	27.31	220	15.04
c16759_g1	478	--	--	--	--	--	--	--	--	--	--	--	4	0.62	2	0.4	2	0.44	2	0.4
c16760_g1	879	--	--	--	--	--	--	--	--	--	--	--	6	0.39	12	0.7	11	0.86	11	0.78
c16762_g1	440	--	--	--	--	--	--	--	--	--	--	--	29	5.19	38	6.26	43	7.75	36	6.93
c16764_g1	929	642936884	XP_969823.3	352	1.16704e-34	PREDICTED: double-stranded RNA-specific editase Adar [Tribolium castaneum]	Q9NII1	204	2.13333e-16	Double-stranded RNA-specific editase Adar OS=Drosophila melanogaster GN=Adar PE=1 SV=2	--	--	95	5.78	264	14.31	107	6.54	129	8.23
c16765_g1	271	--	--	--	--	--	--	--	--	--	--	--	7	3.75	10	5.43	2	1.08	18	11.22
c16766_g1	1956	--	--	--	--	--	--	--	--	--	--	--	52	1.37	22	0.61	62	1.84	32	0.92
c16767_g1	541	--	--	--	--	--	--	--	--	--	--	--	7	1.49	4	0.93	6	1.01	3	0.94
c16774_g1	923	642925117	XP_970915.2	879	7.75194e-116	PREDICTED: SPRY domain-containing protein 7 [Tribolium castaneum]	Q2T9X3	455	1.42848e-53	SPRY domain-containing protein 7 OS=Bos taurus GN=SPRYD7 PE=2 SV=1	PF00622	SPRY domain	192	11.77	98	5.36	189	11.65	86	5.53
c16775_g1	720	482612750	AGK24578.1	144	7.12127e-09	odorant-binding protein 2 [Chilo suppressalis]	Q27018	125	1.01792e-07	B2 protein (Fragment) OS=Tenebrio molitor PE=2 SV=1	PF01395//PF11266	PBP/GOBP family//Protein of unknown function (DUF3066)	148	12.53	298	22.65	101	8.61	231	20.63
c16776_g1	811	478257104	ENN77267.1	682	2.84075e-87	hypothetical protein YQE_06095, partial [Dendroctonus ponderosae]>gi|546683359|gb|ERL93181.1| hypothetical protein D910_10478 [Dendroctonus ponderosae]	O01761	126	1.29492e-06	Muscle M-line assembly protein unc-89 OS=Caenorhabditis elegans GN=unc-89 PE=1 SV=3	--	--	307	22.2	28	1.81	530	38.56	14	1.06
c16779_g1	1110	642931871	XP_008196763.1	414	8.54057e-41	PREDICTED: protein split ends isoform X2 [Tribolium castaneum]	Q96T58	293	8.01586e-27	Msx2-interacting protein OS=Homo sapiens GN=SPEN PE=1 SV=1	PF00076//PF00424	RNA recognition motif. (a.k.a. RRM, RBD, or RNP domain)//REV protein (anti-repression trans-activator protein)	333	16.27	472	20.49	434	21.33	267	13.65
c16781_g1	608	189237189	XP_001809029.1	198	7.74723e-17	PREDICTED: UPF0184 protein AAEL002161 [Tribolium castaneum]>gi|270007173|gb|EFA03621.1| hypothetical protein TcasGA2_TC013714 [Tribolium castaneum]	Q17J49	136	1.43335e-09	UPF0184 protein AAEL002161 OS=Aedes aegypti GN=AAEL002161 PE=3 SV=1	PF01105//PF03836//PF04210	emp24/gp25L/p24 family/GOLD//RasGAP C-terminus//Tetrahydromethanopterin S-methyltransferase, subunit G	1423	152.67	779	75.45	1263	136.39	741	84.25
c16782_g1	1081	91094821	XP_971003.1	1122	8.75838e-151	PREDICTED: proteasome subunit beta type-7 [Tribolium castaneum]>gi|270006571|gb|EFA03019.1| hypothetical protein TcasGA2_TC010442 [Tribolium castaneum]	A1XQU1	896	7.82146e-118	Proteasome subunit beta type-7 OS=Sus scrofa GN=PSMB7 PE=2 SV=2	PF00227	Proteasome subunit	2363	119.19	1624	72.83	2120	107.57	1296	68.43
c16783_g1	992	546680730	ERL90956.1	917	7.07864e-115	hypothetical protein D910_08298 [Dendroctonus ponderosae]	Q9QZE7	487	7.40652e-57	Translin-associated protein X OS=Mus musculus GN=Tsnax PE=1 SV=1	PF01997	Translin family	383	21.46	373	18.61	367	20.68	276	16.21
c16784_g1	1768	546676804	ERL87750.1	776	2.5217e-94	hypothetical protein D910_05139 [Dendroctonus ponderosae]	B4F753	425	9.1078e-45	Monoacylglycerol lipase ABHD12 OS=Xenopus tropicalis GN=abhd12 PE=2 SV=1	PF07859//PF04790//PF02230//PF01764	alpha/beta hydrolase fold//Sarcoglycan complex subunit protein//Phospholipase/Carboxylesterase//Lipase (class 3)	805	22.95	561	14.13	854	24.48	519	15.41
c16785_g1	1542	91081711	XP_971334.1	852	1.7724e-107	PREDICTED: transmembrane protein 165 [Tribolium castaneum]>gi|270006252|gb|EFA02700.1| hypothetical protein TcasGA2_TC008422 [Tribolium castaneum]	Q9HC07	704	2.94667e-86	Transmembrane protein 165 OS=Homo sapiens GN=TMEM165 PE=1 SV=1	PF01169//PF00487//PF03741	Uncharacterized protein family UPF0016//Fatty acid desaturase//Integral membrane protein TerC family	970	32.27	1459	42.95	911	30.48	1126	39.06
c16789_g1	1453	270009961	EFA06409.1	826	2.33998e-103	hypothetical protein TcasGA2_TC009288 [Tribolium castaneum]	Q3SZJ4	611	8.757e-73	Prostaglandin reductase 1 OS=Bos taurus GN=PTGR1 PE=2 SV=1	PF00107	Zinc-binding dehydrogenase	455.31	18.67	3526	127.8	199	8.27	1774	75
c16789_g2	1346	478254353	ENN74605.1	1231	1.2615e-164	hypothetical protein YQE_08726, partial [Dendroctonus ponderosae]>gi|546677888|gb|ERL88638.1| hypothetical protein D910_06022 [Dendroctonus ponderosae]	Q6NWG4	568	1.29228e-66	Protein arginine N-methyltransferase 6 OS=Danio rerio GN=prmt6 PE=2 SV=2	PF02527//PF05175//PF02475//PF00398//PF01234//PF03602//PF06325//PF01728//PF02353//PF08241//PF05185	rRNA small subunit methyltransferase G//Methyltransferase small domain//Met-10+ like-protein//Ribosomal RNA adenine dimethylase//NNMT/PNMT/TEMT family//Conserved hypothetical protein 95//Ribosomal protein L11 methyltransferase (PrmA)//FtsJ-like methyltransferase//Mycolic acid cyclopropane synthetase//Methyltransferase domain//PRMT5 arginine-N-methyltransferase	251.69	9.79	288	9.93	221	8.65	205	8.33
c1678_g1	729	--	--	--	--	--	--	--	--	--	--	--	9	0.75	8	0.6	16	1.34	6	0.53
c16790_g1	1684	642922720	XP_008193296.1	872	1.66327e-110	PREDICTED: LIM domain transcription factor LMO4.1 isoform X2 [Tribolium castaneum]	P61969	461	2.00846e-52	LIM domain transcription factor LMO4 OS=Mus musculus GN=Lmo4 PE=1 SV=1	PF01258//PF00412	Prokaryotic dksA/traR C4-type zinc finger//LIM domain	1086	32.69	672	17.89	1122	33.97	497	15.59
c16793_g1	387	--	--	--	--	--	--	--	--	--	--	--	6	1.36	6	1.3	3	0.7	4	0.99
c16795_g1	1845	189234482	XP_970034.2	1125	3.7307e-147	PREDICTED: carbonic anhydrase 1 [Tribolium castaneum]>gi|270001732|gb|EEZ98179.1| hypothetical protein TcasGA2_TC000608 [Tribolium castaneum]	Q8UWA5	331	3.78648e-33	Carbonic anhydrase 2 OS=Tribolodon hakonensis GN=ca2 PE=2 SV=3	PF05806	Noggin	1893	51.45	3105	74.57	1964	53.68	3626	102.65
c16796_g1	272	--	--	--	--	--	--	--	--	--	--	--	5	2.65	1	0.54	2	1.07	1	0.62
c16797_g1	1473	91089627	XP_973479.1	2249	0	PREDICTED: histone-binding protein RBBP4 [Tribolium castaneum]>gi|270012612|gb|EFA09060.1| hypothetical protein TcasGA2_TC006775 [Tribolium castaneum]	Q24572	2141	0	Probable histone-binding protein Caf1 OS=Drosophila melanogaster GN=Caf1 PE=1 SV=1	PF00400//PF04451	WD domain, G-beta repeat//Large eukaryotic DNA virus major capsid protein	1059	37.12	1874	58.16	960	33.84	1181	43.19
c16798_g1	847	478253562	ENN73878.1	356	1.66395e-38	hypothetical protein YQE_09531, partial [Dendroctonus ponderosae]	--	--	--	--	PF00166	Chaperonin 10 Kd subunit	69	4.72	633	38.66	25	1.72	454	32.61
c16800_g1	561	91081091	XP_975490.1	435	2.95078e-52	PREDICTED: barrier-to-autointegration factor [Tribolium castaneum]>gi|270006017|gb|EFA02465.1| hypothetical protein TcasGA2_TC008153 [Tribolium castaneum]	Q9VLU0	372	4.94627e-44	Barrier-to-autointegration factor OS=Drosophila melanogaster GN=baf PE=3 SV=1	PF02961	Barrier to autointegration factor	371	44.82	342	37.44	336	40.86	251	32.23
c16801_g1	719	--	--	--	--	--	--	--	--	--	--	--	9	0.76	12	0.91	11	0.94	7	0.63
c16801_g2	1644	642922849	XP_008200420.1	1036	2.88364e-135	PREDICTED: C-type lectin isoform X1 [Tribolium castaneum]	--	--	--	--	PF00059	Lectin C-type domain	161	4.98	37	1.01	145	4.51	43	1.39
c16802_g1	2216	91076012	XP_966490.1	1349	1.22117e-178	PREDICTED: succinyl-CoA ligase subunit alpha, mitochondrial [Tribolium castaneum]>gi|91076014|ref|XP_975865.1| PREDICTED: succinyl-CoA ligase subunit alpha, mitochondrial [Tribolium castaneum]>gi|270014681|gb|EFA11129.1| hypothetical protein TcasGA2_TC004730 [Tribolium castaneum]	Q94522	1099	2.31483e-142	Succinyl-CoA ligase [ADP/GDP-forming] subunit alpha, mitochondrial OS=Drosophila melanogaster GN=Scsalpha PE=2 SV=3	PF08026//PF00549//PF13380//PF02629	Bee antimicrobial peptide//CoA-ligase//CoA binding domain//CoA binding domain	5669	125.89	7766	152.18	5401	120.61	5339	123.35
c16805_g1	2219	504175502	XP_004597269.1	693	3.27932e-83	PREDICTED: AP-2 complex subunit sigma-like [Ochotona princeps]	P62744	682	2.20496e-83	AP-2 complex subunit sigma OS=Rattus norvegicus GN=Ap2s1 PE=1 SV=1	PF11991	Tryptophan dimethylallyltransferase	743	16.48	568	11.11	757	16.88	507	11.7
c16806_g1	409	--	--	--	--	--	--	--	--	--	--	--	863	175.98	195	36.88	767	157.57	185	40.85
c16807_g1	899	--	--	--	--	--	--	--	--	--	--	--	17	1.1	26	1.56	7	0.46	10	0.69
c16808_g1	814	642927986	XP_008195473.1	357	2.77308e-36	PREDICTED: uncharacterized protein LOC103313592 [Tribolium castaneum]>gi|270010273|gb|EFA06721.1| hypothetical protein TcasGA2_TC009652 [Tribolium castaneum]	--	--	--	--	--	--	574	41.31	524	33.72	527	38.16	328	24.82
c16810_g1	594	--	--	--	--	--	--	--	--	--	--	--	68	7.55	622	62.39	175	19.55	323	38.02
c16811_g1	1927	642931008	XP_008196175.1	416	1.82316e-41	PREDICTED: uncharacterized protein LOC103313788 [Tribolium castaneum]>gi|642931010|ref|XP_008196176.1| PREDICTED: uncharacterized protein LOC103313788 [Tribolium castaneum]	--	--	--	--	PF00125//PF05495	Core histone H2A/H2B/H3/H4//CHY zinc finger	352	9.14	464	10.64	407	10.62	524	14.21
c16813_g1	1118	478252892	ENN73277.1	697	6.65788e-86	hypothetical protein YQE_10107, partial [Dendroctonus ponderosae]	P70684	399	1.09589e-43	15-hydroxyprostaglandin dehydrogenase [NAD(+)] OS=Cavia porcellus GN=HPGD PE=2 SV=1	PF01073//PF00106//PF01370//PF02719//PF00899	3-beta hydroxysteroid dehydrogenase/isomerase family//short chain dehydrogenase//NAD dependent epimerase/dehydratase family//Polysaccharide biosynthesis protein//ThiF family	73	3.54	478	20.57	113	5.51	2341	118.63
c16814_g1	503	332375644	AEE62963.1	487	3.29668e-60	unknown [Dendroctonus ponderosae]>gi|478255389|gb|ENN75611.1| hypothetical protein YQE_07789, partial [Dendroctonus ponderosae]>gi|546679108|gb|ERL89618.1| hypothetical protein D910_06983 [Dendroctonus ponderosae]	Q792Q4	403	5.74926e-49	Cysteine-rich PDZ-binding protein OS=Rattus norvegicus GN=Cript PE=1 SV=1	--	--	292	41.78	198	25.83	298	42.93	170	25.98
c16815_g1	1152	91082063	XP_972067.1	1042	5.53745e-139	PREDICTED: glucose-induced degradation protein 8 homolog [Tribolium castaneum]>gi|270007278|gb|EFA03726.1| hypothetical protein TcasGA2_TC013835 [Tribolium castaneum]	Q32L52	691	2.12745e-87	Glucose-induced degradation protein 8 homolog OS=Bos taurus GN=GID8 PE=2 SV=1	--	--	1031	48.17	818	33.95	974	45.78	748	36.55
c16818_g1	1029	--	--	--	--	--	--	--	--	--	--	--	13	0.7	13	0.62	16	0.86	12	0.67
c16820_g1	1329	642917962	XP_008198961.1	752	8.90599e-95	PREDICTED: probable phospholipid hydroperoxide glutathione peroxidase [Tribolium castaneum]>gi|270004924|gb|EFA01372.1| hypothetical protein TcasGA2_TC010362 [Tribolium castaneum]	Q32QL6	492	1.77707e-57	Phospholipid hydroperoxide glutathione peroxidase, mitochondrial OS=Callithrix jacchus GN=GPX4 PE=2 SV=2	PF08534//PF00255//PF00578	Redoxin//Glutathione peroxidase//AhpC/TSA family	6129	241.94	4707	164.72	5391	214.04	3847	158.58
c16822_g1	1457	91076372	XP_967795.1	1346	0	PREDICTED: palmitoyltransferase ZDHHC6 [Tribolium castaneum]	Q5REH2	910	3.24322e-116	Palmitoyltransferase ZDHHC6 OS=Pongo abelii GN=ZDHHC6 PE=3 SV=1	PF01529	DHHC palmitoyltransferase	423	15.01	376	11.82	344	12.28	340	12.59
c16823_g1	1900	189236918	XP_969975.2	1215	2.12965e-159	PREDICTED: pantothenate kinase 4 [Tribolium castaneum]>gi|270007346|gb|EFA03794.1| hypothetical protein TcasGA2_TC013906 [Tribolium castaneum]	Q5R5F8	724	4.56682e-83	Pantothenate kinase 4 OS=Pongo abelii GN=PANK4 PE=2 SV=1	--	--	809	21.28	1449	33.67	678	17.94	1403	38.43
c16825_g1	1002	315570660	ADU33334.1	809	2.74804e-104	endo-beta-1,4-glucanase [Gastrophysa viridula]	O97401	550	1.03101e-66	Endoglucanase OS=Phaedon cochleariae PE=2 SV=1	PF02015	Glycosyl hydrolase family 45	711	39.35	8822	434.62	283	15.75	4805	278.62
c16826_g1	980	91093459	XP_967209.1	475	4.29536e-53	PREDICTED: uncharacterized protein LOC655563 [Tribolium castaneum]	--	--	--	--	PF12798//PF02674	4Fe-4S binding domain//Colicin V production protein	142	8.08	68	3.44	157	8.98	72	4.29
c16827_g1	1797	91091868	XP_969098.1	1367	0	PREDICTED: 26S proteasome non-ATPase regulatory subunit 5 [Tribolium castaneum]>gi|270001117|gb|EEZ97564.1| hypothetical protein TcasGA2_TC011419 [Tribolium castaneum]	Q16401	690	4.8622e-81	26S proteasome non-ATPase regulatory subunit 5 OS=Homo sapiens GN=PSMD5 PE=1 SV=3	PF10508	Proteasome non-ATPase 26S subunit	1845	51.64	1167	28.87	2023	56.95	1285	37.47
c16828_g1	2859	189237979	XP_001812268.1	1705	0	PREDICTED: hydrogen peroxide stress regulator 1 [Tribolium castaneum]>gi|270008254|gb|EFA04702.1| vielfaltig [Tribolium castaneum]	A2T7D2	284	2.03283e-24	Zinc finger protein with KRAB and SCAN domains 5 OS=Pan troglodytes GN=ZKSCAN5 PE=3 SV=1	PF00489//PF00096	Interleukin-6/G-CSF/MGF family//Zinc finger, C2H2 type	40	0.67	172	2.56	50	0.85	76	1.33
c16831_g1	1349	642932967	XP_008197209.1	269	2.7901e-24	PREDICTED: uncharacterized protein LOC103314087 [Tribolium castaneum]	--	--	--	--	--	--	359	19.05	147	7.49	310	17.25	330	21.24
c16832_g1	571	557876149	AHA39269.1	391	6.46374e-45	odorant-binding protein 4 [Monochamus alternatus]	A7UR17	132	4.19554e-09	General odorant-binding protein 72 (Fragment) OS=Anopheles gambiae GN=Obp72 PE=3 SV=1	PF01395	PBP/GOBP family	32868	3867.27	55	5.86	27735	3284.8	76	9.5
c16834_g1	1431	91090728	XP_966926.1	410	5.33021e-45	PREDICTED: uncharacterized protein LOC655305 isoform X2 [Tribolium castaneum]>gi|270013951|gb|EFA10399.1| hypothetical protein TcasGA2_TC012638 [Tribolium castaneum]	--	--	--	--	PF07776	Zinc-finger associated domain (zf-AD)	440	15.94	293	9.4	493	17.97	276	10.44
c16835_g1	1549	642910728	XP_008193385.1	1527	0	PREDICTED: bifunctional arginine demethylase and lysyl-hydroxylase PSR isoform X2 [Tribolium castaneum]	Q9VD28	1287	1.60451e-172	Bifunctional arginine demethylase and lysyl-hydroxylase PSR OS=Drosophila melanogaster GN=PSR PE=2 SV=1	PF02373//PF00918	JmjC domain, hydroxylase//Gastrin/cholecystokinin family	856	28.33	1463	42.85	755	25.13	1133	39.1
c16836_g1	1260	546677682	ERL88476.1	1056	3.54596e-133	hypothetical protein D910_05862 [Dendroctonus ponderosae]	P62142	371	8.29034e-39	Serine/threonine-protein phosphatase PP1-beta catalytic subunit OS=Rattus norvegicus GN=Ppp1cb PE=1 SV=3	PF00036//PF13499//PF00149//PF03039//PF13405	EF hand//EF-hand domain pair//Calcineurin-like phosphoesterase//Interleukin-12 alpha subunit//EF-hand domain	7	0.57	66	2.61	16	0.81	248	11.34
c16837_g1	1569	270011245	EFA07693.1	1026	9.84191e-131	hypothetical protein TcasGA2_TC030782, partial [Tribolium castaneum]	B5X3B2	477	5.25813e-52	Adipocyte plasma membrane-associated protein OS=Salmo salar GN=apmap PE=2 SV=1	PF01731//PF03088	Arylesterase//Strictosidine synthase	506	16.5	321	9.26	557	18.27	221	7.52
c16838_g1	466	--	--	--	--	--	--	--	--	--	--	--	46	7.46	37	5.5	51	8.33	34	5.91
c16839_g1	719	91080395	XP_966722.1	375	3.99536e-42	PREDICTED: autophagy protein 12-like [Tribolium castaneum]>gi|270005586|gb|EFA02034.1| hypothetical protein TcasGA2_TC007660 [Tribolium castaneum]	Q9VTU1	290	6.26569e-31	Autophagy protein 12-like OS=Drosophila melanogaster GN=Atg12 PE=3 SV=3	PF08727//PF04110	Poliovirus 3A protein like//Ubiquitin-like autophagy protein Apg12	239	20.28	208	15.84	216	18.44	147	13.15
c16840_g1	882	--	--	--	--	--	--	--	--	--	--	--	53	3.47	36	2.12	59	3.87	36	2.52
c16842_g1	1866	646706378	KDR13643.1	853	2.68104e-103	Zinc finger CCCH-type with G patch domain-containing protein [Zootermopsis nevadensis]	Q17CQ8	789	3.58976e-95	Zinc finger CCCH-type with G patch domain-containing protein OS=Aedes aegypti GN=AAEL004458 PE=3 SV=1	PF01585//PF08092	G-patch domain//Magi peptide toxin family	692	18.57	865	20.51	792	21.38	763	21.33
c16845_g1	7504	91080137	XP_968355.1	2540	0	PREDICTED: T-complex protein 1 subunit epsilon [Tribolium castaneum]>gi|270005652|gb|EFA02100.1| hypothetical protein TcasGA2_TC007744 [Tribolium castaneum]	Q4R6V2	2043	0	T-complex protein 1 subunit epsilon OS=Macaca fascicularis GN=CCT5 PE=2 SV=1	PF00018//PF00017//PF07714//PF00069//PF00118	SH3 domain//SH2 domain//Protein tyrosine kinase//Protein kinase domain//TCP-1/cpn60 chaperonin family	4318	26.58	6788	36.71	4007	24.8	6246	39.86
c16846_g1	242	--	--	--	--	--	--	--	--	--	--	--	2	1.58	3	2.54	2	1.61	3	2.89
c16847_g1	1387	642928990	XP_972721.2	1269	1.32803e-170	PREDICTED: ATP synthase subunit gamma, mitochondrial [Tribolium castaneum]	O01666	1104	2.45535e-147	ATP synthase subunit gamma, mitochondrial OS=Drosophila melanogaster GN=ATPsyn-gamma PE=2 SV=2	PF02602//PF00231	Uroporphyrinogen-III synthase HemD//ATP synthase	6565	246.61	11564	384.89	5581	210.86	7498	294.01
c16850_g1	2257	642918045	XP_008198993.1	610	2.42251e-66	PREDICTED: choline transporter-like protein 1 [Tribolium castaneum]>gi|642918047|ref|XP_008198994.1| PREDICTED: choline transporter-like protein 1 [Tribolium castaneum]>gi|270004665|gb|EFA01113.1| hypothetical protein TcasGA2_TC010325 [Tribolium castaneum]	Q9I9B9	315	1.04286e-28	Choline transporter-like protein 1 OS=Torpedo marmorata GN=slc44a1 PE=1 SV=1	PF05563	Salmonella plasmid virulence protein SpvD	520	12.54	396	8.46	652	16.16	785	19.29
c16851_g1	885	642917038	XP_008191092.1	266	9.93021e-25	PREDICTED: protein FAM206A [Tribolium castaneum]	Q1LU93	216	1.58487e-19	Protein Simiate OS=Danio rerio GN=fam206a PE=2 SV=1	PF06645//PF01597	Microsomal signal peptidase 12 kDa subunit (SPC12)//Glycine cleavage H-protein	95	6.14	96	5.54	81	5.27	61	4.14
c16853_g1	619	167405722	ABZ79692.1	193	3.03527e-14	encapsulation-relating protein [Diabrotica virgifera virgifera]	--	--	--	--	--	--	163	18.64	546	57.73	3	0.32	38	11.27
c16854_g1	678	--	--	--	--	--	--	--	--	--	--	--	219	20.14	173	14.3	127	11.75	105	10.2
c16855_g1	1087	91088979	XP_966749.1	1203	5.76619e-158	PREDICTED: macoilin isoform X2 [Tribolium castaneum]>gi|270011551|gb|EFA07999.1| hypothetical protein TcasGA2_TC005588 [Tribolium castaneum]	Q2TLY1	915	3.45565e-115	Macoilin-2 OS=Danio rerio GN=tmem57b PE=2 SV=1	PF09726	Transmembrane protein	341	17.09	511	22.76	379	19.1	455	23.86
c16860_g1	1150	91091334	XP_971825.1	687	3.53585e-85	PREDICTED: signal recognition particle receptor subunit beta [Tribolium castaneum]>gi|270014143|gb|EFA10591.1| hypothetical protein TcasGA2_TC012850 [Tribolium castaneum]	Q9Y5M8	407	9.47738e-45	Signal recognition particle receptor subunit beta OS=Homo sapiens GN=SRPRB PE=1 SV=3	PF00503//PF00350//PF00025//PF00009//PF02421//PF04670//PF00448//PF01926//PF01057	G-protein alpha subunit//Dynamin family//ADP-ribosylation factor family//Elongation factor Tu GTP binding domain//Ferrous iron transport protein B//Gtr1/RagA G protein conserved region//SRP54-type protein, GTPase domain//50S ribosome-binding GTPase//Parvovirus non-structural protein NS1	698	32.68	703	29.24	696	32.78	548	26.84
c16861_g1	586	270010984	EFA07432.1	206	7.99664e-16	mutagen-sensitive 312 [Tribolium castaneum]	--	--	--	--	--	--	1154	130.66	666	68.19	1017	115.9	511	61.39
c16864_g1	1275	608669768	EZG63625.1	516	7.42115e-54	GHKL domain protein [Gregarina niphandrodes]	--	--	--	--	PF02035	Coagulin	9	0.38	42	1.62	17	0.74	23	1.04
c16865_g1	1082	--	--	--	--	--	--	--	--	--	--	--	154	8.11	38	1.84	180	9.76	18	0.99
c16866_g1	1351	642920356	XP_008192312.1	258	2.26514e-22	PREDICTED: uncharacterized protein LOC103312712 isoform X2 [Tribolium castaneum]	--	--	--	--	--	--	609	25.32	142	5.2	459	19.17	141	6.11
c16867_g1	652	189242434	XP_967120.2	435	2.02234e-51	PREDICTED: thioredoxin domain-containing protein 17-like [Tribolium castaneum]	Q6DBT3	242	4.10451e-24	Thioredoxin domain-containing protein 17 OS=Danio rerio GN=txndc17 PE=2 SV=1	--	--	723	70.21	1349	117.94	590	57.66	771	79.16
c16868_g1	1023	91091434	XP_972313.1	534	4.37048e-64	PREDICTED: prefoldin subunit 5 [Tribolium castaneum]>gi|270000958|gb|EEZ97405.1| hypothetical protein TcasGA2_TC011234 [Tribolium castaneum]	Q9WU28	306	7.44712e-32	Prefoldin subunit 5 OS=Mus musculus GN=Pfdn5 PE=1 SV=1	PF02996	Prefoldin subunit	571	30.8	479	23	499	27.08	351	19.84
c16869_g1	395	--	--	--	--	--	--	--	--	--	--	--	8	1.74	7	1.42	7	1.54	6	1.42
c16870_g1	535	--	--	--	--	--	--	--	--	--	--	--	6	0.9	4	0.53	20	2.86	4	0.69
c16871_g1	751	189236619	XP_001816527.1	910	5.37133e-122	PREDICTED: N-alpha-acetyltransferase 20 [Tribolium castaneum]>gi|270005230|gb|EFA01678.1| hypothetical protein TcasGA2_TC007251 [Tribolium castaneum]	Q6P632	739	2.81037e-97	N-alpha-acetyltransferase 20 OS=Xenopus tropicalis GN=naa20 PE=2 SV=1	PF00583//PF13673//PF08445//PF13508	Acetyltransferase (GNAT) family//Acetyltransferase (GNAT) domain//FR47-like protein//Acetyltransferase (GNAT) domain	232	18.57	200	14.34	251	20.21	177	14.92
c16872_g1	939	189239453	XP_975114.2	722	1.49798e-91	PREDICTED: TM2 domain-containing protein almondex [Tribolium castaneum]	Q9U4H5	579	9.36387e-71	TM2 domain-containing protein almondex OS=Drosophila melanogaster GN=amx PE=2 SV=1	--	--	347	20.81	320	17.11	335	20.22	238	14.97
c16873_g1	1262	270004898	EFA01346.1	1300	1.86618e-175	sine oculis-related homeobox 4 [Tribolium castaneum]	Q61321	764	1.96813e-91	Homeobox protein SIX4 OS=Mus musculus GN=Six4 PE=1 SV=1	PF01381//PF00046//PF05920	Helix-turn-helix//Homeobox domain//Homeobox KN domain	6	0.53	44	1.95	8	0.62	9	0.39
c16875_g1	917	--	--	--	--	--	--	--	--	--	--	--	11	0.68	72	3.97	22	1.37	326	21.14
c16876_g1	1648	91076178	XP_971722.1	295	2.30237e-26	PREDICTED: uncharacterized protein LOC660398 [Tribolium castaneum]>gi|270014727|gb|EFA11175.1| hypothetical protein TcasGA2_TC004782 [Tribolium castaneum]	--	--	--	--	--	--	50	1.54	34	0.93	40	1.24	29	0.93
c16878_g1	3227	91094101	XP_967213.1	1925	0	PREDICTED: tubulin--tyrosine ligase-like protein 12 [Tribolium castaneum]>gi|270010885|gb|EFA07333.1| hypothetical protein TcasGA2_TC015929 [Tribolium castaneum]	Q3UDE2	1221	3.03949e-152	Tubulin--tyrosine ligase-like protein 12 OS=Mus musculus GN=Ttll12 PE=2 SV=1	PF03133	Tubulin-tyrosine ligase family	427	6.33	546	7.13	408	6.08	481	7.4
c16881_g1	1555	478252421	ENN72845.1	854	1.48108e-109	hypothetical protein YQE_10525, partial [Dendroctonus ponderosae]>gi|546677840|gb|ERL88597.1| hypothetical protein D910_05982 [Dendroctonus ponderosae]	Q24214	838	1.97613e-108	Calcineurin subunit B type 2 OS=Drosophila melanogaster GN=CanB2 PE=1 SV=2	PF00036//PF13202//PF13499//PF10591//PF13405	EF hand//EF hand//EF-hand domain pair//Secreted protein acidic and rich in cysteine Ca binding region//EF-hand domain	8815	290.43	5187	151.23	10208	338.25	4086	140.38
c16883_g1	371	--	--	--	--	--	--	--	--	--	--	--	10	2.46	9	2.08	5	1.24	10	2.69
c16887_g1	2280	270016968	EFA13414.1	1913	0	hypothetical protein TcasGA2_TC010300 [Tribolium castaneum]	Q6PCX9	1656	0	E3 ubiquitin-protein ligase TRIM37 OS=Mus musculus GN=Trim37 PE=2 SV=1	PF00917//PF04632//PF00643//PF10579	MATH domain//Fusaric acid resistance protein family//B-box zinc finger//Rapsyn N-terminal myristoylation and linker region	49	1.05	367	6.97	83	1.8	1839	41.18
c16888_g1	1247	--	--	--	--	--	--	--	--	--	--	--	19	0.81	10	0.38	24	1.03	16	0.71
c16891_g1	563	7960304	AAF71289.1	279	1.60142e-28	chemosensory protein [Mamestra brassicae]	Q9W1C9	213	4.29951e-20	Ejaculatory bulb-specific protein 3 OS=Drosophila melanogaster GN=PebIII PE=1 SV=2	--	--	50	6.01	8	0.87	45	5.44	9	1.15
c16893_g1	494	642929101	XP_008195690.1	238	3.24323e-21	PREDICTED: uncharacterized protein LOC103313645 [Tribolium castaneum]>gi|270010385|gb|EFA06833.1| hypothetical protein TcasGA2_TC009776 [Tribolium castaneum]	--	--	--	--	--	--	514	75.7	452	60.76	490	72.66	285	44.88
c16894_g1	273	--	--	--	--	--	--	--	--	--	--	--	3	1.57	2	1.06	1	0.53	1	0.61
c16895_g1	399	--	--	--	--	--	--	--	--	--	--	--	3	1.1	6	1.92	5	1.48	10	3.61
c16896_g1	3482	390198530	AFL70632.1	2804	0	putative hypoxia-inducible factor 1 beta [Callosobruchus maculatus]	O15945	1828	0	Aryl hydrocarbon receptor nuclear translocator homolog OS=Drosophila melanogaster GN=tgo PE=1 SV=3	PF00989//PF08447//PF00010//PF02165//PF13426	PAS fold//PAS fold//Helix-loop-helix DNA-binding domain//Wilm's tumour protein//PAS domain	1796	25.61	2629	33.53	1834	26.34	1454	21.8
c16897_g1	1784	642936686	XP_008198536.1	356	3.31458e-34	PREDICTED: uncharacterized protein LOC103314377 [Tribolium castaneum]	--	--	--	--	--	--	11	0.31	100	2.49	14	0.4	524	15.4
c16899_g1	844	--	--	--	--	--	--	--	--	--	--	--	5	0.34	10	0.61	6	0.41	8	0.58
c1689_g1	320	--	--	--	--	--	--	--	--	--	--	--	2	0.68	2	0.66	2	0.69	2	0.76
c16901_g1	3562	--	--	--	--	--	--	--	--	--	--	--	25	0.34	68	0.8	30	0.4	54	0.75
c16902_g1	1254	642912083	XP_008200795.1	327	2.8019e-31	PREDICTED: phospholipase A2 inhibitor-like [Tribolium castaneum]	Q9WVB4	193	2.56361e-14	Slit homolog 3 protein OS=Mus musculus GN=Slit3 PE=2 SV=2	PF00560//PF13404	Leucine Rich Repeat//AsnC-type helix-turn-helix domain	460	19.44	1309	49.07	542	23.03	1061	46.84
c16906_g1	455	--	--	--	--	--	--	--	--	--	--	--	3	0.65	8	1.61	3	0.51	2	0.47
c16908_g1	1105	91093479	XP_968090.1	310	8.07537e-31	PREDICTED: uncharacterized protein LOC656468 [Tribolium castaneum]>gi|642930712|ref|XP_008199997.1| PREDICTED: uncharacterized protein LOC656468 [Tribolium castaneum]>gi|642930714|ref|XP_008199998.1| PREDICTED: uncharacterized protein LOC656468 [Tribolium castaneum]>gi|642930716|ref|XP_008199999.1| PREDICTED: uncharacterized protein LOC656468 [Tribolium castaneum]>gi|642930718|ref|XP_008200000.1|…	--	--	--	--	PF05328//PF03721	CybS//UDP-glucose/GDP-mannose dehydrogenase family, NAD binding domain	1979	97.21	1702	74.3	2110	104.26	2093	107.58
c16911_g1	538	--	--	--	--	--	--	--	--	--	--	--	29	3.73	75	8.77	45	5.83	25	3.43
c16912_g1	1092	642919236	XP_008191788.1	595	3.75932e-72	PREDICTED: coiled-coil domain-containing protein 134 [Tribolium castaneum]	Q9H6E4	310	1.4478e-31	Coiled-coil domain-containing protein 134 OS=Homo sapiens GN=CCDC134 PE=1 SV=1	--	--	379	18.88	236	10.45	383	19.2	375	19.56
c16913_g1	540	--	--	--	--	--	--	--	--	--	--	--	1787	232.39	4	0.47	1749	229.11	11	1.52
c16914_g1	616	--	--	--	--	--	--	--	--	--	PF06596	Photosystem II reaction centre X protein (PsbX)	85	8.95	428	40.66	127	13.46	2158	240.66
c16916_g1	328	--	--	--	--	--	--	--	--	--	--	--	5	1.61	3	0.92	9	2.92	11	3.93
c16918_g1	430	--	--	--	--	--	--	--	--	--	--	--	8	1.49	3	0.52	2	0.38	2	0.4
c16919_g1	717	607365840	EZA60018.1	140	2.80893e-08	hypothetical protein X777_15300 [Cerapachys biroi]	--	--	--	--	--	--	8	0.68	62	4.74	19	1.63	372	33.41
c16921_g1	1651	608647727	EZG43763.1	846	5.29023e-106	proteasome subunit alpha type [Gregarina niphandrodes]	O24362	413	1.23681e-44	Proteasome subunit alpha type-3 OS=Spinacia oleracea GN=PAG1 PE=2 SV=1	PF00227//PF03137//PF10584//PF01569	Proteasome subunit//Organic Anion Transporter Polypeptide (OATP) family//Proteasome subunit A N-terminal signature//PAP2 superfamily	24	0.74	190	5.17	33	1.02	92	2.95
c16923_g1	1470	91088079	XP_968378.1	920	6.93849e-118	PREDICTED: mediator of RNA polymerase II transcription subunit 30 [Tribolium castaneum]>gi|270012095|gb|EFA08543.1| hypothetical protein TcasGA2_TC006198 [Tribolium castaneum]	Q172Y1	472	1.07089e-52	Mediator of RNA polymerase II transcription subunit 30 OS=Aedes aegypti GN=MED30 PE=3 SV=1	PF00720//PF04977	Subtilisin inhibitor-like//Septum formation initiator	672	23.95	757	23.9	773	27.66	570	21.15
c16924_g1	835	--	--	--	--	--	--	--	--	--	PF02273	Acyl transferase	63	4.39	500	31.11	18	1.26	304	22.25
c16927_g1	524	357625019	EHJ75575.1	266	4.58027e-27	ribosomal protein L39 [Danaus plexippus]	Q962S4	255	2.74952e-27	60S ribosomal protein L39 OS=Spodoptera frugiperda GN=RpL39 PE=3 SV=1	PF00832	Ribosomal L39 protein	6501	871.96	3915	477.55	5105	689.34	3552	507.85
c16929_g1	1257	--	--	--	--	--	--	--	--	--	--	--	12	0.51	12	0.45	16	0.68	10	0.44
c16930_g1	1054	--	--	--	--	--	--	--	--	--	PF03037//PF09494	Kinetoplastid membrane protein 11//Slx4 endonuclease	246	12.8	228	10.55	301	15.75	188	10.24
c16931_g1	1933	189234437	XP_966363.2	1686	0	PREDICTED: BTB/POZ domain-containing protein 17 isoform X2 [Tribolium castaneum]	Q6GLJ1	304	4.86984e-28	BTB/POZ domain-containing protein 17 OS=Xenopus laevis GN=btbd17 PE=2 SV=2	PF00651	BTB/POZ domain	434	11.28	433	9.95	466	12.19	358	9.69
c16934_g1	1763	282158077	NP_001164082.1	1468	0	spatzle 6 precursor [Tribolium castaneum]	--	--	--	--	PF02045	CCAAT-binding transcription factor (CBF-B/NF-YA) subunit B	21	0.6	41	1.04	21	0.6	11	0.33
c16937_g1	5482	546682142	ERL92123.1	1946	0	hypothetical protein D910_09443 [Dendroctonus ponderosae]	Q9I923	444	2.67607e-46	Regucalcin OS=Gallus gallus GN=RGN PE=2 SV=1	PF00023//PF08492//PF01731//PF07525//PF13606	Ankyrin repeat//SRP72 RNA-binding domain//Arylesterase//SOCS box//Ankyrin repeat	18098	168.54	11687	93.64	17294	161.16	14758	137
c16939_g1	1014	--	--	--	--	--	--	--	--	--	--	--	10	0.55	44	2.14	9	0.49	262	14.97
c16942_g1	358	--	--	--	--	--	--	--	--	--	--	--	16	4.24	111	27.76	2	0.53	54	15.71
c16946_g1	1168	--	--	--	--	--	--	--	--	--	PF08715//PF03473	Papain like viral protease//MOSC domain	14	0.64	17	0.69	13	0.6	13	0.62
c16947_g1	2353	357623535	EHJ74645.1	700	6.36056e-77	hypothetical protein KGM_11037 [Danaus plexippus]	--	--	--	--	PF01536	Adenosylmethionine decarboxylase	136	2.83	1424	26.13	50	1.05	858	18.56
c16948_g1	1364	--	--	--	--	--	--	--	--	--	PF03901//PF09468//PF00175	Alg9-like mannosyltransferase family//Ydr279p protein family (RNase H2 complex component)//Oxidoreductase NAD-binding domain	36	1.38	309	10.49	62	2.39	1567	62.66
c16949_g1	1105	478258086	ENN78224.1	145	7.05381e-08	hypothetical protein YQE_05374, partial [Dendroctonus ponderosae]>gi|546682770|gb|ERL92659.1| hypothetical protein D910_09970 [Dendroctonus ponderosae]	--	--	--	--	PF03938	Outer membrane protein (OmpH-like)	447	21.96	467	20.39	433	21.39	391	20.1
c1694_g1	1439	270007792	EFA04240.1	1104	9.80022e-144	hypothetical protein TcasGA2_TC014494 [Tribolium castaneum]	P58389	912	7.32881e-118	Serine/threonine-protein phosphatase 2A activator OS=Mus musculus GN=Ppp2r4 PE=1 SV=1	PF03095	Phosphotyrosyl phosphate activator (PTPA) protein	518	18.65	515	16.42	519	18.79	519	19.5
c16951_g1	424	--	--	--	--	--	--	--	--	--	--	--	4	0.76	6	1.06	3	0.71	8	1.8
c16953_g1	1299	642924937	XP_001810992.2	990	2.30668e-126	PREDICTED: uncharacterized protein LOC100142197 isoform X1 [Tribolium castaneum]	P47972	168	1.99992e-11	Neuronal pentraxin-2 OS=Homo sapiens GN=NPTX2 PE=1 SV=2	--	--	181	7.64	49	1.99	128	5.64	30	1.27
c16955_g1	906	91078588	XP_972111.1	592	3.20578e-66	PREDICTED: tyrosine-protein kinase-like otk [Tribolium castaneum]	B4MR28	389	4.75538e-40	Tyrosine-protein kinase-like otk OS=Drosophila willistoni GN=otk PE=3 SV=1	PF07714//PF00069	Protein tyrosine kinase//Protein kinase domain	14	0.88	10	0.79	14	0.88	13	0.86
c16955_g2	311	478250460	ENN70955.1	364	4.58759e-40	hypothetical protein YQE_12356, partial [Dendroctonus ponderosae]	B4HNW4	266	3.22823e-26	Tyrosine-protein kinase-like otk OS=Drosophila sechellia GN=otk PE=3 SV=1	PF07714//PF00069	Protein tyrosine kinase//Protein kinase domain	2	0.73	1	0.35	3	1.11	3	1.23
c16956_g1	765	6492215	AAF14217.1	159	3.61191e-11	thioredoxin [Fasciola hepatica]	P25372	139	1.41879e-09	Thioredoxin-3, mitochondrial OS=Saccharomyces cerevisiae (strain ATCC 204508 / S288c) GN=TRX3 PE=1 SV=1	PF00578//PF00085//PF00462	AhpC/TSA family//Thioredoxin//Glutaredoxin	3716	290.15	6295	440.25	72	5.66	2240	184.17
c16961_g1	1181	--	--	--	--	--	--	--	--	--	--	--	28	1.5	9	0.45	25	1.44	20	1.4
c16964_g1	1120	662222898	XP_008485719.1	478	3.08201e-51	PREDICTED: uncharacterized protein LOC103522393 [Diaphorina citri]	--	--	--	--	PF00098	Zinc knuckle	8	0.39	10	0.43	21	1.52	12	0.61
c16966_g1	413	--	--	--	--	--	--	--	--	--	--	--	33	10.97	63	25.65	26	7.58	44	20.57
c16968_g1	1674	546686512	ERL95722.1	616	5.5431e-73	hypothetical protein D910_00160 [Dendroctonus ponderosae]	Q9CPW7	487	1.06466e-55	Zinc finger matrin-type protein 2 OS=Mus musculus GN=Zmat2 PE=2 SV=1	PF01496//PF06220	V-type ATPase 116kDa subunit family//U1 zinc finger	659	19.97	407	10.91	574	17.5	399	12.6
c16972_g1	381	--	--	--	--	--	--	--	--	--	--	--	9	2.86	1	0.42	7	1.97	7	3.37
c16976_g1	351	--	--	--	--	--	--	--	--	--	--	--	2	0.92	6	2.27	1	0.47	3	1.06
c16977_g1	977	674304034	AIL23548.1	552	2.7642e-66	glutathione S-transferase sigma [Tenebrio molitor]	O18598	529	3.50764e-64	Glutathione S-transferase OS=Blattella germanica PE=1 SV=3	PF02798//PF13409//PF13417	Glutathione S-transferase, N-terminal domain//Glutathione S-transferase, N-terminal domain//Glutathione S-transferase, N-terminal domain	9617	549.07	9558	486.03	9818	563.89	7968	476.86
c16983_g1	376	642918401	XP_008200168.1	152	6.37242e-10	PREDICTED: zinc finger protein 239-like [Tribolium castaneum]	--	--	--	--	PF00096	Zinc finger, C2H2 type	5	1.2	5	1.12	12	2.9	9	2.35
c16987_g1	1496	270007242	EFA03690.1	1638	0	hypothetical protein TcasGA2_TC013794 [Tribolium castaneum]	Q9DG25	502	5.82094e-57	Popeye domain-containing protein 3 OS=Gallus gallus GN=POPDC3 PE=2 SV=1	PF04831	Popeye protein conserved region	259	8.92	11	0.34	359	12.43	15	0.54
c16989_g1	847	642931123	XP_008201671.1	379	1.25776e-41	PREDICTED: vitamin K epoxide reductase complex subunit 1-like protein 1 [Tribolium castaneum]	Q6TEK3	285	4.05611e-29	Vitamin K epoxide reductase complex subunit 1-like protein 1 OS=Rattus norvegicus GN=Vkorc1l1 PE=1 SV=1	--	--	1390	95.02	963	58.81	1376	94.64	730	52.44
c16993_g1	501	--	--	--	--	--	--	--	--	--	--	--	3	0.43	17	2.23	4	0.58	88	14.82
c16995_g1	3429	642925798	XP_008190328.1	1312	5.88096e-163	PREDICTED: protein PAT1 homolog 1 [Tribolium castaneum]	Q86TB9	272	6.39282e-23	Protein PAT1 homolog 1 OS=Homo sapiens GN=PATL1 PE=1 SV=2	--	--	914	12.7	1485	18.17	1065	14.88	1035	14.94
c16998_g1	228	--	--	--	--	--	--	--	--	--	--	--	11	11.1	30	33.49	14	14.41	25	31.66
c17002_g1	1947	270011382	EFA07830.1	1038	3.89078e-138	hypothetical protein TcasGA2_TC005399 [Tribolium castaneum]	--	--	--	--	PF03166//PF13903//PF00822	MH2 domain//PMP-22/EMP/MP20/Claudin tight junction//PMP-22/EMP/MP20/Claudin family	1788	52.77	978	26.05	1667	49.33	671	20.92
c17007_g1	518	--	--	--	--	--	--	--	--	--	--	--	4	0.55	3	0.37	9	1.24	5	0.73
c17008_g1	784	--	--	--	--	--	--	--	--	--	--	--	58	4.38	82	5.55	52	3.95	85	6.76
c17016_g1	526	--	--	--	--	--	--	--	--	--	--	--	16	2.13	93	11.27	49	6.58	430	61.1
c17017_g1	292	--	--	--	--	--	--	--	--	--	--	--	2	0.86	3	1.28	4	1.74	2	0.98
c17020_g1	378	--	--	--	--	--	--	--	--	--	--	--	19	12.09	10	2.22	31	24.54	6	1.55
c17028_g1	447	91088181	XP_972542.1	209	4.9656e-17	PREDICTED: U3 small nucleolar ribonucleoprotein protein MPP10 [Tribolium castaneum]>gi|270011840|gb|EFA08288.1| hypothetical protein TcasGA2_TC005922 [Tribolium castaneum]	O00566	153	6.47678e-11	U3 small nucleolar ribonucleoprotein protein MPP10 OS=Homo sapiens GN=MPHOSPH10 PE=1 SV=2	--	--	66	11.48	82	13.12	47	8.24	62	11.6
c17031_g1	271	189234109	XP_001813540.1	204	7.09382e-18	PREDICTED: methyltransferase-like protein 6 [Tribolium castaneum]>gi|642912138|ref|XP_008200823.1| PREDICTED: methyltransferase-like protein 6 [Tribolium castaneum]>gi|270002521|gb|EEZ98968.1| hypothetical protein TcasGA2_TC004823 [Tribolium castaneum]	Q6AXU8	138	6.56683e-10	Methyltransferase-like protein 6 OS=Rattus norvegicus GN=Mettl6 PE=2 SV=1	--	--	60	32.14	115	62.44	59	31.98	89	55.5
c17032_g1	375	307214303	EFN89390.1	124	2.55654e-07	hypothetical protein EAI_08332 [Harpegnathos saltator]	--	--	--	--	--	--	185	46.74	59	13.94	163	41.35	80	21.97
c17033_g1	835	478251556	ENN72018.1	615	1.06999e-76	hypothetical protein YQE_11309, partial [Dendroctonus ponderosae]	P17719	439	1.16283e-51	Dihydrofolate reductase OS=Drosophila melanogaster GN=Dhfr PE=1 SV=3	PF00186	Dihydrofolate reductase	492	34.26	1371	85.31	237	16.6	883	64.62
c17036_g1	1450	91078278	XP_971673.1	1352	0	PREDICTED: probable malonyl-CoA-acyl carrier protein transacylase, mitochondrial [Tribolium castaneum]>gi|270003914|gb|EFA00362.1| hypothetical protein TcasGA2_TC003204 [Tribolium castaneum]	Q8T3L6	969	1.6511e-125	Probable malonyl-CoA-acyl carrier protein transacylase, mitochondrial OS=Drosophila melanogaster GN=beg PE=2 SV=2	--	--	350	12.49	534	16.88	312	11.2	343	12.77
c17037_g1	1074	91084971	XP_972074.1	1074	7.1602e-143	PREDICTED: putative tricarboxylate transport protein, mitochondrial [Tribolium castaneum]>gi|270008543|gb|EFA04991.1| hypothetical protein TcasGA2_TC015070 [Tribolium castaneum]	P34519	871	1.41178e-113	Putative tricarboxylate transport protein, mitochondrial OS=Caenorhabditis elegans GN=K11H3.3 PE=3 SV=1	--	--	9	0.46	96	4.34	26	1.33	656	34.91
c17039_g1	560	--	--	--	--	--	--	--	--	--	PF06387//PF01757	D1 dopamine receptor-interacting protein (calcyon)//Acyltransferase family	12	1.45	70	7.68	20	2.44	341	43.91
c17040_g1	1042	189233864	XP_972774.2	443	2.7536e-45	PREDICTED: LIM and calponin homology domains-containing protein 1 isoform X1 [Tribolium castaneum]>gi|270014752|gb|EFA11200.1| hypothetical protein TcasGA2_TC005164 [Tribolium castaneum]	Q0KIC3	246	3.09004e-21	Uncharacterized protein CG43427 OS=Drosophila melanogaster GN=CG43427 PE=2 SV=1	PF11965	Domain of unknown function (DUF3479)	440	24.54	765	38.09	497	27.4	551	31.8
c17041_g1	1063	270004427	EFA00875.1	267	9.90837e-24	hypothetical protein TcasGA2_TC003778 [Tribolium castaneum]	F1MT22	196	4.64987e-15	Leucine-rich repeat-containing G-protein coupled receptor 5 OS=Bos taurus GN=LGR5 PE=3 SV=2	PF00560	Leucine Rich Repeat	1442	74.23	2731	125.03	741	38.37	2609	140.62
c17042_g1	1099	--	--	--	--	--	--	--	--	--	--	--	40	1.98	29	1.27	53	2.64	25	1.29
c17043_g1	2015	546673374	ERL84995.1	447	6.1625e-48	hypothetical protein D910_02418 [Dendroctonus ponderosae]	Q94521	325	6.96003e-32	Dopamine N-acetyltransferase OS=Drosophila melanogaster GN=Dat PE=1 SV=1	PF13508//PF08445//PF04131//PF13673//PF00583//PF01599	Acetyltransferase (GNAT) domain//FR47-like protein//Putative N-acetylmannosamine-6-phosphate epimerase//Acetyltransferase (GNAT) domain//Acetyltransferase (GNAT) family//Ribosomal protein S27a	906	23.09	7684	173.48	629	16.3	4254	112.75
c17044_g1	1289	478259473	ENN79360.1	920	5.3076e-119	hypothetical protein YQE_04186, partial [Dendroctonus ponderosae]>gi|546681096|gb|ERL91252.1| hypothetical protein D910_08587 [Dendroctonus ponderosae]	Q9VMX0	697	1.57947e-86	39S ribosomal protein L28, mitochondrial OS=Drosophila melanogaster GN=mRpL28 PE=2 SV=1	PF00830	Ribosomal L28 family	525	21.48	786	28.52	457	18.8	531	22.69
c17048_g1	2785	642933627	XP_008197501.1	1239	1.43798e-157	PREDICTED: phosphatidylinositol 3,4,5-trisphosphate 3-phosphatase and dual-specificity protein phosphatase PTEN isoform X2 [Tribolium castaneum]	O08586	863	2.29654e-104	Phosphatidylinositol 3,4,5-trisphosphate 3-phosphatase and dual-specificity protein phosphatase PTEN OS=Mus musculus GN=Pten PE=1 SV=1	PF00782//PF15337//PF00102//PF10409	Dual specificity phosphatase, catalytic domain//Vascular protein family Vasculin-like 1//Protein-tyrosine phosphatase//C2 domain of PTEN tumour-suppressor protein	1032	17.9	1274	19.47	1159	20.21	928	16.73
c17050_g1	496	270010776	EFA07224.1	562	1.86183e-67	hypothetical protein TcasGA2_TC010581 [Tribolium castaneum]	Q0VCA1	344	1.30283e-36	Glutamate decarboxylase 1 OS=Bos taurus GN=GAD1 PE=2 SV=1	PF00282	Pyridoxal-dependent decarboxylase conserved domain	33	5.14	3	0.5	79	12.56	2	0.31
c17051_g1	699	--	--	--	--	--	--	--	--	--	--	--	447	39.41	321	25.42	378	33.54	279	25.96
c17053_g1	623	270003722	EFA00170.1	467	1.27795e-52	hypothetical protein TcasGA2_TC002992 [Tribolium castaneum]	Q6U6J0	379	3.28755e-41	Juvenile hormone epoxide hydrolase OS=Bombyx mori GN=JHEH PE=1 SV=1	--	--	401	41.54	63	5.89	569	59.32	68	7.46
c17054_g1	1225	242023827	XP_002432332.1	958	9.77362e-125	ADP,ATP carrier protein, putative [Pediculus humanus corporis]>gi|212517755|gb|EEB19594.1| ADP,ATP carrier protein, putative [Pediculus humanus corporis]	Q8SQH5	932	2.69491e-122	ADP/ATP translocase 2 OS=Bos taurus GN=SLC25A5 PE=2 SV=3	--	--	24	1.04	216	8.66	43	1.96	1098	51.63
c17056_g1	1400	91081433	XP_973525.1	1214	9.10874e-162	PREDICTED: zinc finger protein 622 [Tribolium castaneum]>gi|270005162|gb|EFA01610.1| hypothetical protein TcasGA2_TC007176 [Tribolium castaneum]	Q969S3	620	1.20906e-72	Zinc finger protein 622 OS=Homo sapiens GN=ZNF622 PE=1 SV=1	--	--	860	31.96	1034	34.04	909	33.98	1007	39.06
c17057_g1	1645	642913771	XP_008201154.1	739	3.09437e-89	PREDICTED: uncharacterized protein LOC663430 [Tribolium castaneum]>gi|270001674|gb|EEZ98121.1| hypothetical protein TcasGA2_TC000539 [Tribolium castaneum]	Q9NZ09	127	3.18601e-06	Ubiquitin-associated protein 1 OS=Homo sapiens GN=UBAP1 PE=1 SV=1	PF06657//PF00627	Centrosome microtubule-binding domain of Cep57//UBA/TS-N domain	368	11.38	504	13.78	326	10.13	451	14.53
c17060_g1	1174	478253058	ENN73438.1	336	3.36888e-34	hypothetical protein YQE_010000, partial [Dendroctonus ponderosae]>gi|546683543|gb|ERL93345.1| hypothetical protein D910_10637 [Dendroctonus ponderosae]	--	--	--	--	--	--	1129	51.58	6331	256.81	142	6.52	6479	309.49
c17061_g1	1018	642935101	XP_008197886.1	350	4.61933e-34	PREDICTED: probable RNA methyltransferase bin3 isoform X3 [Tribolium castaneum]	Q8K3A9	173	2.6478e-12	7SK snRNA methylphosphate capping enzyme OS=Mus musculus GN=Mepce PE=1 SV=2	PF10541	Nuclear envelope localisation domain	303	16.44	496	23.96	349	19.05	358	20.35
c17062_g1	1620	91077950	XP_966973.1	1036	5.87321e-135	PREDICTED: proteasome subunit alpha type-1 [Tribolium castaneum]>gi|270001429|gb|EEZ97876.1| hypothetical protein TcasGA2_TC000258 [Tribolium castaneum]	P18420	795	2.75552e-100	Proteasome subunit alpha type-1 OS=Rattus norvegicus GN=Psma1 PE=1 SV=2	PF00227//PF10584	Proteasome subunit//Proteasome subunit A N-terminal signature	1514	47.62	1360	37.84	1639	51.84	1105	36.23
c17063_g1	1211	332374186	AEE62234.1	1565	0	unknown [Dendroctonus ponderosae]	Q9V3H2	1507	0	26S proteasome non-ATPase regulatory subunit 14 OS=Drosophila melanogaster GN=Rpn11 PE=1 SV=1	PF01398	JAB1/Mov34/MPN/PAD-1 ubiquitin protease	2041	89.86	1977	77.26	2079	92.07	1457	67.06
c17064_g1	1546	546684136	ERL93841.1	852	2.18822e-105	hypothetical protein D910_11127, partial [Dendroctonus ponderosae]	--	--	--	--	--	--	131	4.34	1825	53.57	149	4.97	866	29.95
c17066_g1	225	642129726	CDQ58492.1	152	7.03331e-11	unnamed protein product [Oncorhynchus mykiss]	F4JJE5	134	5.17987e-10	Putative proteasome subunit alpha type-4-B OS=Arabidopsis thaliana GN=PAC2 PE=5 SV=1	--	--	21	22.46	15	17.9	19	20.75	11	14.88
c17068_g1	481	--	--	--	--	--	--	--	--	--	--	--	87	13.56	4894	697.76	101	15.86	38600	6443.19
c17069_g1	1806	478253497	ENN73824.1	1319	1.82705e-174	hypothetical protein YQE_09602, partial [Dendroctonus ponderosae]	Q9V3W6	755	2.51833e-91	Innexin inx7 OS=Drosophila melanogaster GN=Inx7 PE=2 SV=1	PF04097//PF00876	Nup93/Nic96//Innexin	2852	79.39	3183	78.3	3103	86.86	1848	53.58
c17071_g1	1179	--	--	--	--	--	--	--	--	--	PF05014	Nucleoside 2-deoxyribosyltransferase	83	3.77	680	27.44	117	5.35	3301	156.88
c17072_g1	1474	--	--	--	--	--	--	--	--	--	PF04130	Spc97 / Spc98 family	4434	155.29	5198	161.19	3962	139.56	3671	134.13
c17075_g1	746	--	--	--	--	--	--	--	--	--	PF00487//PF07716//PF05531	Fatty acid desaturase//Basic region leucine zipper//Nucleopolyhedrovirus P10 protein	33	2.66	348	25.19	94	7.64	1732	147.34
c17075_g2	565	--	--	--	--	--	--	--	--	--	--	--	41	4.9	259	28.04	53	6.38	1122	142.5
c17078_g1	268	--	--	--	--	--	--	--	--	--	--	--	2	3.1	2	1.13	1	0.56	4	5.55
c17079_g1	1571	478249749	ENN70257.1	726	7.48241e-88	hypothetical protein YQE_13040, partial [Dendroctonus ponderosae]	Q5BJ78	295	1.07483e-27	BSD domain-containing protein 1 OS=Xenopus tropicalis GN=bsdc1 PE=2 SV=1	PF05843	Suppressor of forked protein (Suf)	3045	99.16	2545	73.34	3098	101.47	3253	110.46
c17080_g1	576	--	--	--	--	--	--	--	--	--	--	--	13	1.51	7	0.74	6	0.7	9	1.11
c17081_g1	422	675882824	XP_009026914.1	247	5.94267e-23	hypothetical protein HELRODRAFT_186015 [Helobdella robusta]>gi|555691789|gb|ESN95021.1| hypothetical protein HELRODRAFT_186015 [Helobdella robusta]	P07858	235	1.22745e-22	Cathepsin B OS=Homo sapiens GN=CTSB PE=1 SV=3	PF03051//PF00112	Peptidase C1-like family//Papain family cysteine protease	5	0.96	43	7.66	4	0.78	28	5.82
c17082_g1	5244	91095029	XP_966439.1	322	1.7586e-48	PREDICTED: ubiquitin-conjugating enzyme E2 H [Tribolium castaneum]>gi|270014763|gb|EFA11211.1| hypothetical protein TcasGA2_TC005175 [Tribolium castaneum]	P62257	275	2.42696e-42	Ubiquitin-conjugating enzyme E2 H OS=Mus musculus GN=Ube2h PE=2 SV=1	PF00179//PF03529	Ubiquitin-conjugating enzyme//Otx1 transcription factor	1434	13.42	1347	11.08	1668	15.68	1559	15.14
c17083_g1	2581	--	--	--	--	--	--	--	--	--	--	--	823	15.49	659	10.93	1024	19.38	572	11.19
c17087_g1	1426	478258007	ENN78145.1	1168	3.53427e-151	hypothetical protein YQE_05299, partial [Dendroctonus ponderosae]	Q09225	294	8.74074e-27	Nose resistant to fluoxetine protein 6 OS=Caenorhabditis elegans GN=nrf-6 PE=1 SV=3	PF01757	Acyltransferase family	21	0.91	32	1.81	32	1.32	20	0.89
c17092_g1	1376	332375248	AEE62765.1	1397	0	unknown [Dendroctonus ponderosae]	P07943	938	3.98726e-122	Aldose reductase OS=Rattus norvegicus GN=Akr1b1 PE=1 SV=3	--	--	12138	460.19	13768	462.54	7968	303.84	12142	480.55
c17094_g1	1592	--	--	--	--	--	--	--	--	--	PF02873//PF00618	UDP-N-acetylenolpyruvoylglucosamine reductase, C-terminal domain//RasGEF N-terminal motif	1987	63.74	4887	138.7	1111	35.84	4153	138.9
c17097_g1	430	--	--	--	--	--	--	--	--	--	--	--	10	1.86	2	0.34	19	3.56	2	0.4
c17105_g1	1170	264667391	ACY71281.1	1075	1.67944e-143	ribosomal protein S6 [Chrysomela tremula]	Q95V32	1012	3.16649e-135	40S ribosomal protein S6 OS=Spodoptera frugiperda GN=RpS6 PE=2 SV=1	PF01092	Ribosomal protein S6e	27476	1260.29	37144	1512.91	22814	1052.59	28176	1351.46
c17106_g1	464	--	--	--	--	--	--	--	--	--	--	--	12	1.99	2	0.33	15	2.55	10	1.78
c17107_g1	578	--	--	--	--	--	--	--	--	--	--	--	3	0.35	4	0.42	6	0.7	5	0.61
c17109_g1	1443	91089799	XP_966342.1	568	2.26215e-67	PREDICTED: transcription factor BTF3 homolog 4 [Tribolium castaneum]>gi|91089803|ref|XP_975853.1| PREDICTED: transcription factor BTF3 homolog 4 [Tribolium castaneum]>gi|642933775|ref|XP_008197241.1| PREDICTED: transcription factor BTF3 homolog 4 [Tribolium castaneum]>gi|270013597|gb|EFA10045.1| hypothetical protein TcasGA2_TC012217 [Tribolium castaneum]	Q5M8V0	428	2.37826e-48	Transcription factor BTF3 homolog 4 OS=Xenopus tropicalis GN=btf3l4 PE=2 SV=1	--	--	9298	333.69	10560	335.64	7508	271	8552	320.26
c1710_g1	3180	546684642	ERL94259.1	1507	0	hypothetical protein D910_11540 [Dendroctonus ponderosae]	Q501Z5	1061	8.06036e-131	tRNA modification GTPase GTPBP3, mitochondrial OS=Danio rerio GN=gtpbp3 PE=2 SV=1	PF00005//PF03193//PF00350//PF01287//PF01926//PF02421//PF08477	ABC transporter//Protein of unknown function, DUF258//Dynamin family//Eukaryotic elongation factor 5A hypusine, DNA-binding OB fold//50S ribosome-binding GTPase//Ferrous iron transport protein B//Miro-like protein	12814	192.86	13355	177.04	11320	171.33	11200	175.12
c17113_g1	523	--	--	--	--	--	--	--	--	--	PF02179	BAG domain	12	1.61	70	8.57	24	3.25	372	53.35
c17114_g1	4958	642938247	XP_008198128.1	1704	0	PREDICTED: serine/threonine-protein kinase Doa isoform X3 [Tribolium castaneum]	P49762	1408	9.38614e-172	Serine/threonine-protein kinase Doa OS=Drosophila melanogaster GN=Doa PE=1 SV=2	PF07714//PF00069	Protein tyrosine kinase//Protein kinase domain	1873	24.14	1840	23.01	2230	29.07	2029	30.06
c17115_g1	701	546685214	ERL94741.1	360	1.52306e-39	hypothetical protein D910_12015 [Dendroctonus ponderosae]	Q45VV3	176	1.72441e-13	Transcriptional coactivator yorkie OS=Drosophila melanogaster GN=yki PE=1 SV=2	--	--	349	30.65	693	54.66	400	35.35	486	45.04
c17116_g1	1320	642936574	XP_008198491.1	1013	1.70403e-133	PREDICTED: proteasome activator complex subunit 3 isoform X2 [Tribolium castaneum]	P61291	654	1.01689e-80	Proteasome activator complex subunit 3 OS=Sus scrofa GN=PSME3 PE=2 SV=1	PF02251//PF02252	Proteasome activator pa28 alpha subunit//Proteasome activator pa28 beta subunit	2024	80.53	2514	88.68	1779	71.2	2130	88.51
c17117_g1	434	156367103	XP_001627259.1	162	1.08939e-11	predicted protein [Nematostella vectensis]>gi|156214163|gb|EDO35159.1| predicted protein [Nematostella vectensis]	--	--	--	--	--	--	5	0.92	8	1.35	5	0.92	9	1.78
c17118_g2	522	--	--	--	--	--	--	--	--	--	--	--	4	0.54	7	0.86	5	0.68	7	1.01
c17126_g1	932	189236351	XP_001810886.1	581	1.66559e-70	PREDICTED: phosphatidylinositol-glycan biosynthesis class X protein [Tribolium castaneum]>gi|270005450|gb|EFA01898.1| hypothetical protein TcasGA2_TC007508 [Tribolium castaneum]	Q8TBF5	216	5.83522e-19	Phosphatidylinositol-glycan biosynthesis class X protein OS=Homo sapiens GN=PIGX PE=2 SV=3	PF08320	PIG-X / PBN1	131	7.93	98	5.29	146	8.89	55	3.49
c17127_g1	11746	91093435	XP_969667.1	6369	0	PREDICTED: protein unc-13 homolog B [Tribolium castaneum]	Q9Z1N9	4582	0	Protein unc-13 homolog B OS=Mus musculus GN=Unc13b PE=2 SV=2	PF00130//PF00889//PF01655//PF00168	Phorbol esters/diacylglycerol binding domain (C1 domain)//Elongation factor TS//Ribosomal protein L32//C2 domain	16266	63.37	13917	47.61	14495	56.78	11621	46.92
c17128_g1	493	642928102	XP_969814.3	208	4.81156e-17	PREDICTED: probable G-protein coupled receptor B0563.6 isoform X3 [Tribolium castaneum]	--	--	--	--	--	--	5	0.74	14	1.89	6	0.89	17	2.69
c17131_g1	388	--	--	--	--	--	--	--	--	--	--	--	28	6.31	23	4.84	26	5.9	19	6.44
c17135_g1	570	--	--	--	--	--	--	--	--	--	--	--	18	2.35	4	0.64	17	2.15	4	0.74
c17138_g1	4048	546684589	ERL94206.1	2482	0	hypothetical protein D910_11487, partial [Dendroctonus ponderosae]	Q5BI42	1278	2.26617e-149	VWFA and cache domain-containing protein CG16868 OS=Drosophila melanogaster GN=CG16868 PE=2 SV=1	--	--	257	3	614	6.3	287	3.37	395	4.78
c17140_g1	1034	478263732	ENN82035.1	1027	4.09037e-134	hypothetical protein YQE_01610, partial [Dendroctonus ponderosae]>gi|546679413|gb|ERL89884.1| hypothetical protein D910_07243 [Dendroctonus ponderosae]	P56252	954	1.14499e-124	Enolase OS=Homarus gammarus PE=1 SV=1	PF00113//PF03952	Enolase, C-terminal TIM barrel domain//Enolase, N-terminal domain	52	2.77	350	16.58	70	3.75	1890	105.4
c17141_g1	5056	91076220	XP_972698.1	3163	0	PREDICTED: solute carrier organic anion transporter family member 5A1 [Tribolium castaneum]>gi|270014737|gb|EFA11185.1| hypothetical protein TcasGA2_TC004793 [Tribolium castaneum]	Q9H2Y9	953	1.73779e-108	Solute carrier organic anion transporter family member 5A1 OS=Homo sapiens GN=SLCO5A1 PE=2 SV=2	PF03137//PF07690//PF00050//PF07648	Organic Anion Transporter Polypeptide (OATP) family//Major Facilitator Superfamily//Kazal-type serine protease inhibitor domain//Kazal-type serine protease inhibitor domain	1487	13.76	1071	8.71	1818	16.91	1210	11.61
c17142_g1	1624	189235630	XP_970015.2	493	3.01877e-56	PREDICTED: protein extra-macrochaetae [Tribolium castaneum]	P18491	278	1.0137e-26	Protein extra-macrochaetae OS=Drosophila melanogaster GN=emc PE=2 SV=2	PF00010	Helix-loop-helix DNA-binding domain	1766	55.39	1467	40.7	2009	63.37	1358	44.4
c17143_g1	327	--	--	--	--	--	--	--	--	--	--	--	8027	2598.51	74	22.99	6222	2032.12	54	19.46
c17144_g1	2204	642924017	XP_008193970.1	2083	0	PREDICTED: dnaJ homolog subfamily C member 2 [Tribolium castaneum]	Q7TQ20	1165	4.65316e-148	DnaJ homolog subfamily C member 2 OS=Rattus norvegicus GN=Dnajc2 PE=2 SV=1	PF00249	Myb-like DNA-binding domain	1793	40.05	4221	83.21	1396	31.36	3595	83.56
c17145_g1	2544	37105911	AAQ88309.1	1962	0	actin [Gregarina polymorpha]>gi|608660740|gb|EZG55407.1| actin [Gregarina niphandrodes]	P53476	1674	0	Actin OS=Toxoplasma gondii GN=ACT1 PE=3 SV=1	PF06459//PF04147//PF00254//PF00240	Ryanodine Receptor TM 4-6//Nop14-like family//FKBP-type peptidyl-prolyl cis-trans isomerase//Ubiquitin family	313	5.98	2856	48.13	434	8.34	1295	25.74
c17147_g1	1161	646709569	KDR15369.1	984	2.09717e-130	Programmed cell death protein 10 [Zootermopsis nevadensis]	Q9BUL8	500	5.59441e-59	Programmed cell death protein 10 OS=Homo sapiens GN=PDCD10 PE=1 SV=1	PF00669//PF04048	Bacterial flagellin N-terminal helical region//Sec8 exocyst complex component specific domain	1072	49.63	1392	57.23	1106	51.5	1148	55.58
c17148_g1	985	--	--	--	--	--	--	--	--	--	--	--	23	1.45	19	1.04	279	17.5	23	1.4
c17149_g1	411	--	--	--	--	--	--	--	--	--	--	--	6	1.21	5	0.94	6	1.22	3	0.66
c17150_g1	709	--	--	--	--	--	--	--	--	--	--	--	17	1.47	16	1.24	21	1.83	10	0.91
c17151_g1	3846	91081201	XP_975610.1	626	2.87828e-69	PREDICTED: peptidylglycine alpha-hydroxylating monooxygenase [Tribolium castaneum]>gi|270005264|gb|EFA01712.1| hypothetical protein TcasGA2_TC007292 [Tribolium castaneum]	O01404	508	2.29913e-54	Peptidylglycine alpha-hydroxylating monooxygenase OS=Drosophila melanogaster GN=Phm PE=1 SV=2	PF01082	Copper type II ascorbate-dependent monooxygenase, N-terminal domain	1610	25.07	449	6.1	1944	30.11	531	8.15
c17154_g1	420	--	--	--	--	--	--	--	--	--	--	--	3	0.58	3	0.54	7	1.37	5	1.05
c17160_g1	634	--	--	--	--	--	--	--	--	--	--	--	86	8.69	63	5.74	102	10.37	87	9.3
c17162_g1	450	--	--	--	--	--	--	--	--	--	--	--	24	4.13	196	30.99	12	2.08	155	28.66
c17163_g1	1048	--	--	--	--	--	--	--	--	--	--	--	14	0.73	8	0.37	12	0.63	7	0.38
c17167_g1	730	--	--	--	--	--	--	--	--	--	--	--	8	0.7	17	1.4	13	1.17	6	0.53
c17169_g1	297	--	--	--	--	--	--	--	--	--	--	--	4	1.65	12	4.85	1	0.42	18	8.41
c17170_g1	234	--	--	--	--	--	--	--	--	--	--	--	1528	1381.81	6638	6535.29	62	57.09	5587	6252.5
c17175_g1	673	--	--	--	--	--	--	--	--	--	--	--	9	0.84	3	0.31	6	0.69	13	1.57
c17176_g1	1250	642928911	XP_008195613.1	156	1.80092e-08	PREDICTED: FK506-binding protein 5 isoform X3 [Tribolium castaneum]	--	--	--	--	PF00895	ATP synthase protein 8	24	1.02	10	0.38	28	1.19	9	0.4
c17177_g1	627	512892795	XP_004923020.1	208	8.72072e-18	PREDICTED: uncharacterized protein LOC101745458 [Bombyx mori]	--	--	--	--	--	--	11	1.13	68	6.29	18	1.86	397	43.14
c17179_g1	388	--	--	--	--	--	--	--	--	--	--	--	6	1.35	3	0.63	2	0.45	5	1.23
c17180_g1	1728	642933915	XP_008197565.1	1519	0	PREDICTED: calreticulin [Tribolium castaneum]>gi|270013651|gb|EFA10099.1| hypothetical protein TcasGA2_TC012278 [Tribolium castaneum]	P29413	1291	2.30323e-172	Calreticulin OS=Drosophila melanogaster GN=Crc PE=1 SV=2	PF02724//PF00957//PF00262	CDC45-like protein//Synaptobrevin//Calreticulin family	22463	656.93	65140	1684.2	20400	600	36358	1107.94
c17181_g1	2003	546678389	ERL89019.1	2840	0	hypothetical protein D910_06397 [Dendroctonus ponderosae]	Q6JEL2	1636	0	Kelch-like protein 10 OS=Homo sapiens GN=KLHL10 PE=1 SV=1	PF07646//PF03931//PF01466//PF01344//PF00651	Kelch motif//Skp1 family, tetramerisation domain//Skp1 family, dimerisation domain//Kelch motif//BTB/POZ domain	47	1.17	639	14	98	2.45	3275	84.59
c17181_g2	7167	642926198	XP_008194826.1	5206	0	PREDICTED: LOW QUALITY PROTEIN: zinc finger protein castor homolog 1-like [Tribolium castaneum]	Q5G5C4	1141	4.03238e-140	40S ribosomal protein S3a OS=Periplaneta americana GN=Parcxpwex01 PE=2 SV=1	PF04083//PF01015//PF02178	Partial alpha/beta-hydrolase lipase region//Ribosomal S3Ae family//AT hook motif	30214	194.95	39050	221.41	24652	159.93	31731	212.3
c17182_g1	554	--	--	--	--	--	--	--	--	--	--	--	8	0.99	8	0.89	12	1.49	9	1.18
c17184_g1	466	326416186	ADZ72972.1	137	1.14561e-07	serine protease CLIPB9 [Anopheles gambiae]	--	--	--	--	PF00089	Trypsin	11	3.57	6	1.43	10	2.9	6	2.28
[truncated: 12,706 more rows]
