# Supplementary material for: Differential Expression Analysis of Chemoreception Genes in the Striped Flea Beetle Phyllotreta striolata Using a Transcriptomic Approach
Source: PLoS One. 2016 Apr 11;11(4):e0153067. doi: 10.1371/journal.pone.0153067 (PMC4827873; doi:10.1371/journal.pone.0153067)
Supplement: S4 Table — (XLSX) [file pone.0153067.s009.xlsx]

## Sheet: S4 Table.PstrOR
S4Table. Candidate odorant receptor transcripts identified in P. striolata antennal and abdominal transcriptomes.
Name	Gene ID	Transcript	Length (bp)	AA Sequence	ORF (aa)	Full Length	Blastx best hit	e -value	Identities (%)	Positives (%)	TMD (No.)	Pfam family	Read_count(female antenna)	RPKM/FPKM(female antenna)	Read_count(female terminal abdomen)	RPKM/FPKM(female terminal abdomen)	Read_count(male antenna)	RPKM/FPKM(male antenna)	Read_count(male terminal abdomen)	RPKM/FPKM(male terminal abdomen)
							Reference/Sequence name/species
PstrOR1(Orco)	c25590_g1	CGGGGCTCCGCCTTTCCGGTACCCCGTCGAGCGCTCCCATTGGTACACGAGGCTTTTAATTTTCGCGAAACCGTTGATACGGATTTTGAGTCTTATAAGGACTCTATTCTCGGGAAACCGTCTAACTGGGTTGAGTCCTACTTAATTTCGTTTAAGACTTTGCTCTCTCGGTCAATTTCTACTAGTCGGTGATGAGTGCGTTGCAAGTGTAAGGGTGTGTAACGTTACAAATTGGATGTATAGGATTTTTCTTTGGTTTCTTTAAATTCGTCATCTAAAACTCCTACAAGATGATGAAATTTAAAGTAGCCGGCCTGGTGGCCGATTTGATGCCCAACATCAGGCTCATCCAAGCCTCGGGCCATTTCATGTTCAATTACCACGCGGACAATTCGGGCT…	2840	MMKFKVAGLVADLMPNIRLIQASGHFMFNYHADNSGSLHTLRVAYSCMHLVFCLVQYGCTFGNLLLERGDVNDLAANTITVLFFSHCITKFVYFALRSKLFYRTLGVWNQSNSHPLFVESNNRYHALALKKMRTLLICVFTTTVLSAAAWTGITFVGDSVHNIKDPENENLTIVEEIPRLLVKSWYPWNAMSGGAYYITLVFQVYYVLFSLMHANLLDSLFCSWLIFACEQLQHLKEIMKPLMELSASLDTYVPKSADLFRASSANSQDNLIENDYNQKNEELNLKGVYNTRQEMGANFRSGALQNFGQGGGGVGPNGLTKKQELMVRSAIKYWVERHKHVVRLVTAIGDAYGVALLLHMLTSTVMLTLLAYQATKINGVDTYAATVIGYLVYALAQVF…	479	YES	gb|AJF94638.2|odorant receptor co-receptor [Ambrostoma quadriimpressum]	0	0.89	0.96	7	7tm Odorant receptor	13978	237.82	66	0.99	15327	262.11	70	1.24
PstrOR2	c25771_g1	AACTTTGTATTAAGTTAAGTTGGGTTATACAACATATTTTGGTTTCCCCCTCTTCTGTGTCGGTTCTTATGCGGAACACCCTGTATACTGCAATAAAAAACTATTTTATGCTAATTATGCCACCCTAAAGTTCCATTTATCGTTATAGTATTATTACATCATTATATTCAGATGCATAAACCTATAATAAACTTGCCATCTGAAAATATGTAATTATAGTTCTAAAATGAAATCGACTCATACTCTAATTATTGTCCATAATTGATCACTGTATTTTTGAGTGTAGGGAAAAGATACAATAATAGATTGTATTAGGTAGGGAAAGAGTTTATCAAGACACTTTCATAGAGTCCATAAAAATAAGATTGGAAAAGGTAAACACGTGTGTATTTACAATTT…	1948	MVFIFQNIVVFWNDIICLNLDTFTSGLLMQIGMQCDFLSHSLNNLGAYRVRNGILVEQNNIAETSLCRKTFSEIVMENLVVCIQHHKKIKRTANEIEKLHKKTVFILFLGGGMIICSGLFQLSTAKLGSIQSFMLISYTACMLIEQFMYCWFGNEVIDKSSKIFNSAYNIPWIQCDMKVKRTLLQFMTLTKYPIKLKVGGMIIMSNAVFVSVVKSSYSIFTLLKKIQK	228	NO	gb|EEZ99227.1|odorant receptor 41 [Tribolium castaneum]	4e-34	0.33	0.54	2	7tm Odorant receptor	109	3.09	9	0.2	127	3.77	10	0.28
PstrOR3	c26013_g2	CTTGGAAGTAGGACTGTTGGCTGGGAACAAAATGAGCGGAGACCGGGTGACTTTCGACTTTCGAAAATTCTTCGAGAGGGATTTCTTCATGTTGAAGTTCTTGGGGATATACTATCTTACCGAAAACGCGAAGCTTGGTCAAATTTTATACTCATTCATAGTGAGTTTGCCTCTCATGGTTGTCGCCACCATGGTGCAGATTATCAACATGTTCTGCGTGGAGGCGGATTTGAGGAAAATGGCGGCGTCTGGTTACTTGGGAGCTTCGTGTCTAATGGCCGTGATAAAAGAATTGTTCCTATTCAAAAATAAGAAGTTTTTGTTGAACATTCAGAACGACATGAACCGCAGCGAATTCCAGCCGAAAGACGCGGAAGGGGTGGAATTGGTGGAGAGATG…	1609	MSGDRVTFDFRKFFERDFFMLKFLGIYYLTENAKLGQILYSFIVSLPLMVVATMVQIINMFCVEADLRKMAASGYLGASCLMAVIKELFLFKNKKFLLNIQNDMNRSEFQPKDAEGVELVERCLSGYRKTRKVVLIVCSIAVSGCLTMPFLSSTQLLPLSAWYPFDVTYSPVYELIYIHQSVSLIYLAYMNIYIDILVSGFTTFVSLQCALLCHKMESQRNINSVKEFVIHHKWILNFVFNIEKLITEMYFLQFSACTVIFCLSWFLLTMIDVNSFEFVYLFAYQTAIGSLLLIPCWYSSEMERQSQLIPFSVYSLPWRTNTHQFKKDVYFFLQGVQKPIFINIVGLFPLSVDTFTKILRSSFSYYTVLNNMNLKSQANN	380	YES	gb|EFA09174.1|odorant receptor 9 [Tribolium castaneum]	4e-42	32%	51%	6	7tm Odorant receptor	197	6.24	31	0.87	181	5.77	139	4.59
PstrOR4	c39206_g1	TTGGCCGCAAAAGTCACCTAGTGTGTTTACGAGGATAAGAGAAGTTATTTCGAATACCATCGAAATAATCTTCAATATACTTTTGATGATGGAAATCTATGTATTATCATCCGATTTGAAATTTAACATCTTTTTAGATATTCTGGTAGTGCTAATCATCGCAACTGGGCATTTAGTCAAGATTGTGATTTTCAAAGTAAAAACTAAAGTTTGGCTGGATATTTTTGACCAACTGAAATCGCCTTGCTTCAACGATTATCCTGAAGAATTTGAATATAATAACAAAAGACACGTTAACTTCTCCAAAAACTTCGGCAATTTGTTCCAGTTTTCCTGCTGTTGGTCCACCGGAATGATGATTTTTCAACCACTATTTTCAAATGTCGACCTACCGATGAA…	955	LMMEIYVLSSDLKFNIFLDILVVLIIATGHLVKIVIFKVKTKVWLDIFDQLKSPCFNDYPEEFEYNNKRHVNFSKNFGNLFQFSCCWSTGMMIFQPLFSNVDLPMNCSFVTEPFIPYMYAGQVMFILLCAFSHSSIDVLITDLIGIIVGQLDVLGEKIKAYDTNKTKEKIDLKQCVQHHVEIIKFVNNLRQATSVIILIEYVKSALVVCFLGVQAVHIDPMSLTFLKMPVYLIVMLFQLLIYCFFANKIIDKTQEIGDACYFSMWYFYKNTCDKRSLILIMERSKRPLYLT	291	NO	gb|AKC58563.1|odorant receptor 28 [Anomala corpulenta]	1e-24	0.28	0.51	5	7tm Odorant receptor	10	0.59	1	0.05	12	0.71	0	0
PstrOR5	c8477_g1	AGGATTCCAGTTGATACATGTCAATCCTATTAGTGTAAATTTCGCCAGAATTACAGTTTATGCGTATTGCATGGTAGGACAGCTGGCTATTTACTGTTTCTTCGCTAACGAAATTTTAATTAAGAGTACAGCTGTTGGGGAGGCTTGTTACCTTAGTTCCTGGTACGATTTTGACCAAAAAACCAAAAAATCTTTAATATTAATCATGGAAAGAAGCCAGAGACCGTTGTATATTAC	237	LIHVNPISVNFARITVYAYCMVGQLAIYCFFANEILIKSTAVGEACYLSSWYDFDQKTKKSLILIMERSQRPLYI	75	NO	gb|AJO62233.1|olfactory receptor OR14, partial [Tenebrio molitor]	2e-14	0.39	0.68	1	7tm Odorant receptor	0	0	0	0	1	0.87	0	0
PstrOR6	c43032_g1	AATCACTGCACTAAATGGAGGTTTCTGTCAATTTTTATGATAGGAGAATTGGGTGCCGCATTAAATTTAGTCACAATAATGAAAGTCGATTTTAAATCTAAAGTATTCCAAGCAGGTTTTGTCTGCGTTATACTGATCTATACTGTGTTTGCTGCAGAGGGTGGAGAACAAGTTCAGTTAGAGTGTGAATCCATTTACACTCATGCTCAACAGTTTAATTGGTACAATTGGAACAAA	237	LSIFMIGELGAALNLVTIMKVDFKSKVFQAGFVCVILIYTVFAAEGGEQVQLECESIYTHAQQFNWYNWNK	71	NO	ref|NP_001177562.1|odorant receptor 182 [Nasonia vitripennis]	4.7	0.28	0.46	0	7tm Odorant receptor	0	0	1	0.93	0	0	1	1.06
PstrOR7	c39187_g1	TAAAAGACCACTTTATTTAACTGCAGGAAAAATATATGTTGTGTCATTGCAATCGTTTACCGATGTTCTAAATTCATCGTACACATATTTCACTTTGATGCAATCTTTATATGGGAAGAATTACAATTGAACATACAAAGTTCAAAAAAACTTTAAATCTCTCAATTTTTTTTTATTTTTATACACATTATTACAAAGTTTGCATATTTG	210	MGRITIEHTKFKKTLNLSIFFYFYTHYYKVCIF	33	NO	gb|ENN80463.1|hypothetical protein YQE_03120, partial [Dendroctonus ponderosae]	8e-07	0.55	0.82	0	7tm Odorant receptor	1	1.49	0	0	1	1.53	0	0
PstrOR8	c26878_g1	GAGGCCCAAATTACCGACTCCCCTTTGATCTCTACCACACGCCAACGCCTCATGAATTAATCCACAAACACCACATATATAAAAGAAGAAATGTCCAAGCGAAAACCCCTCAATTCAAACCAAACATGCCCGACTCATACCCCGAAGATTTCTTCGTCGTCAACCGATGGATATTAAAATTCGCCGGCATGTGGCGACCAGACACCGACAACGGCATCATACAAGCCCTATACACGACCTACGTCATCGGGATATTCCTCTTCGTCAACATCTTCTTCACCTCCACCGAATTCCTCAGCCTGCTCTACACCTACGGCAACGAGTACGATTTGATCAAGAACATCAGCTTCGCCTTGACGCACCTCATGGGCGCCGTTAAAGTGGTTTTCTTCTACTACC…	1458	MPDSYPEDFFVVNRWILKFAGMWRPDTDNGIIQALYTTYVIGIFLFVNIFFTSTEFLSLLYTYGNEYDLIKNISFALTHLMGAVKVVFFYYQGRSLKSIMSTLESDELRYESCEKSGFFPGLVAKSYKRTGIKYTVIFFMMAHATLTSSYLPPTLAALKYNEDDPESLLPDRLPYYSWMPFGFDTAGTYLIALGYQAIPMFSYAYSIVGMDTLFMNIMNCVGMNLEIIQGAFLSIRDRSLEKIDGAPLTADGLYNTTALNGVMRAEMRKISRHLQTVYRMCERLEDVHKFLTLAQTVATLFIICSCLYLVSSTPIGSKAFLAEIVYLIAMGFQLTLYCWFGNEVTLKANEMPFYIWQCDWLTADDDFKKSMIMSMVRSKKPVYLTAGKFAPLTLPTFVS…	444	NO	gb|EFA10800.1|odorant receptor 64 [Tribolium castaneum]	5e-149	0.53	0.68	6	7tm Odorant receptor	41	1.5	15	1.06	45	2.33	9	0.48
PstrOR9	c20732_g1	CGAACGTTCAAAGGGGGGGTTTCTTCTACGCAAATAATAGTGGAAATTAATGGAAAATGGGGGAAATGCGCGATATAAATTTCAAAGAAATCGTATCAGTGCAAGTGTTTATGCTGGAAGGTTTTTCTTACATGTTACCGCAATACTATACAATACCTAAAGTGGCCTACTTCTGTGCAGCATTTTTAATATACATAGTGGGTTTCTTCTACTCGCAGTTGGCCTGCGAATTTTTCAAAATCTACTTCAACGCCGAAAACGTGACGGACGTGCTGAGCGACTCGTTCCTGTTCCTCACCCATCTGGTGCAAACCACCAAGCTGGGCTACATGTACTACTACAGGAAGAGGCTCTGGGACTTGATAGAGTCGCTCAACCAGCCGGCTTTCAGGCCCGTTT…	1344	MGEMRDINFKEIVSVQVFMLEGFSYMLPQYYTIPKVAYFCAAFLIYIVGFFYSQLACEFFKIYFNAENVTDVLSDSFLFLTHLVQTTKLGYMYYYRKRLWDLIESLNQPAFRPVSLAQRDTLGRYIGMAKFISYKFQILCLLTCMFWTFYPFTLEELMLPLDSWYPFNTTYNPNFGIAYFHTSVGSWLNGTSNIAADTLFAGLIMAACAQLEILRDTLTNLRDYAKARLGGLGENSGKSGGIPAILMDEMSALLVDCVNHHRCILNFVREFQFIFSYAILAQFVVSVIIICTTMYNLTLIPFGSMQSISLIIYQYCILLEIFLWCYFGNEVMIQSNLLCDAAYKCDWTDCSPTFKKHLLYFMTRSQMEMNIYAGSFFTLSLTTFVKIVKSSWSYFAVLI…	403	YES	gb|EEZ99226.1|odorant receptor 42 [Tribolium castaneum]	8e-88	0.39	0.57	6	7tm Odorant receptor	215	8.38	0	0	224	8.78	0	0
PstrOR10	c26184_g1	CGAAATGATCGGCGGCAACAGAAAGAAAACCTTCGGTTACTCCGACAATTTCTTCTACGCCAACGAAGTGGCCGAATTCATCACGGGTCTATGGCGACCCAAAAGCAACCAACCCTTATGGGTCATCATACCATATTATACATACTCCATTGTCATGTTCTCCAACGGCTTCGTCTACAACGTTTGCGAGTACCTCTACTTGAAGGAGATGCTCAAAGACATACCGAAGTTGCTCAGCTACATCGGCATGTGCCTCACCCACACGTTGGGCATCATCAAATTGAGCATATTCGTGTTCCAGCACGACAAACTCGATTCGATCAAAAATCGATTGCAGCAGGACGACTTCAAGTACGCTTCGCTGGATGAAAACGGACCCAGTACCATGTTCTCCAACGA…	3042	MLPETRSKHGYPADFFEANELIRKITGMWLPTKHHSIITKTFYFSYVFCLYGFGFYFLVCEIIIVNDVSTEISKLVSYIGMLFTHLVGCLKFSILVFGRTKLQKIMNILQDSRYFYEPNENFSPGLFLVEGKKTSAQFSMLVLIMYSCVGASAHISSLVTFDRIIEGDSLEGTNFTCQDFMQYYFKIPFETNTKERCKLAFFFMDFGLLVFALVIACYDGVLVTILNCLKCQILVVCNVFKTLRSRCLSQLGLPVWYETFSDHEHVALEREMYRQLSHTTRHLQALLSVTNDIEFMFTFVTLAQTLASLLIFASCLYVASSVSMTSPEFFAQMEYFSCVLVQFLLICWYGNEITTSGELIRSSLYESDWYSSSMRFKNSMIITMMRMQRPLYLSIGKFS…	424	YES	gb|AKC58549.1|odorant receptor 14 [Anomala corpulenta]	8e-51	0.29	0.52	7	7tm Odorant receptor	1113	17.56	9	0.13	1665	26.42	4	0.07
PstrOR11	c23923_g2	GCGAAATGTTTACGTGTACTTAGTTATCCTCAAAATGACGTCCGAAGGGATTGTGCCAGAATGTAAACACCTGAAATTCGCCCTTCCGTATATAATCGTTGGCGGTGTATGGCCAAATATATTCAACTCGTCTAAGTTTTGGGAGATCGTTTATAAAGCATTTTCTCATTTCATGTTTTACGCCTCCGTTTGCATCGTTTTGGGCTGCGCCGGCCAGTTTTTCGTTCTTCTACAAGACAGGCCATTGAAAATCGAAGAATTACTGTCGGGCTTCTCTGTTACTACCATATGGACGATGGCCATAGCAAGGGCGAACGGTTTGAGAAAACCCGTGTTCAAAAAACTGATTCAGAGTATCATAGACAGCGAGAAACGAATATTTTTTAGCGGCGACAAGGA…	1338	MTSEGIVPECKHLKFALPYIIVGGVWPNIFNSSKFWEIVYKAFSHFMFYASVCIVLGCAGQFFVLLQDRPLKIEELLSGFSVTTIWTMAIARANGLRKPVFKKLIQSIIDSEKRIFFSGDKDFINIQKSYISKNNFICGIYSTTLSLYTYAFSLKFMFINSEVVDPLLKETVIRQPHTIQIWLPFDKDLHYRSAISLEGFLTVMITYLLIGSEVCSYSIQTYVVSQLKMLNHILMNMDKFELRVMKQIGCGEEEAMFIVLRETILFHQFLLGYIEDYNKSMDIVALIDFILLSAQLAACVLPEVIGLPPVIGISYLFLGLIILSKFFVYYWYAEEITSEADKVAESIYNSNWTEKPLKIKYMFIFVMMRSMKMTGLSIGPLGVMSMRVYLMIIRSTYSF…	407	YES	gb|AGI05173.1|odorant receptor 23 [Dendroctonus ponderosae]	8e-28	0.26	0.48	8	7tm Odorant receptor	493.09	19.31	0	0	589.02	23.2	1	0.04
PstrOR12	c30945_g1	TTTCAATACTGCTGTGGAAATTGACAAACACATCATTGATGAAACTATTCGAAGACGGAAATTTGTGCTATATTTCTATTTATTCATGGCTGCTTCAACTGCTATATTGCTTTTGGCATCCATTATATTTTCATCCAATCGTGAATTGCAATTGCCCATTTGGTTACCGGTAGATGTTTCAAATAATACATTTTTGTATGTCATGGCTAATGCATACGTTGTTACAGGTTACTTGCACGCTGTTTGCGGGCATCTTTCTGTTGATATGCTAATACAAAGTTACCTTTTATATTGTGCAACACAACTTAGGCTCATTAAGTTTAAACTAGAGAACATAGAAAAATATTTCAAAAAAGAAACGAAAAGGGATTCTCATGAAACGACTACTGAGGGATTGCC…	536	MAASTAILLLASIIFSSNRELQLPIWLPVDVSNNTFLYVMANAYVVTGYLHAVCGHLSVDMLIQSYLLYCATQLRLIKFKLENIEKYFKKETKRDSHETTTEGLPQKKIYDQIIHCIKVYDAVFGYAGEMEDMYSFGIFSQLFVVSLIFS	150	NO	gb|EEZ99242.1|odorant receptor 45 [Tribolium castaneum]	9e-09	0.28	0.47	0	7tm Odorant receptor	76	9.84	0	0	57	7.43	0	0
PstrOR13	c22005_g1	AAATAATTGAAAATCTGAGAATTTATTAGTATGTGAAAATTGCATAGCGATGTGTATATGTATTTTGATAAGTAGGCTGCCATTACAAATGGCGGATGAATTTGAATATTTAATTGGAACATTTTGCATTTAAAAGCTCCAAGATGGATTTTGCCACATGTAGTTTGTGAAAATCATTTGATCAGAATGGAGAACGACATTAAGCTCGCCAGTATGTCGTTTTCAATAAAAGTTTTTCAATTTCTCGGAGGATTTCCGAAGGATCAGGAATTTACGAATCCCAGTAAAGTGTTTTATTTCAAGTATGTGATGAGGGCCGTGTTGACTTCTGTTCTGCTTGTCAGCAGTTCTCTTCATTTAACGCAAAACATTATTGAAAATATTTTCAACCACATTGAA…	1483	MENDIKLASMSFSIKVFQFLGGFPKDQEFTNPSKVFYFKYVMRAVLTSVLLVSSSLHLTQNIIENIFNHIELDIAYTTAMFTGYSLMFSFLLKMDLIVRLYKELSNFEEYEKPMDFEETNKKYNKYSLMHLIYLQIIIMMSTLGSNIFKVDTCRQENVEKGIHEVCGLYLYTWLPFDIDFTPVRQIYLIWQLVSAQYIYTFIGVCSWMVFESVEHVNIRFKHSAHLYSLVPEEEHAQKRRLLFNKAVRYHQYSIRLAEWIAETYSVFMFAHMFMTSVILGYDLYAFLKTYDVSTFIMSIAWVNGVFMVSHGGQRLQDMSRQVGDEVYASNWTDYDISMQKEVSFVIMRCQKHMSLKAIFIGDVGYMPFLSVLKAAYSYVMLMTNTGS	387	YES	gb|EFA10801.1|odorant receptor 94 [Tribolium castaneum]	2e-37	0.28	0.5	7	7tm Odorant receptor	477.15	16.65	3	0.09	711.26	24.95	6	0.22
PstrOR14	c23923_g1	ACCAAGATGACGTCCGAAGGGATTTTGCCCAAATGTAAACACCTGAAAAGTGCTCTGCCGTACATAATACTTGGTGGTGTATGGCCAGATATATTCAACAACTTATCACTCTTTTGGAAGATCGTTTATAAAATGTATTCTCTATTAATATTTTACTCGTCTGTTGGCGTCACTTTGTGTAGTTTTGCCCAATTTTACATTTTATTACAAGACAGACCATTATTAATCACAGCGGAATTATTAACGAGTTTTTCACTTGCTAACTTATGGTCAATGGCATCAGTAAGAGCTTATGGTATAAGAAAACCAATAATAAAGAAACTACTTAAGGGTGTTATAGACAGCGAAAAACGAATTTATATTGGTGACGATAAGGATTTTATTGATATCCAGAACACC…	1319	MTSEGILPKCKHLKSALPYIILGGVWPDIFNNLSLFWKIVYKMYSLLIFYSSVGVTLCSFAQFYILLQDRPLLITAELLTSFSLANLWSMASVRAYGIRKPIIKKLLKGVIDSEKRIYIGDDKDFIDIQNTYISKNNTICFIYSNCLSIYLVFYFLTFYFVTYKMSDPALLQTDVIKKPHIIEMWFPIDRDKYYATTIFIEGIVTVTVTYLVVGVDCYSFSVQTYIVSQLKMLNHIFENLEKFELRVKTQLGCDENEAKFLVLRESIIFHQYILRYIDDYNSTMDIVALTEFILLSMQLATCVLPQVLGLSPIIGVFFLLLGVIISSKFFIYYWFAEEITSGANDVTDSIYNSNWTEKPQKIKYMFILVMMRSMKMTGLSIGPLGVMSMRVYLMIIRST…	410	YES	gb|AGI05173.1|odorant receptor 23 [Dendroctonus ponderosae]	6e-21	0.25	0.48	8	7tm Odorant receptor	72.91	2.9	2	0.07	190.98	7.65	6	0.25
PstrOR15	c25271_g1	TAAAGCGCGCATCATGCATTACCCAATAGAAAAGGGTAAACCCTATTATTCAACGTTACTGTCTATGAAATTTTTAGGGGTCTACCCGAAATCGTCGAGCGAGGCGAGCTTGAAGGCGTCGATGGTGACTACGGTTTGCACCATAATTTTCGCTGTTGTGGTCATTTGCGTAGGAGGTATGGGCCATTTAATCGCCTCTTTCAAAGGAAGTAAGAGTGTCGAAATGAGCGAGGATTTGGCGGTGGCAGTGGGCAGTATGGCGTTCCTACTTTGCGCCCTTTTCTTCAAATTAAATTGGCGAAACTGGGCCAATTTTTTTCATTCCATCACCGATTTCAAAACGTACGGAAAACCCGAAGATTTCGACTCAGTCACCATCAGATGCAACTTCCTTTCGAT…	1257	MHYPIEKGKPYYSTLLSMKFLGVYPKSSSEASLKASMVTTVCTIIFAVVVICVGGMGHLIASFKGSKSVEMSEDLAVAVGSMAFLLCALFFKLNWRNWANFFHSITDFKTYGKPEDFDSVTIRCNFLSMMYSIYISGGLCVYAVISIFETKCVRDEQNNFCGTLTQIRLPIEGEISTLAINIIFLCQLSLCIWACVESGNVFFLSHESSEFIICHITALKKHIIGIFNYEDEMSKREQLLHCIRYHKQIIEWGYDLNRLTKSTLGHMSLIAAIQVGMIGNQILHKYKMFGAAIYLAGYIMAIFLVSHAGQRLSDESISIAKAIFDSDWTKASTGMRKDLTFMLARSQIPLFISCLPLGNFNYALFVTMLKASYSYLTLLKQSTSNKDD	388	YES	gb|AEE63423.1|unknown [Dendroctonus ponderosae]	7e-42	0.29	0.49	5	7tm Odorant receptor	346	14.58	4	0.15	303	12.84	5	0.22
PstrOR16	c3449_g1	AGTTTTTAAATTTTTTTATCAACCAAAGTCACAAGATCGCTGATCAAAAATCGATTGATGTGCAATTAAAGGGTTGCGTGAAAGTTCATCTTCAAATTAAGAGATTGAAAAAAATGTTAATTCTACCTGAAGGGGTGATTTTACTTTGTCTTTTCATAACGACTTCATTAGGATTCGGATTCAGTGTATTCTTTTTGTACCTTAAACCTGGGTACAAAACCGCTTTTCCTTTACTAATATTCGGATTCTACTTGGTGGTAGTCGCTGGATATGCGCAGAAATTGGTCAATGTGTCCGAAGAAAATTACACGAATGCTTGCGCTATGCCTTGGGAAAACTGGAACGTCGCTAACAGAAAATCCTATTTAATATTCCTCATGGGAATTAGAAATCCCAATA…	551	MLILPEGVILLCLFITTSLGFGFSVFFLYLKPGYKTAFPLLIFGFYLVVVAGYAQKLVNVSEENYTNACAMPWENWNVANRKSYLIFLMGIRNPNKLSALHFVNLSNDLVVKALHWGYGFLNIIINKKN	129	NO	gb|EEZ99425.1|odorant receptor 321 [Tribolium castaneum]	0.001	0.26	0.46	2	7tm Odorant receptor	11	1.37	2	0.23	17	2.12	2	0.26
PstrOR17	c28747_g1	GTCGGTATCTACACGATTAGCGAGCTGCACAGTTCTATATACTAGAATTTTTCAAAGGTTGCCGATTTTAACACGCCTCGGTATCCATCCAAAAAATAATCTTAAAGTTTCTAATCCACACGGGCAGGTAGAGGATACTTTAAAGTGGGACATTTTAAGCTTCCATCAGAATGAAACACCTTCAGATAGCCAAATGGATAATGATAGTCACGGGATTTTGGACGTTCAAAAAGGAATACTTCACCAAACAACAGCACTTATTCTACCGCGCCTACGGCATAATCATGCAACTGTACTTCTCCTGCTTCATCGGCGCCCTTTGCGTCGGGTTAAAAGCCGTCCAAGACAACATCCAACTGATCGACGCCATTGGCCTCCTAATATTCTGCTCGGTTATGC…	2224	MKHLQIAKWIMIVTGFWTFKKEYFTKQQHLFYRAYGIIMQLYFSCFIGALCVGLKAVQDNIQLIDAIGLLIFCSVMLIKIIICQRKSVRSIMNRIVDFDDESDTLTGKFRDIYLKNSRYNVIYGLSLFLVSAMCGVTLVFCDVAIYSYDMKRVKSGDLNSSDVRRPLPYHIWRPIDEKKHYYWAFLLDVLTATIGCTYNTATQIVYLSILTFILGQIKILQVKFEQMGAVCSRLGSEQERFMYLRSLIVEHQNIISFVKDLDENMKYLLFVEFTINPLQITCNLYEVLVFKVDGMFLFRVVLLLCMLIQMFTLTWHSNEIQVLGMAISQSVYDGEWYDLSEKFKQRLLIVMMRAQRPLTLAVGPFFILTNSTAVTSVKAAYSYLALLNNKRGD	393	YES	gb|AEE62488.1|unknown [Dendroctonus ponderosae]	7e-35	0.3	0.54	6	7tm Odorant receptor	183	4.46	2	0.05	189	4.62	4	0.11
PstrOR18	c30332_g1	TGGGAACTTATATCTATAAAAGTGATTGGGTCGGTCAACCAATCGAAATTACGAGACCAATAATCATAATGATAACAAGAACGAGGAAGGTGTTAAAATTGGAATCTTTTGGAATTGTCGTGTTAAGCAACAATCTAATATTAAAGGTAGGTACCTAAGTCAAAATATTTTGGCAATAGAAGAGCTGCAAAGTAATTATAGTTACTATTTTATTTTTCCCGTTTTTGGTTTTAG	234	LGRSTNRNYETNNHNDNKNEEGVKIGIFWNCRVKQQSNIKGRYLSQNILAIEELQSNYSYYFIFPVFGF	69	NO	ref|WP_045496626.1|hypothetical protein [Chryseobacterium sp. StRB126]	1.9	0.32	0.59	0	7tm Odorant receptor	0	0	0	0	0	0	2	2.24
PstrOR19	c45021_g1	TCACTCAATTGATCATCTTCTCTATACTGACGTTTATCGCCGGGCAATTGGAGATACTCCAACAGCGGTTTAGAAACTTGGGATTCCTCTGCTCCAAAGCGGGCACTTTTGATGGAAAATTCGAGGTACTGAAAAAACTGATTTTGGAACACCAACAACTTATATCTTTAAAATAGATGCAAGGATCCTCTTCAGCGTCACCTACCTAAGCTGCATGTTGACACAAATGTTTTTCCTGGCGTATCACGCAAACGAGATAAAGCTACAGAGCGAAGATGTATCTCAA	286	TQLIIFSILTFIAGQLEILQQRFRNLGFLCSKAGTFDGKFEVLKKLILEHQQLISLK	57	NO	gb|EFN69805.1|Putative odorant receptor 94a, partial [Camponotus floridanus]	0.035	0.5	0.76	0	7tm Odorant receptor	1	0.46	0	0	3	1.38	0	0
PstrOR20	c24069_g1	TAACATCTTATTTTAATTGCATTATATTCCTAAAAATGTATGTTTTAGTCTCTAAATTTCGCAGAAGCCTTCGACAATGAGGTATTCATTTTGCAGCTTTTCGGCTTTTACCCCGCGCGAAATCACCCGAATCGCAGGAGGATTTTGTATAGGAAAATTCCCTGTTTACTCATATGCTTCATGCTGCTGCTATCGGCTTTTCTGCAAGTCCTGCTGCGTGATTGCAGCTTCTCCGACCTTCTGGACTCCTGCATTTTCGTCGTCAACGAGACTACCTTCTTGTTCAAGCTGCTGCAGATCCACCAGAAGGCGGAATTGCTGGAGAAACTCCGATTGTACCTGCAGGATATCCGCGCGACGGATGTTTCCAAGCGGATGATGGAAAATTTGCTGGTCAGG…	1325	MLLLSAFLQVLLRDCSFSDLLDSCIFVVNETTFLFKLLQIHQKAELLEKLRLYLQDIRATDVSKRMMENLLVRQSKRNKIALIYRSLLCLFVVEHFLMLFIQTERKFLPIMTWIPYDYSKFSLYYPTFSFQIVVVSISALSDISLDCIYYALIDVVCCQLDILIYYFKALNFSKNRDFIKTKLKMNIVYHQKVIDFVKDIEKLYSNIIFSELLKSLIEICFIGFRLTVLDVSSMEFFMQLFYFMGMFCEILCYCWFGEILTLKSKEIGDACYMTPWNEFDKELKNMLLIMITRSQVPLVIRAGFMKLSLRTLTGVLKSSYSYAAVLKTLYK	331	YES	gb|EEZ99416.1|odorant receptor 61 [Tribolium castaneum]	4e-47	0.31	0.51	5	7tm Odorant receptor	107	4.38	2	0.07	103	4.2	3	0.13
PstrOR21	c14625_g1	CCGAATTAGTCCGCAAACGCGTTCGTGAATTACCAATCACTCATATCAGATCAATTAAAAAATATGACGAATCAAAAATTGCTAAGAAAATCTTTTTGGCAGATCGAGTTTCTTCTGAAATTGAACGGGCTGCTACCGGGAGAAAGATATCAAATACTGTACTCGTTCTATACCTCTTGCCTGCTGTTCGTTTTCAAAATCGTATTCCCCATTCTGGGATACACTTTCATTTACAAGGCGGATCCCAGCGAAAGGATGATCTTGATTGGCAATTCTTTCGTCTACATAGAAGTGTTGGTGTTGGTATTCAAACACTGGCCCTTCATCACTAACCCGGATTTGACCAAAAGGCTCCTGAATCAATGGAACGAGAGTATTTTCAACACGGAAGTGGAAATT…	1593	MTNQKLLRKSFWQIEFLLKLNGLLPGERYQILYSFYTSCLLFVFKIVFPILGYTFIYKADPSERMILIGNSFVYIEVLVLVFKHWPFITNPDLTKRLLNQWNESIFNTEVEIDKHIIEESMRQRKIKHNVYFYSATSAPFVMLINVILSDHSDLKLPIWMPVDVLNSTSWYVCTNAFVFSAYLHGVLGHFCVDMLIVSYMLYCAAQLKLIKYKLENMEQYLDTDLTTPDQIGLDDLVQKKIYAQITQCVKLYDAVFSYVQELENVYSIGVFAQFLVASIVLSICLYNMSQLESLEMNLAYVMSFFVPMTYLLYLYCNLGTLVMEESTTIGDAILRSQWYNYDINSKRSLMILIERSKRPIRFTAGKLIDLSLDTFVLMVKRAYSLLALLKNFN	393	YES	gb|EEZ99411.1|odorant receptor 43 [Tribolium castaneum]	2e-47	0.31	0.5	6	7tm Odorant receptor	318	10.19	0	0	320	10.32	2	0.07
PstrOR22	c10898_g1	ATGCTTAATCACATTTTCGAAAACGTTGAAAAGTTCGAGATGAGAGTTAAAAACCAGCTCGGATGTGATGAAGAAGAAGCTATGTTCCTAGTTTTAAGGGAGAGCGTTATATTTCATCAATATATTTTAGGATACATTGATGATTATAACAGTACGATGGATATTGTTGCTCTTACAGAATTCATAGTTCTTTCCTTGCAATTAGCTACTTGTGTTGTACCGAAAGTGGTAGGTTTGCCAACTGTCATAGGGATATTCTTCATATCTTTGGGAATCATTATTTCAGCAAAGTTTTTTATATATTATTGGCTCGCTGAAGAAATAACTACTGAAGCTCAGAAAGTAATGGATTCTATTTACAATAGCAATTGGACCGAAAAACCGTTGAAAATTAAATAC…	451	MLNHIFENVEKFEMRVKNQLGCDEEEAMFLVLRESVIFHQYILGYIDDYNSTMDIVALTEFIVLSLQLATCVVPKVVGLPTVIGIFFISLGIIISAKFFIYYWLAEEITTEAQKVMDSIYNSNWTEKPLKIKYMYKFVMMRSLKMTGLSI	150	NO	gb|KFB39839.1|odorant receptor 2 [Anopheles sinensis]	2e-05	0.27	0.5	2	7tm Odorant receptor	30	6.75	0	0	27	4.98	1	0.18
PstrOR23	c20299_g1	GCAAAACTCAACTTACTCGTAATACTTCTAACACTCCTCTACCCTTTAGGATCAATAGTTTTGATGATCCTTTATCAGGATTTCTTAGAAAAGAAAGAAACCACCTCGCTATTCATAACCGAGACCATGAGTTACGTTAGTTACATAACCGTACCTTTCGTAACATCTCTCAGTTTGCTGTTCAAAAAAAATCACTGGGTGGAATTCATGCTGAAAATGAAGGAGATGCGCGTCAAAATGAAGCTGAAATCGAAACGGGCGTATTTTTCCAAAAAAGTACTGCTCGTGGTATTCTTTTTACATCTCATAGAATGCGCCAACATCGGCACTCATTTAACTCTCGATAGCAAAGACGTGCTACTCACCACGTACTTTTACTTGTACGAAACCGGATTGCTC…	994	MILYQDFLEKKETTSLFITETMSYVSYITVPFVTSLSLLFKKNHWVEFMLKMKEMRVKMKLKSKRAYFSKKVLLVVFFLHLIECANIGTHLTLDSKDVLLTTYFYLYETGLLYIILLFFSINRVLQVSYKDLDDKFKEINRIGSEHSFCTDNSNARIIAKLRECFYIYVDLHGFVKDVNCLFGWIVMVIFIYALTNSVDILNWYVNGADILNADLLDLIVTIVSTSGYALFKN	233	NO	gb|KMQ89639.1|odorant receptor 13a [Lasius niger]	2.2	0.35	0.5	5	7tm Odorant receptor	4	0.22	11	0.55	12	0.67	7	0.41
PstrOR24	c18442_g1	CTGTCCAGTAAGGAATGCAGGTAAACTAGTAAGATTGAATAACTAAGTGAAGCACAATGATTATGGATGAAATTGCTTACAAAATTATGAAAACCAAATATTATGGAAAAATGGTTATTTGGTTACCCAAAATATTGCTTGGACTTGTTGTCATGTGGCCGAAAGCAAAAGTTTCTCTCATGCGTAGATTTATAGTCACTTCGGGGTCCATTTTCATAATATCGTTTACGGCAATAGGACTTTTAAATACCTTAAATTTTACCTTTGAGTCTATTAACCATAATTTAATCGGTAGCCTCCTTATTATGAGTTGTTTTCAAGGTGTTAGTAAAATAATATTAATGTCAATCAAATTCAAGGATATAGCTGATATAATTGATAATATCTCTCTGAAATTTT…	1398	MIMDEIAYKIMKTKYYGKMVIWLPKILLGLVVMWPKAKVSLMRRFIVTSGSIFIISFTAIGLLNTLNFTFESINHNLIGSLLIMSCFQGVSKIILMSIKFKDIADIIDNISLKFWPDDLTGYVEVDKEIKKFYIFTMSTCLVFLGTVAVFFSIFFITPLLIEERILPFNVEYSFDWKVSPNYELIYLSQVFYVHILALYVIGTDFFYLCTVVSVIIQFKILQQCLSLLNSNEMVEIMNKLDINSIIKSDKMDDLCKEYLKKCVKHHLLLLRFIKKLNAVFNLIILTEWSTVMLSMCLLIYMLVQNYAVNTFFETALALSMVIAYLQQLAFYCIVGSIFNYQINLLPEHLFGSKWIVINNEIKKDLTFVLQHSQQNLTLNVYNIYELNMVSYLQVLKLAF…	410	YES	gb|EFA02801.1|odorant receptor 167 [Tribolium castaneum]	1e-28	0.25	0.51	7	7tm Odorant receptor	65	6.71	1	0.04	86	3.3	0	0
PstrOR25	c13489_g1	TTAATTGATACATACTGGAATATTTTAGGATATTAATCCATCTCTTAATTTTGCCATGTACAATATATTGTTAACAGTTATAACTAAATGCACGATGGCTTGTTATTATGGACAACATCTTATTAATGCGAGCAAAGACTTTCATAATAAACTGCTTACTTGTCGATGGTATTATTGGAATAAGAAAAATAAAGATGCTTTAATGATGCTATTGATGGCTACTCGACGTCCTTTAAAAATAGATTGCTATGGCTTGACTGATCTAAACTATATATTGATAGTTAAGGCTTTTCGTTTATGCTACAGTCTTTTTATGGCATTCCGACAATTCGTCTAATTACTATAGTATTTTGGCATAGAAACATAAATTAAAAAAAGTTAATGCACAGAGAATTTGGT…	465	MYNILLTVITKCTMACYYGQHLINASKDFHNKLLTCRWYYWNKKNKDALMMLLMATRRPLKIDCYGLTDLNYILIVKAFRLCYSLFMAFRQFV	93	NO	gb|AJD81568.1|olfactory receptor 33, partial [Helicoverpa assulta]	2e-07	0.31	0.53	0	7tm Odorant receptor	1	0.16	0	0	5	1.85	1	0.17
PstrOR26	c26107_g1	GTTCGTTGCTGTGATTACTAAAGCTGTATCGGCCATTACACTATTAAGAGCTTTGATTGCCGATGAAGAAGCTAAAAATTAGCAGATTTAGCAGATGCTTTATTCTTTAGTTGCCTTTAGAATCTCCTAGTTATTTAAACTGCCAGTTAATAGCCTTTACATGCTACTAATTCATAACCATCCAATATTTTCCTGATGTGCAATCATATACAAATTGATTGTAAATTGGTCTAAAATCACACAGCAATTTTTCAACGCAAATAAGCCATCGGAAAACTACCATTTTTCTCTACATATCAACCGACCAGTTTGCAGTAAACAACCCTCTAGTAATGGACTTGGTTTATCCGCAACCCGACCAACATCGAGTAACCGACGATCCGCTCGGCAGGATGAGAT…	3139	MDLVYPQPDQHRVTDDPLGRMRSCLTLHGFQGKRKYFWHLAGILKAAILFGRTIYACQTLNQPKKLAELVATYPIRFLAVVKISVLFIDRKRVKYFYDSVSRDFWNFDVAGPEIEKQVKRRFHWVNLTALCQFSIAIVALIIFIMFPLVEMPEGKRTLPNIIWTPFDTNPSPVYEIMYVVLLWNLFMSVLGNAFYDATFIYSTQHLFVQFTLLKELIRNVSSGIMSESSDLERFDSEHFQKAVNERLKICIEHHVKLLKYGKNIEEFSTTVMVPQLIMSYAALVINGYIISVDHADVAKTMGLINLTCGSVVQLVLYSLLASDIKAQSISVIDEIIKTDWYLFKAPIKRALIFMMMNVKDGIVITAGGMANVDNEVFVAVLINNLDVYEFIAVEFSRWF…	408	YES	ref|XP_008200336.1|odorant receptor 82a-like isoform X2 [Tribolium castaneum]	2e-42	0.35	0.61	6	7tm Odorant receptor	909	13.87	127	1.71	905	13.89	137	2.17
PstrOR27	c625_g1	GCATCCATTCTAAAAAATGCAAGGCAACAATTTCTTAAAGTACCCCATTCTGATGTCCAAAGCCACGGGCCAATGGCAGTTCGAGCACACCTCCGCTCTCGTATCAATTTACAACAAATTCTCCGACTTTCTTCTGATAATCTTCATCTTTTGCACGCACTACATCGTCCTGGCGCTGCCTTTCTACTACAAATGCGAAAAGGCCTTGATCGAGATCATTTTCTACTACGTGCACTTCATCATAGCCATCGTCTTGACCGTGCTGCTGAAGTCCAAGAGCATCAGGTCCTTTCTGAGATGGATCATTCGGTACGAAAAATCCACGCGATTCGAGCACCAGCAGGAAATCGAAATTTACCAGTACTATTGCAAGATGAATAATAATATCACCGTGTTTTT…	1247	MQGNNFLKYPILMSKATGQWQFEHTSALVSIYNKFSDFLLIIFIFCTHYIVLALPFYYKCEKALIEIIFYYVHFIIAIVLTVLLKSKSIRSFLRWIIRYEKSTRFEHQQEIEIYQYYCKMNNNITVFFVIVINIVSWMWYALNKRVSPSEELGPHCPDIRGYVFKIWYPFEIEDFPWICATFDFVTVFCGMMLFCYYKIMPMSLIIFLMCQLNLLKFRIRSFDETKDRNGLARSERLAGIFRMHQLCIRLMNWIQYSLKEIILIQYCSYVLDTAAFMIQLLTEETMRGKMPCFAGFMMTVIQMYIFFWFANEIQEESKTLSDVIYNEINWIDACKSEKKMLMLMMMRSQQMLTLKVAAIGDLSLNSFTKIMRLCYSVVTFFTTVYDK	387	YES	gb|ENN79791.1|hypothetical protein YQE_03847, partial [Dendroctonus ponderosae]	2e-09	0.26	0.48	6	7tm Odorant receptor	328	13.95	4	0.15	342	14.63	1	0.04
PstrOR28	c24529_g1	TATTTACATCGTTTGTGTGGATGCTTTAATCGTATCGCTGATCATATTCACTACGCTTCGAATGAAATTGTTGGGGCAAAATTTGCAAATGCTATTTCGCGATAAAAATATGAACCAAGCGGAAAATAACAAACATTTACGCATGCTGATAATGGAACATCAGAATATCATAGACCATGTGGTAGAGTTGAACGACAACTTTAAGCTTCTATTTTTCGTAGACTTTTCGATCAAATCGTACCAATTGTGCCTAGCAATGTTCAATTTATTAGAGGTGGCAGGTGTACCATTAATGTGGGCAATATTCAACACATCTGAGAGTTTTCTATTACTGTTGCAATCTGTGGTTATATATTCTCAATCCAACGATATAATTGTGGAGAGCCAAGAACTCGCTAC…	750	MKLLGQNLQMLFRDKNMNQAENNKHLRMLIMEHQNIIDHVVELNDNFKLLFFVDFSIKSYQLCLAMFNLLEVAGVPLMWAIFNTSESFLLLLQSVVIYSQSNDIIVESQELATSIYMVNWSGQPVSITRSLAIMMIRAQRALKLESYGIVILSSDLLQKVVKAGYTYIVLSLQNKK	176	NO	ref|NP_001166620.1|olfactory receptor 63 [Bombyx mori]	6e-14	0.3	0.49	0	7tm Odorant receptor	30	2.41	0	0	56	4.52	2	0.17
PstrOR29	c19192_g1	AGGACTACGAATTTAATGAACAAAATTTTTAATGTACTTATGCTGTTCCAGTTGAGTAGTACTATTGGTGGTATTTGCTTGCCTCTAACATTAATCGCACAAACTGATAATTCCATAAGTCAATTATACACTGCATTGATTGCGGTACTGTCACTATTTAACCAATTATTGATTTACTGTATAACCGGCGAAATGATAAGTCATGAGGCACAATTGCTACACCATTTCATTTACCAATCTAACTGGACAAACTTAAAAATCAAGTATCAAAGAGATTTAATATTTTTCATACAACACGCACAGAGAGTTCCACAAATAAGTGCGTTTAACATTTTTGATTTAAATATGGAAACATATTTAAAGGTATCAAGGATGTCGTTTTCATTATACACATTTTTA…	492	MNKIFNVLMLFQLSSTIGGICLPLTLIAQTDNSISQLYTALIAVLSLFNQLLIYCITGEMISHEAQLLHHFIYQSNWTNLKIKYQRDLIFFIQHAQRVPQISAFNIFDLNMETYLKVSRMSFSLYTFLKTVAYK	134	NO	tpg|DAA05996.1|odorant receptor 40 [Bombyx mori]	8e-12	0.29	0.53	2	7tm Odorant receptor	5	0.74	1	0.14	7	1.04	3	0.9
PstrOR30	c20654_g1	TTTTAATGCTGCAATCAGAAATGTTTCAGTTATTCCCGAAGTGTGAACAACTCCAAATTGCAATGTTTTTCATTACGATTCAAGGAAATTTCCCATCAATTTTAAAAAATAAACCAAATTTGAAGACCATATATCAAGCTTATTCCTACTTCTTGCTAATCTATTTCATAATATTCAACATAACAGTCTACATAAAATTCGTTCTGTTACTAAATGAGGCACCAATAGACTTCACCGAACTTTTCCTAAATCTAACGATGAATTTTTATTTCACCGTGACGATCTGGAAAACGCTGATTTTCAAAAGATCGGTTTTTCAGCAGATGATTGACGATATAATTTTGTGGGAAAAAACTATTTTGGCGAGTAATGATCACACCCTCAAGGGAATCTACAACT…	1639	MLFNFHPLGFESIIINNNNSTSLKRPLPLSSWFPWDEQKYYSLSYTFHILDVTMASLFMASTETLSYAITIYLLGQIVIFNSILSNFQLYCWKIQDQLKVDYENAIFLTLRECVKKHNEIIKQIKIFNREMKNAILYDFLQSSMGLAAGVLNLIYFDVTPFKLMFFGTFICGAFVRILVSYWYANEIIVQSSNMLTSLWNSTWYDEPEKTKKIKYLMMLVCSRPLYIDIGPFTNMSLQTLIRIVKATYSYMTLIYKSKN	259	NO	gb|AEE62637.1|unknown [Dendroctonus ponderosae]	2e-36	0.33	0.56	3	7tm Odorant receptor	99	3.62	0	0	82	2.9	1	0.06
PstrOR31	c18261_g1	TTCTATTTCTCGTATGGCACATTCGTGTGGAATATTCTTGCGAAACTTTCAGTGCAATTATGACTCGCCGCAATGCTGAAACTGAAGAATGTTCATACGAGTTCTTGCGTACAGATGATTGTTCTAAAAAAACCCTTCTCCTACCCGAATGTATACTCAGATTTATATTCATGTGGCCGAGGTCCGATGTAAAAAAACAAAAAGTGTTTTACTTGTTTTCCATGATTTTGTTCATTTTTACGCAATGGGGACTCGTAAGATTTTTGATCGTTAATTTCGATGATTACACAAGGAGTTTAAATGTCGTTTCATCCATGTCTACAATTTTTCAGGCGAGCCTAAAAATGTCTGTTCTACTCTACCACTCTAGATCATTGAGTTTAATTTTGAACGATATTT…	1412	MTRRNAETEECSYEFLRTDDCSKKTLLLPECILRFIFMWPRSDVKKQKVFYLFSMILFIFTQWGLVRFLIVNFDDYTRSLNVVSSMSTIFQASLKMSVLLYHSRSLSLILNDISHRFWPYDLLPNCTDRLRNSYRTKLVAMCTLSFTGLLFSLGSIVMPLLSHNAKELPYKCLYDFDTSVTPLYQIMYITESVLNAYIINCTVLGFDFLFMGVGENLINQYIMLRLTIENFGTKWVTNFNNKIRKLGLAEHLEGEDNTVFLKNYISHHQIIIRSTKIVENIFNLIAALQLCSSVVAICVSAFIATRENVGTAQIATMGSYLIGHLIQLNFYCAVGNDLLYESNSLTNHMFASNWYRIKNISLQKDFIFVIKNAQVPAKITAFKVFTLDYSTYIKVLRLS…	414	YES	gb|EFA02801.1|odorant receptor 167 [Tribolium castaneum]	1e-54	0.34	0.55	6	7tm Odorant receptor	170	6.27	3	0.1	150	5.56	4	0.16
PstrOR32	c42569_g1	AACGAATTCTACGAGCAAGCTATTCTTTTGCCAGAATTTATATTCGCCGGTAATTGGAACGAATACGCAAATAACGAAATGAGCAAAGATTTAAAATTCATGATACACCGATCTCAAAGCGTTTCCCCGTTGAACGCTTATGGTTTGTACACTATCAATATGGATTCATTTGCTAGGGTCCTAAAATTGTCGTTTTCGGTGTACACCTTTT	211	LPEFIFAGNWNEYANNEMSKDLKFMIHRSQSVSPLNAYGLYTINMDSFARVLKLSFSVYTF	61	NO	gb|AKC58568.1|odorant receptor 33, partial [Anomala corpulenta]	2e-05	0.39	0.61	0	7tm Odorant receptor	2	2.9	0	0	0	0	0	0
PstrOR33	c22489_g1	AAAAGATACCAACTACAAACCGCTAAAAATGCAAAGATAAAAGGATATTGCAAAAAGTTTCTGCCACAGTGTCGTGTCGGTGTGCAAAGCAACCATTAAAAATGACCGAAAAAAAATCGTTAATACGTGAAAATTTCTACAAAACCGAAATGATGCTGAGGAACCAAGGCATCTATCCCGTCGAAGGGTATCCAATAGCCTCGCTGTTCTACGCGTACCTGCTGTACTTCGGCTTCACCGCTTTGATACCGCTATTGGGATTCTGCAACATCATCTTCGCCGAATCGAGCGAAAGAATGGGCATGCTGAGCAACAGTTTTATCTTCTTTGAAATGGGAGTGTCCATGTTCAAGCACTGGCCGTTCATCAGGCATCCGGATATCACCAAGAAAATGATGG…	1472	KRYQLQTAKNAKIKGYCKKFLPQCMTEKKSLIRENFYKTEMMLRNQGIYPVEGYPIASLFYAYLLYFGFTALIPLLGFCNIIFAESSERMGMLSNSFIFFEMGVSMFKHWPFIRHPDITKKMMDKWTTEMFTSDEPMEMPIIKKSLKAIDFVFYLFLAFSIGGPVGLTLNVLFSSHDELKLDIYTFGVDVIHNKFLYVLTNVYLIIGYVHGTLGHFAVDIFIAGLMSHCSLQLSLIKFRLENMDKYLDKDLRSVQDDNTFTEEVNDKIYRRISHCVDHYDTVMNYVKEIEDMYSVAAFSQFLAGSLVYAICLLYFMQLKALDFNFVYILTFFFPMIMVVFTYCYYGDRISEESSSIGGAIFSSPFYNYNKKCHSSLIILMEKTKRPIKFTAGKLLELSL…	421	YES	gb|EEZ99409.1|odorant receptor 36 [Tribolium castaneum]	1e-51	0.32	0.53	6	7tm Odorant receptor	973	34.13	6	0.19	975	34.4	3	0.11
PstrOR34	c17616_g1	CAGGCATCGAGAGAGCAGAAAAAATGTTTTTTGATCGTCTGGCTTATCGCTTGATGAAAACCACCGATTTCTGCAAACTACCCCTGTGGTTCACGAAGCTTCTTCTGCAATCGGCTCTTCTGTGGCCCGTCCAGAAAGCTTCGGCCACCAAAAAACTCCTCTTGTTCGCAGTGATCATGATTTGCTGCACATTCATAAAATTCGGTCTGTTAGTCACGCTCACTTCGAAATCATCCAATATAGTGGAATCGGCCGCTCAAATTCGAGATATTACTCTCATTCTTCAGGCGTCGGTGAAGATCGTGTTTCTTTACTACAACCACAAGAAATTCCAGCCGTTCATTAACATGATACTCAACGATTTCTGGCCATCGAATCTGTTCGACGAGAAATCCGAGA…	1470	MFFDRLAYRLMKTTDFCKLPLWFTKLLLQSALLWPVQKASATKKLLLFAVIMICCTFIKFGLLVTLTSKSSNIVESAAQIRDITLILQASVKIVFLYYNHKKFQPFINMILNDFWPSNLFDEKSENRLKTFYNAVITMMILNTMFSTAYCITVTVSALLKGEFQMDTIYPFLDYKSSPFYELNVMLQYVSLQYFCHVGIFGADFLFMSICTCVISQYKLLCRALSAFGTDEMMEINEKLRGIGTDQLIGRNYGLHKEYFVRCVNHHRMLLMLTENVNSIFSFMTFLTLTVCTAGVCTGVFTLSSLETITVPMVLIIANYTMGFLTELFVYCIIGNEFYEEALLLPEFIFAGNWNEYANNGMTKDLKFMIHRSQSVSPLHAYGLYNINMDSFAKVLKLSF…	411	YES	ref|XP_001812261.1|odorant receptor 49b-like [Tribolium castaneum]	6e-34	0.28	0.46	6	7tm Odorant receptor	275	9.66	2	0.06	185	6.54	6	0.22
PstrOR35	c22804_g1	TAACACTTCATTTTTTTTATTTTAGATATTTCCGCAATGCGAACACTTGCGAATTATAATGTACGCCAATGCCGTATTCGGCATATGGCCTTTCATCTTCGAAGATTACCCGATCCTCAAGAAAATCTACGATCTGTATTGCAAATTCACCCTCACCTACTACGCCTTCTTCATCACCACCGGCTACATCAAATTTTTCCAATTAATCACAGAATTCCCTTTGAACGTCACTGAGGTTATGCTCAACGTTTCCATTACTTTCTTATACAGTTGCACTTTCGTGAGAGCCAAGCGCATGAGAAACCCCAGAATGCTGAAGAACATCCAGAACATCATGGACTACGAAAAGAAGATCAACGACAGCAAAGACGAAGAAATGATGAAGATCCTCGAATACTA…	2353	MYANAVFGIWPFIFEDYPILKKIYDLYCKFTLTYYAFFITTGYIKFFQLITEFPLNVTEVMLNVSITFLYSCTFVRAKRMRNPRMLKNIQNIMDYEKKINDSKDEEMMKILEYYAWQNKIVSQAFIITVIIVTSLFVVHPLGLDPVEKFDSRTNTTRTIKPLPLSSWFPFNEQVHYLPAYIWHIFDCYVGASFVNNTDIFSFGLITFPLGQIVVLNHILAHFEDYVVKVQKELGVERDEASFVAFRECILMHKNIIDYIYDMNYEMSMIALMDFLQSSLQLAAIVLELMFFEVNLFNTVYSFMFVICMLTRLFGYYWYANEIIVESLNIPTSIWNGKWYEEPLKTQKMMLIMMKKCSRPLTMDIGPFNIMSINTLIGILKATYSYSMLIYRGKQKK	396	YES	gb|AGI05173.1|odorant receptor 23 [Dendroctonus ponderosae]	8e-66	0.35	0.56	6	7tm Odorant receptor	51	1.06	120	4.93	51	1.37	461	20.48
PstrOR36	c13954_g1	TTTCAAAAGTCCCTGGTACACTTATGATAAAAGGACCAAAATATTACTGTTAACTTTTGTGGAAAGAACAAATAAACCTATTAAGGTAACAGTTGGTAAATTAGTCGACTTATCATTGGAAACATTTGTTCTTATTATGAATCGATCTTATTCACTAATTGCTGTCCTTCAAAATTTCTATTGAAATCATATGAAACTAACGGCTCATCAAGGATTACCAAACAACAATATGCATTAGAGATAATAGTTTTTACTTTTTCAATTTTCAGTCTTATCTAATAGCTTTTTAAAACTTTATAGTCAATTTTGATAATTTGTATTCGATTAATTTCGATCTCATAGGCACAAATACTAAAATCTACACCGTACACTAAATACAAAGCAAAGAAAAAAAATCGA…	1490	MIYRLPRPVGKYGGAPLVRTYQNDSYDIKERDNSNYSPTDIGRKTGSNYYAASIYEVFFFLKKNFYCQSANPIQIVEALKMLDDFVALQLFNRRFFINMRSI	102	NO	gb|EEZ99310.1|odorant receptor 68 [Tribolium castaneum]	2e-08	0.53	0.71	0	7tm Odorant receptor	79	2.73	2	0.06	62	2.16	0	0
PstrOR37	c18232_g1	ACTAGCGAACATGTCTTGGTCGAAGCGCATCATCGACATTTACTCGTACATTTTGCATTTTCTCGGATTTTCCGAACGACAAACGAAATTCGACATGTTTTTAATCTACTTTTCCGCGCTCGGCGCCATTCTGAACGATTGCTTCATTTTGTATAATTTGAAATACACCGCTTTCACCATCGAGAATATCACCAATTTCACCGAAACGGCCTTCTGCTTTTTAGAGATAACATTCTATTCGGCCATAGCGATATTCAAACGAAGCGATTTCACGGCATTACTGGAAATGCAATCGCTCTGCTGGGACCACGCCGCCTTCGACCGGCAATTCTCCCGGCACACCGCGAAAATATTCAAACTCTGCCTGGCCTTCTCCGTCTTCTTCGGCCTCCTGGGCGA…	1156	MSWSKRIIDIYSYILHFLGFSERQTKFDMFLIYFSALGAILNDCFILYNLKYTAFTIENITNFTETAFCFLEITFYSAIAIFKRSDFTALLEMQSLCWDHAAFDRQFSRHTAKIFKLCLAFSVFFGLLGEITAISSSVLAFLDRGVPFYCYVPDGIVWYFIVFITQAYCSSYICVFAVSMLIVYATIMFEMHYQLRMLNARFAEMATMGDLRRCVEHHGFLYGYFQRSRRMFSGVLLMLYVRSIGLSCMELLIAVDKNKPAGLRFKALCFVPLIFLELCLVCVPISIVKNESENTPDAISRSDLLLHGDLRVRKNAIFLLKRCQKAFTFKAGDLYELDFNTPVQIFKSGLSIYTLMKSFEN	361	YES	ref|XP_008194543.1|uncharacterized protein LOC103313324 [Tribolium castaneum]	5e-14	0.25	0.44	6	7tm Odorant receptor	53	2.49	3	0.13	38	1.78	3	0.15
PstrOR38	c23928_g1	AGGTAACAAAGTTCTGCTGCTCTATCATAGGATTATGGCCATTCTCGTTTTCCCGGAATCCCACTCGGCAAAAAATATATTTCGCATATTCTAAATTCATTTACCTCTTTACTTGCCTAGTTGTGAGCACTTATATCATACAATTAACGAAACTGCTTCTCGACGAAGTAATTTTTGTGAATGAAATTATGAGCAACGTTAGTATAACCGCATTACACTTGCTCAATCTGATTCGAGCGTATGCTTTGAAATCAACAAGGGCGAAGGATATGATAAAGGATGTGCTTTCTAGGGAGAAACGAATTGTAAACTCCCATTCTCGACTTACAAGGATTTACAATGAATTCGCAAAGAGAAATAATTATTTTATTGTCGTGTACACGTGCAGCATATTAATAG…	2823	MFLRDIFPKNEHFRVTMYSCSILGLWPFVFPKNPLYQKMYFRYSKFIYIFTWLFLSTYVVQLIKLLLDEVIFVEEIMRNISITAIQSLSLIRAYALKSKRSKNMINEVLSTEQRILGSQNSGVIGIYNEFAKKNNSFITIYMASMVLDTCFFVIYPLCAPPIEIFYPTRNETVTKRMLMLSAWFPFDEQKHYMAAYLFQFSCGPITEFYIILSDALTIGLVIYAIGQFRILNELFANFDKYAIQVQNQLKCSKEEACLTALRECTIMHKKMLSFIDDFNAVMGNIMVLDFLQSSFQLASIVLQVLTTKVTLINFLLGFQFALSMVMRLLIYYWCANEIIVESSRISVSIYNSCWYEQPEVVKKSLLLLMQRCNKPCTLEIGSFGIMSLETFISIMRATY…	412	YES	gb|AGI05173.1|odorant receptor 23 [Dendroctonus ponderosae]	2e-50	0.32	0.53	5	7tm Odorant receptor	256	4.39	13	0.2	255	4.4	15	0.27
PstrOR39	c22314_g2	AAAAATGACTAACCAAGATTCTGCGTTAAGAAAATCGTTTAAGTTAGACGAATTCTTCTTGAATTTGAATGGACTCTTACCTGGAGAAAAATATAAATTATTGTATTCGTTTTACTCATTTGGAATGTTGCTGGTTTACATAATTATGATACCGATTTTGGGTTATGTGGAAATTTTCTTGGCTGAACCCAGTAGACGAGTAAATATGGTGGACAAGAGTTTTGTTTACTTGGAAATTTTCGTTTCTGTATTTAAACATTGGCCGTTTATCACCAAACCAGCCCGAACTAAAAGGTTACTCAACCGATGGAATGAAAGTATTTTCAATACGGATGTGGATATTGATAAACACATCATTCATGAATCGATTAGAAGATTCAAACTTATGAGGTTCCTGTT…	1606	MTNQDSALRKSFKLDEFFLNLNGLLPGEKYKLLYSFYSFGMLLVYIIMIPILGYVEIFLAEPSRRVNMVDKSFVYLEIFVSVFKHWPFITKPARTKRLLNRWNESIFNTDVDIDKHIIHESIRRFKLMRFLFFLMTVMSPLLLIQSIIFSSHDDLKLPIWVPVDIYNNTMLYTITNVYVVTGYIHGVFGYFSVDFLIAGYILYCATQIRLIKFKLENMDKYVEKEAIIDPQKTTTDGLPHKKIYDQIIQCIKVYDAVFGCVRNFHVNLR	269	NO	gb|EEZ99412.1|odorant receptor 44 [Tribolium castaneum]	8e-33	0.39	0.58	3	7tm Odorant receptor	342.95	12.55	0	0	341.46	12.7	3	0.1
PstrOR40	c20615_g1	TCTCGATTTTCGAAACGAAATGCGACCAAGACGAGCAGAACAACTTCTGCGGCACCCTCACCCAAATTAGACTACCTATAGAAGGGGAAATATCGCCTCTTACAATCAAAGTTATATTCGCCTTTCAACTTCTCGTCTGCATTTGGGCGTGCGTCGCGGCCGGAAACCTGTTTTTCCTCTCCTACGAGTCCTCCGAGTTTCTCATATGCCACATAAATTGGCTGAAAAGAAACATAATAGGGATTTTCGACAACGACGACGAGCTCTCGAGGAAAGGACAACTTAGATTTTGCATCGAATACCATAATCAAATATTGGATTGGGGCGATGATTTGAATAAACTCACTAAAAGCACGCTAGGTCACATGTCTTTAATAGCTGCTATCGTAATGGGAATGA…	821	MSLIAAIVMGMIGNQITQKYKMFGAAIYLGGYIMSIFLLSHAGQRLCDESLSISEAVFDSKWNEASNEMRKDLAFMIARSHEPLTISSLPLGTFNYDLFVTMLKASYSYLTLLQQSTSNDDEQP	124	NO	gb|EFA10702.1|odorant receptor 89 [Tribolium castaneum]	2e-33	0.33	0.55	1	7tm Odorant receptor	48	3.42	1	0.06	37	2.65	0	0
PstrOR41	c32762_g1	CGAAATCGTAGGGAATGTCCGTGTCATCTCAAAATATTCTGTGCATTTTAGGTTTATGGACAAGAATATTAATAATCACGATTTCATGAATTTTGTGGGAACACTATTATTTGTTACTGCTTCATTTACTGCAATCTCTATGATATACATTGTAATGAATAGATTACGTCCTAAATACGACATACCTTTGGTCCTTTTGTCAGTATTGATTGTTATTGCTTATTTGTTGTATTGCCACTATGGTCAAACACTAATGAACGAGTGTGAATTCTTTTATGACGCATTATACAGCACCCCTTGGATTTATTGGAACAAAGAAAACCGAAGCCTCCTGCTAACGATCCTAACTTTAGCAAGAAAACCTCTTGCAGTTCAATTTTATGGTATTATGTACGTTAA…	672	MDKNINNHDFMNFVGTLLFVTASFTAISMIYIVMNRLRPKYDIPLVLLSVLIVIAYLLYCHYGQTLMNECEFFYDALYSTPWIYWNKENRSLLLTILTLARKPLAVQFYGIMYVNYSMILSAVRLCYSIFTIAHKL	136	NO	gb|EFA09300.1|odorant receptor 230 [Tribolium castaneum]	5e-05	0.33	0.6	3	7tm Odorant receptor	6	0.56	3	0.25	6	0.56	6	0.59
PstrOR42	c46721_g1	TTTTAGTCGGCATTATATTTATTGTACCGCCTCTATTACATCAGGAAAGATTATTACCATTCCATGTGAAGTACTCTTTTGACTGGAGCGTGTCTCCTGTGTATGAAATAATGTTCATATCACACACCATCTCTTTAGCAATATTGGTGCTCAGCGTAATGGGAGTTGATATGCTATTTACAAGCGTTGTAATGAGCACAGTTATTCAATACCGTCTACTTCAAAAGTGCTTGCTTAAGTACAATACCTCAGATATGC	258	MFISHTISLAILVLSVMGVDMLFTSVVMSTVIQYRLLQKCLLKYNTSD	48	NO	ref|XP_001812261.1| odorant receptor 49b-like [Tribolium castaneum]	8e-08	0.37	0.64	1	7tm Odorant receptor	0	0	0	0	2	1.27	0	0
PstrOR43	c22005_g2	TCCAGTTTATAAAAAGAAATCCTCCAGTATGGAGAACGAAATTAAACGCGTCAGTATGTCGTTCTCAATAAAATTGTTCCAATACTACGGAGGATTTCCTCAAAATCACGAATTTTTGAATCCTGGCAAAATATTTTATATCAAGTTTGTGGTAAAGGCGGTGTTGAGTTCTTTCTTGCTTATCGGATCCATTCTTCATTTAGTACACAGCATAATTGTAAACATTTTCAACCATGTTGAATTGGATGTCGCTTACTCAACGGCTCTGCTTATTGGTTACTTTTTAATGTTATCCCTCATACTGAAAATGGATAAGATAGGTAAATTTTACACAGAACTGTCGAATTTTAAAGAATACGAAAAACCGATGGATTTCGAAGAAACGAACAGAAGATACAA…	1309	MENEIKRVSMSFSIKLFQYYGGFPQNHEFLNPGKIFYIKFVVKAVLSSFLLIGSILHLVHSIIVNIFNHVELDVAYSTALLIGYFLMLSLILKMDKIGKFYTELSNFKEYEKPMDFEETNRRYNKYALMHFIYIMIFVLTSSLFSNIFKIETCRRENQEKGIHEVCGLYLYTWLPFDIDFTPVRQMYLLWQIISGQFVHSFIGVCAWMVLESSEHVAIRFKHSGYLFTVAADEEDDQKRRVLLNKAVKYHKNSIRLAELLEDIYSVFMFAHMFMTSVILGYDLYSFIQTPQLSTFMMCIGWVVGVFLVCQGGQRLQDTSLKVAELVYASNWTNYDISMQKEVSFVIMRCQKHMSLKAIFIGDVGYMPFLSVLKAAYSYVMLMTNTAN	387	YES	gb|EFA02941.1|odorant receptor 93 [Tribolium castaneum]	1e-48	0.28	0.51	7	7tm Odorant receptor	428.85	23.33	1	0.04	741.74	38.9	2	0.15
PstrOR44	c27063_g1	GTTATATTATCACAAAATAATTCAAAGAACTCTGTAGATTAAAAATTAAGTTTATTAAAATATTCACCATATACACGCCATTGCAGTGCTTAACTAATTACACGTTTAGTTAATGAACTTATTTATTATTCATAAAATTTTCAACTTATAAAAGTTTGCTTGTCGCGATTTTGCTCTACCTATAATTACTTGCTTAAAAGTTTTCTTATGTAATGCATGTCCTCCGTTTGGTACACTAATTTAGGTGAGAAAATATAGCAGATTGAAATCAGTATGACTTTGATTAAGTTTGTGTATTGAAGAGAACATAAAATAAACAGAACGATTTGGGAATATTTTCATCATGCCTATTAAAAACGCGAAGCCACTAGAATCTGCGTTAATAATACCGAAATTAAT…	1595	MPIKNAKPLESALIIPKLILIFAGRWPQHSSTLFTRVRVVTFNSMEILFNILMMVEVYLICTSDFNFNMLFDIMGALITASGHLFKIWLFSAHRKIWLDILQQLKSTYFNDYPEEFHLIGRKPVNFSKNFGNMFQLGCCFSSTAYILAPLFSNIDLPIKCSFVTKAMIPYAYPIQSFVVCFCALTHSSVDVMITDLIGVAVGQLDLLGEKIKAVRTNLIKQKNRFR	226	NO	gb|EEZ99415.1|odorant receptor 60 [Tribolium castaneum]	1e-29	0.38	0.61	4	7tm Odorant receptor	139	6.14	2	0.1	128	6.29	4	0.22
PstrOR45	c23355_g1	GTTGGATTAATTTAATTGATTATGCCTTTACCTTTAAGTAAATCGTTGCCTTACCAAGGACTTATATTATGTTATATAGCATTTCAATTGGTTTTAATCGAATTGGGACAAACCATTCAAACGCAGTCTGAAGTTGTGTATGACAATATTCTACAATTAAATTGGTACCGTTGGAATAGAGACAATCGCAAAACTCTATTAATGTTTATGAAAATTCTTCAAAAACCCATGAAGTTGAGATTTTATGGTTTATTGAATATGAACAGAGAGCTTATTTTAAAGATTTTTAAAGGGGTATATTCAGTTGTTAATCTTTATAAAGCGACAACTGTTTAATCTTGAATGAAAGAAATTTTTTTTAAAAAATACATTTATTTAGATGTTCGAGTTGTTACAAAA…	1344	MPLPLSKSLPYQGLILCYIAFQLVLIELGQTIQTQSEVVYDNILQLNWYRWNRDNRKTLLMFMKILQKPMKLRFYGLLNMNRELILKIFKGVYSVVNLYKATTV	104	NO	gb|EEZ99427.1|odorant receptor 324 [Tribolium castaneum]	1e-06	0.34	0.61	0	7tm Odorant receptor	525	20.46	296	10.22	630	24.69	442	17.98
PstrOR46	c20475_g1	CAGACGGACGAAATTGAGCGATTCGGGCCAGAAGCAAACGAACATGTTCTTCGACCGTCTGGCATTTCGCGTGGCGGGCACCACAGACTTCGCCAAATTATTCACATGGATCCCGCAAATGCTGCTGCAATTCATCTTTTTCTGGCCGAAGCAGAAAACGTACTTGAAAACGGTTCTGTTCGCCATCGCAATGGTCTTCTTGATCTTCATTAACGTGGGACTGGCAGTGGAATTCAGTTCCACTTTCGACGATTTGGTCAGATTCGTAATGCACGTCACTTATATCACAGTCACGGTCCAGGGTACAGCAAAGACGCTGGTAATATACATCAACAACGGCGAATTAGAAGTCATTTTGGACGACATAATGACCAAATTCTGGCCCTACGACTTGCTAGA…	1391	MFFDRLAFRVAGTTDFAKLFTWIPQMLLQFIFFWPKQKTYLKTVLFAIAMVFLIFINVGLAVEFSSTFDDLVRFVMHVTYITVTVQGTAKTLVIYINNGELEVILDDIMTKFWPYDLLETKLKKELKSFYYVIVIIMISLVTFGVLYSSMIMITPWASRKFPFDVSYPNIDYNASPYYELIYLVQIFTIQYFLFCLVLGCDYSFLAICSCVIAQYKLLQNALMAFHTPLMEEVNRKLRRIGNDGLEGKMYPIHKEYFIRCVNHHHLLLGITKKMNSMFSSIEMVQLSCSMTGVCIGLFSLTALEDPPVSSLVIILSFTAIYFNELFVYCAIGNELHYQASFLPEFVFKSNWNELADKELTRDFMFMLQRSQDIPQLSAYNLYDINMESYIKVFKLSFSF…	409	YES	gb|EFA02801.1|odorant receptor 167 [Tribolium castaneum]	6e-46	0.27	0.53	6	7tm Odorant receptor	428	16.06	4	0.14	452	17.04	1	0.04
PstrOR47	c22753_g2	CCCCCATGTATTGCAATATAGGAATAGCTTTAATTTTGCTGAGTACTTACACTCATTACGGGCAATTATTAGCGGATGAGTCAGAAAATTTATATAACACTTTATGCGATACACCTTGGATTCACTGGAATAAAAAAAATCGCCAGATGCTATACATGATGTTGATTTTTAATAAAAAACCTCTACAAGTCGACTTATATAAAGATAAGGTTATCAATAATGGTTTTACAATAACAGTAAGTACCGACTTAATAAATTTTCAAAAACATTTACATATGCAGAAATATTTGATATTGGTTTAAAGGATGTGCGATTTTAGCTGCTGAATTTTGGCTATCGTTTATTTACGTTTGAACAAAATTTGAGAAGCAGACAAAAATAGACATATTAAATGCTATA…	643	MYCNIGIALILLSTYTHYGQLLADESENLYNTLCDTPWIHWNKKNRQMLYMMLIFNKKPLQVDLYKDKVINNGFTITVSTDLINFQKHLHMQKYLILV	98	NO	gb|EEZ97782.1|odorant receptor 199 [Tribolium castaneum]	2e-05	0.41	0.68	0	7tm Odorant receptor	20	2.02	2	0.18	9	0.93	3	0.31
PstrOR48	c22687_g1	TTTAGATATCCCTGTTCAGTTTAAAAAGCGATTTGCAAAGTATTAAAAGTTTCGATTACGTCAAATGGAAGAAAAAACGTACTTTTTCCCAATAGCCAGGTTTTTTATGGAAATAACAACGATATGGCAACCTAATAAAATGACCGAAACCTCACGTAAAGTGTACACGGCATTAGCCTATTTATTTAAGGGAAATTATTGCATCTTCATCGCTTCGTACTTTATCGGTTTAATTACCACAGATTCGGAGGAAGATCGCGAAAGTAGTTTGCAATATCTTCCTACTATGATCGGCATTGCAGTAAGGATGTTGTTTCTTCATACCAAAGAAATTAAAGCAATTTTTTCAGGCATTTACCGCCTCGAAACAAAACTGGCTTCAGAAGAAAACAAAAAATT…	1287	MEEKTYFFPIARFFMEITTIWQPNKMTETSRKVYTALAYLFKGNYCIFIASYFIGLITTDSEEDRESSLQYLPTMIGIAVRMLFLHTKEIKAIFSGIYRLETKLASEENKKLRNLFFDEVKYNKNLTKLLIALNSFTNIQMFILSIYLCMKLKMILLAVAWYPFDKHQYIYLVALHQIFSTSYSTVVYLGLDITIVPLILFATTRLKLLCYKFEHFKQFTDNIGLSPKDYLSLLIEEHQDIISYVVSVNHSMKWCFIVDFMLKSYTFTQYLYTVLKSFNEDRARLGLALFAFIVVSVEIWYISYHGNELILASQELSKCIFANNNWYELDIGLQNDLLMIMVRSERPLSIVVGNFYTIDNNLFLKIMKAGYTFLLFYNV	379	YES	ref|NP_001164401.1|odorant receptor 105 [Nasonia vitripennis]	4e-15	0.25	0.44	5	7tm Odorant receptor	191	7.84	1	0.04	178	7.35	0	0
PstrOR49	c45645_g1	TGAAGAGCGTGTAGCACAGTTAAACAGAATCATTTGATTCCCGTGGTAGAGTGATCAAAAATATGGCTAACCAAGAGTTTGCAATAAGAAAATCGTTTGAGTTAGACGAATTAATAATGAATGCGAATGGACTCTTACCTGGAAAAAGGTACAAAATACTTTATTCATTTTACTCATTCGGTATGTTACTAGGTTTTATAATTATGATACCGGTCTTGGGTTATGTGAATATTTTTATGGCTGATTCAAGTAAACAAATAGATGTGTTAGACAAAAGCTTCGTTTACTTGGAAATTTTCGTTTCT	305	MANQEFAIRKSFELDELIMNANGLLPGKRYKILYSFYSFGMLLGFIIMIPVLGYVNIFMADSSKQIDVLDKSFVYLEIFVS	81	NO	gb|EEZ99409.1|odorant receptor 36 [Tribolium castaneum]	4e-05	0.31	0.57	1	7tm Odorant receptor	41	15.74	0	0	37	14.34	0	0
PstrOR50	c22314_g3	TCGAAGTCAAAGTTCTTTGTTGTTCTAATCGAACGATTTTAATTAAAATATTTAATCCAACTTTTGCTACGTGTCTTTCCAACGAACGTGGCTTTCACTCTCCCCATACTAAATTAATATTTATTTCTCGACCCTTTTTTGCAAATACTAATTACGGCGTAATAATGGCACGTTTATAGCATGTTTAAGGAAACATCATCGGAAGCATCGAAGTCAAATTGTTAGTTAGCTCGAATATTTAATTAAAAAAATTGACTAGGCAAATTCTAAATTCTCTTTGAAACAAGACAGTATAAAAAGGTATTGGCTGAATATGGAACACAGTGAACCAGAATCAACAGGCAAAATTATATCGATAATTAACTCGGTTGAAAAATGACTAACCAAGATTCTGCGTTA…	2098	MTNQDSALRKSFKLDEFFLNLNGLLPGEKYKLLYSFYSFGMLLVYIIMIPILGYVEIFLAEPSRRVNMVDKSFVYLEIFVSVFKHWPFITKPARTKRLLNRWNESIFNTAVEIDEHIVQDSIRYRIFFFQIYFTSGVISVSVLLISSIFSFNDRELKLPIWLPDQVLNNTFLYVIANIYIITGYTHAFFGHASTDSLLQTYLLYCATQLRLIKFKLKNIHKYFKKVATSEDSHKTTIEGLPQKKIYDQIVQCIKVYEAVNGYVQEMENMYSVGIFMQLIVVSLIFSICAYNLTTVRIYLRVSQERLGS	308	YES	gb|EEZ99241.1|odorant receptor 28 [Tribolium castaneum]	1e-18	0.5	0.72	5	7tm Odorant receptor	549.05	14.49	4	0.09	600.54	15.92	2	0.06
PstrOR51	c42076_g1	CTCTATTGGTTTGCGCTTCCACAAATTCCTCTATCGAAGCTGTCACGATGAACGCGATAAGCATATGTGTTGGACAATTGAGCATATTGGTGGAGAAAATCAAATCGTTTAATATGGTAGACAAGCGAATCGATATTTTCGAATGCATTAAGCACCATAATGAAATTATTCGCTTTGTTGGTAATGTTGAAACAGCCATATCCAAAATAGTTCTAGTTGAATATTTGAAGAGCATATTAGTGCTTTGTTTCTTAGGATTCC	261	LVCASTNSSIEAVTMNAISICVGQLSILVEKIKSFNMVDKRIDIFECIKHHNEIIRFVGNVETAISKIVLVEYLKSILVLCFLGF	85	NO	ref|XP_008200983.1|putative odorant receptor 71a [Tribolium castaneum]	4e-10	0.39	0.6	5	7tm Odorant receptor	0	0	0	0	2	1.22	0	0
PstrOR52	c22439_g1	AATGCTCGGTAACTATTTTAAACGACCCTCTTTTATCCTCCTCTCCCACTACCTATCCCTGCCTACCCCCTTCTACCTACTAGCTACCTGCTTTCCGTTCTACCATTCTCTATCCCTCCCTTCCACCTTCTACTCTCATCTACCCCTCCGTACCACCTTCTCTCTCTTCGACTCTTCCCTACCTCTCTTCCCTACCTCTATCTACTCCCTCCTTCTACCATCCGCTACCCCTATCTTCCCTTTTGTACTCCTGCCTACCTCTCCTATCCTCCCTACCTACTCTACACGCTATCCGTACTACTGTCCTCTATCCCTTCGTACCACCCTCTACGTAACCACCTTCTGCTCCTCTCTCCTTCTCTGCTCCTTCCCCCTTCTACTCTCCTCTACCACTCCGTA…	2008	MYHENLNWCLKVYTFLGVHPRKKGIFRTIHYVFNVSCPFVITSLTLIMLHLNRPFNIEYLGEASTALTTFPHAIMKLTTLFLQQSKIIDLLERTRSQFWIVDDDNVEIKRAKRIGKVLKNAYFYSVAFFMFTTILKTILTHDLAYRCYQPKWIPKTLLIIYQDYTCCVILFTLMSFDIMFQTLLFQTQLQFKMLNKKYKHLFDYENLGPTALKSMLKECVDHQSFLIDFVNRIKDTFSLSLLLFVGNIIVSLCMSVYIILSDNSKLNLKIEAVVHTIAGLNEIGLCYSIPAQMFMDEAAEIRNSIYFSNWYQRPRLAKEIIPLLIREQKPLTITAGGFVMIDLQMFLVACKTILSYSMFLNTITQLQ	367	YES	gb|EFA05790.1|odorant receptor 114 [Tribolium castaneum]	5e-24	0.28	0.47	5	7tm Odorant receptor	168	6.17	31	1.16	295	10.82	19	0.6
PstrOR53	c22314_g1	CTCTTCCGTAAAATTAGCATAAACGTTTAAACATTGATTGAGAAAGCGCAGTTAGCATAAAACAATCAGCAAGTATTTATCACATAACGAAAAGTTTCGGATCATTATCAGATAAGTGAGAAAAATGAGGAATCAACAATCAGAATTAAGAAAATCGTTGAAGTTGCTGGAATTCCTGTTAAACGTCAACGGGCTCTTACCTGGTAAAAAATTTAAATTTTTCTATTCGATTTTTTCGTACGCATTCGTGATTTTCTTCGTCATTATGATACCCGTTCTGGGTTACGTGAATATTTATCTGGCTGAGCCGAGTAAAAGAGTCGATTATTTGGACAAGAGCTTCGTTTACCTGGAAATGTTCGTTTTGGTATTCAAACATTGGCCATTTATTACGAATCC…	1772	MRNQQSELRKSLKLLEFLLNVNGLLPGKKFKFFYSIFSYAFVIFFVIMIPVLGYVNIYLAEPSKRVDYLDKSFVYLEMFVLVFKHWPFITNPNLTKILLDRWNESLFNTQVDVDKHIIAETLRRRRIWIVRNVLITAISPIILIQSMIFSSHDELMLPIWLPVDVSKNPVAFTVTNMYIVIGYMHGFFGYFAVDILVISYIMYCATEMRLIKYKLKNVEKYIEKEATNNSDKTTSDGLPHKKIYDQIIQCIKVYDAVWKYAQELESTYSFGIFIQFFVASMVLSICMYNLSKIKSIIEILYTASFLLPTILVIYYYCDQGSLIIDESTTIGDAIMKSPWYTYDEKTKHLLITFMERTKRPIKFTVGKLVDVSLETFVLVNNRK	383	YES	gb|EEZ99411.1|odorant receptor 43 [Tribolium castaneum]	3e-37	0.29	0.48	6	7tm Odorant receptor	341	9.87	9	0.23	306	8.9	8	0.24
PstrOR54	c26418_g1	AAAGGAAACATCGTATTAGTAGTCGTATAAAATGATAGTTTGTCGGAATATTTTAAGGAATAATCCAATAGGTAGATTAAAAATTCGTTATAATATGCAGATGACATCGGCTGAATTTTTATTTACACCACATTTAGCCAGACCTTGTCGACAAATGTACTTGTATGTCGCATCATTTCGAAGATCTTAACATTTCTATTGTGCCAGCTCATTTAAACAATGACCGACCAAGAATTCGCTATAAGAAAATCATTCGCACATTCTGAATTAGTCATGCAAGTGAACGGCCTGTTACCCGGAGAAAATTTCAAAAGTTTGTATACGTTTTTCGCGTATGCACTTATGATAGGCTTCAATATTTTGTTGCCCGTTCTGGGTTACATTAATCTTTTTAAAGCT…	1683	MTDQEFAIRKSFAHSELVMQVNGLLPGENFKSLYTFFAYALMIGFNILLPVLGYINLFKADPDERFTLLSNSFIYVEMFILVFKNWSLVVTPDLTKKMFNRWNDDIFNTQVDEDKHIIDEAVRDHRIKYILYFILTGIAPTFLLINIIFSAHDDLKLPIWLPVDIYNSTLRYTLANVYIIVGYTHAVFAHFAIDVYLSSFMLYCASQLRLIKYKLENMEKYFEEDLLCISDEIFNDKLLQKKVYDKITQCAKVYDAVYSYIQELEEIYSGGVFSQFLVGSMVVSICLYNMSKAQSLNLELIYAMGFLMPMTYLLYLYCNHGTLVIEESLTIGDAIIKSPWYNYDMKSKRLLMILIERSKKPINFSAGKIVELSLETFVLIVKRSYSLLAVLRNY	394	YES	gb|EEZ99409.1|odorant receptor 36 [Tribolium castaneum]	2e-55	0.33	0.51	6	7tm Odorant receptor	220	6.8	5	0.13	228	7.26	10	0.48
PstrOR55	c33581_g1	TTCAGCAGTATTTTTGGAATATGTTTCATCGTTTATTTACTAGCCAAATTGACTTACACTGCACATACAATTTTCGATACTTTGATAGCCTTGTGTGCCATAACTGCAAATTTGGAACAGCTGGCATTTTATTGCATTATCGGCAGCTTGTTCAATTATCAAGTGAATCTTCTTCCGGAATATTTATACCGATCAAATTGGAGGACAATTGACGACAACGTGATAAAGA	229	LTYTAHTIFDTLIALCAITANLEQLAFYCIIGSLFNYQVNLLPEYLYRSNWRTIDDNVIK	60	NO	ref|XP_011640461.1|odorant receptor 49b-like [Pogonomyrmex barbatus]	0.12	0.31	0.51	1	7tm Odorant receptor	1	0.99	0	0	0	0	0	0
PstrOR56	c13975_g1	ATCATCAGATGCTTTTGCAAATCATGAAAAAATTTAACAAGATTTACAATATAATGGAAGCACTTAATATAATATTTGCTGTGTGTGCCAATTGCTTGGGATATTTCCAATTGACGAAGATACCCAATGCTACTCTTGAGTCAAAAATCGTAAGTTGTTTATTTTTGATGGGATTTTTGATGCAATTATTTATTGATTGTTTTCTTGGAACTGTTTTATATCACCAGGCTAGTTTACTACCAGAAGCGATATTTAAGAGCAACTGGTTAAAATTCAGTAATATCCAATTGAAGAAAGATATTGTCTTCGTACTTATGCATTCTCAAAGAATTCCTCAATTTAATGTTTACAGTTTGTACGATATGAATATGATATCTTTTGCTAAGGTCCTCAAGGTAG…	523	MLLQIMKKFNKIYNIMEALNIIFAVCANCLGYFQLTKIPNATLESKIVSCLFLMGFLMQLFIDCFLGTVLYHQASLLPEAIFKSNWLKFSNIQLKKDIVFVLMHSQRIPQFNVYSLYDMNMISFAKVLKVAFSLYTVLSAIDRK	144	NO	ref|XP_001812261.1|odorant receptor 49b-like [Tribolium castaneum]	2e-11	0.31	0.6	3	7tm Odorant receptor	7	0.94	0	0	8	1.08	0	0
PstrOR57	c22872_g1	AAACATGCCGCCCTTACCGTACGATTTCAAAGACCACGTCGAGATAAACGTAAATTTTATGTATTTTTTCGGAATCATGCGACCCAAATTGGACACTAAACTGGAAAATTTCCTTCACAATGTCAGAGTGGCCGTTCTATCGGTTTTCATGTTCGGCGGCATCATGTCGGCGGAACTGGCGAACCTCTACTACAGCTTCGGCGATTTGGAGCAGCTGATGCGCGCCCTCTTTCTCACCCTCAGCAATCTCGTGTCGATCGCCAAATTCCACGCCGTGTGGCGCAACCAACGTCGCATCCTCGACTTGATCGACGCCATGAACGTCGCGGCGCTGCGACCGCGCTCGCGGCGCCAACTCGCCGCCCTCGGGCGCTACGCCCGCTTGGGCAAGGCGCTGAC…	1223	MPPLPYDFKDHVEINVNFMYFFGIMRPKLDTKLENFLHNVRVAVLSVFMFGGIMSAELANLYYSFGDLEQLMRALFLTLSNLVSIAKFHAVWRNQRRILDLIDAMNVAALRPRSRRQLAALGRYARLGKALTLGCAGAVTATCAFWAVYPITDDDGPFLPIPAYVPFDVRNSTFRFALVYSFEIVATAVGGQMDLAADCLMAVLLMTFCAQLNVLNDSLVNLQPMETNRTKSLVKNMNAKLVHCIRQHRLIIEFTETWSGMFTYTIFSQFVVSVFVICATFFEMTQVPASSIRFFSMALYQMCMFLEIYPICYYGNEVIKESDKLTDSAYHCDWSECPLEFQKNLVFFMTRSQRPIKLYAGNFFALSLETFIKILKSSWSFVAVLIQVNNDKID	394	YES	gb|EEZ99229.1|odorant receptor 37 [Tribolium castaneum]	2e-79	0.4	0.58	5	7tm Odorant receptor	93	4.09	3	0.12	63	2.78	0	0
PstrOR58	c21440_g1	GCGGTTTTTAGCGCCGAGCGATTATTTTAAATACATTGAATTTTTAATGAAATATCTCGGCTTTAATCCACCTAAAAGAGGTTACAAACGAGCGGTGTATATCATATTCGCCGCTTTTCACATTCTATGCATATCCATCGTTCTGAACGCTCTCGATTGGCTGGAATTCTTCAGGGTGTTCAGATACAACGACATGAAATTGATAATGCTACGAGCCACTATGGTTCTCTTTTCGCTAGTCATGGGCCAAAGGATATTGTTGTTCGCTTGTACTTTCAAAAAGTACCAAGTTATTAAAGATGCGGTGAAAAGATCGTCCTTCAACTTCGAATGCTTTGGAATTAATAACATCAATGTGGATAGCGTTTCTAATGGTTCCCGTAGAAAGGAGAAATTGTC…	1830	MKYLGFNPPKRGYKRAVYIIFAAFHILCISIVLNALDWLEFFRVFRYNDMKLIMLRATMVLFSLVMGQRILLFACTFKKYQVIKDAVKRSSFNFECFGINNINVDSVSNGSRRKEKLSFSSIWKGAKLSFSESNELESFRLKSMVEMGARCSAILNAAIALCVILSIFWNYKETHGEFFEDYNPYLNKTSLYRKTQLRFYMPFDSSLEGHDALATCVTLYTRFGILLLFLPIDSVLPSILAFLIAQTRIVQEAFKYVDKNISPLQSPRNVFLIKEIRIVKCINELQEIYRILDMLQNLYSFQTLLQCGLVTFLLCTLGYIAPMVSDGSELFCFGTFLIAVTEEIFILSYVSNTLTIELQNVAKDLYNIEWDCYPIRVKKLIGFTLRRIQKPASLTACKL…	430	YES	ref|NP_001091787.1|olfactory receptor 41 [Bombyx mori]	2e-13	0.23	0.47	6	7tm Odorant receptor	59	1.62	1	0.03	72	1.99	0	0
PstrOR59	c23285_g1	ACTTATTCTGCAAAAATGTCTTCACCCGATAGACCCAGCAGGTACTTCGATACCCACCGGTACCTCTTCAACGCCTTCGGAATCTGGACCAACAAGCGCTTCATAGCAAACTCCCTGATCCTCACCGTCATCTACGCCATCTTGGTGGTGGCCTTGTTCATAATAGCTCCCCAGTTCTGCCACGTGGTGTACATGTACAAGGCCAGGAACGACGTGGTGGCCTTCGCCGACGAGTTCTACGTATCCATCGCTTCGATCGTGGTGGTTTTCAAAGACTACGTGCTGATAAAAGATGGTGGAGCTATCAGAGAGATGCTTCATACCATGGACGAGGCACTCATGCGACCCAGCGAATCCCAGCGAAGGAAATTCGAGAGAACGATGGGTTTTTGGGACAAG…	2036	MSSPDRPSRYFDTHRYLFNAFGIWTNKRFIANSLILTVIYAILVVALFIIAPQFCHVVYMYKARNDVVAFADEFYVSIASIVVVFKDYVLIKDGGAIREMLHTMDEALMRPSESQRRKFERTMGFWDKLFKCMLAGNYFFCACILVTPLTNRMELGTREVPLVDCYPFYIYSTPVYQFMYVYQSFLLVYLISHTVLFDTFVAGIVSVCSGECDILYENLVGLQSLRDESDYERELVKCIKHHEEIRKLVRNIEKRFSLIILEQYFTSLISCCTTMFKLSMAEPMSMEFFRTLSYQLNIFLQMYLFCWCASEVTEKSNRLPTAVYEALRMESSKSTKTTMCLFLGKTQKPLTLRILIFDLSMQLYLQLIRSSFSYYTVLMSLNEQ	384	YES	gb|AJO62228.1|olfactory receptor OR9 [Tenebrio molitor]	2e-49	0.3	0.56	3	7tm Odorant receptor	654	22.8	320	12.12	604	19.85	267	11.88
PstrOR60	c22989_g1	GTTCTACATGTTCATTTTTATGGAGTATATCTTCACCTCGTTCGGTTTGTCTATAGTGGTTTTGGAGTTTATGCTGGAGGAGACGATTCAAATGAAAATCGCTGCTGCTGGGTTTTTCTCCGCATTCGCCGGGCAATTGTTGTTTATCTATTACAACGCCGATCAGGTCACCTGGGAGAGTAGTGATGGATTGGTGAGGGCCATCTTCGATGGTAGTTGGTACGAAATAGATCCGAAAGCTCAAAAGTTGTTGGTGTTCGTTATAAAGCGAGCCCAGAAGCCTTTGACTTTATCAATAGGGCCTTTTAGGAAAGTGGGAGTCGATTCTATGATAGCTCTGTTCAAAGCGACCTACTCGTATATATCTTTGATGTGGAGATAATTCAAACGCAGAAGAAT…	463	MFIFMEYIFTSFGLSIVVLEFMLEETIQMKIAAAGFFSAFAGQLLFIYYNADQVTWESSDGLVRAIFDGSWYEIDPKAQKLLVFVIKRAQKPLTLSIGPFRKVGVDSMIALFKATYSYISLMWR	124	NO	gb|AEE63155.1|unknown [Dendroctonus ponderosae]	8e-13	0.31	0.6	0	7tm Odorant receptor	29	5.19	1	0.15	28	5.06	0	0
PstrOR61	c45962_g1	ATTATGACATGAAATCAAAAAGATCACTGATGATTTTAATAGAAAAATCTAGAAAACCTATTAAATTTACAGCTGGCAAAATAGTGGATATATCATTGGAAACATTCGATCTCATTTTGAAAAGATCGTACTCACTACTGGCAGTGCTTAGAAACTATTAAGTTCAAATGAAGCTCAAAAGGAAAGGAAGAAGGAAAGGAGCTCAAAAGGTCAAGTGACCAGCACGTGCACCTAATATAAGATATATTAACTATTAATTAGTAAAATATTTTCTATCACAAATCCT	286	MKSKRSLMILIEKSRKPIKFTAGKIVDISLETFDLILKRSYSLLAVLRNY	50	NO	gb|EEZ99410.1|odorant receptor 40 [Tribolium castaneum]	2e-13	0.69	0.92	0	7tm Odorant receptor	0	0	2	0.91	1	0.46	0	0
PstrOR62	c28022_g1	TTTTTTGGTATTCAAAGGTCAAAATGTAATTCCTTATTCATAAAGGAGTTAAAGAGATATATTTTGAATACAGCTAATATACTAATACTAATAAACGAAACAAAAATATGCTTAATGATCTTCTATTAATCTTAATAATTCCTGTATTAATCCAAAGGTACCGTGGTGGTTAGTACGTATTCAAACATATACAGTTAATGCATGCTTTTATTAAATTGTGTTGGAGACATGGCGATGATCAAAATTAAAAATATTGTATTTGGTCACTTTGAGACCTATGAAGGTAAGTACAACAGAGGATTCACATTAATAATAATCCTGAAATAATATTCAACAGTAGTTTTTTAGTACAACAGAAGTTTAGTAGTAGTACTCATGACACTTTTTTTTTGAAAATAT…	1800	MYGNMMRKFRMVNKMFQTAIKLITHNKRAANVSLKNEMLKSSKTLKHICLTFHFIFSPIAYNLYMFFQVTETTLPIKIMKALSLNRSYLLKFYHIMIFYIIPIHSITYIPTPVYTIVYCSRHIKFSLKQVVEEMKNFQRNDDQLKASITERLHSNKYQQKVKKELIYYTKQYNAIKRAADYVNHCIKWRFLSIFIVGGLSAAFNLVLILQVDFKSQIFQAGIVLIILAYNVITAECGEQIQLECESIYTNAQQFNWYNWNKSNCQLLFMLLMQTREPLQLKCYDMAVMNRVMILAFYQRVYSFISIFGAR	310	YES	gb|EFA04738.1|odorant receptor 270 [Tribolium castaneum]	3e-11	0.3	0.48	4	7tm Odorant receptor	40	1.12	29	0.72	56	1.57	18	0.52
PstrOR63	c16769_g1	TGAAAGAAGACGAAGCTGCCGAAGAAGGCTCTTATTTTTATTTCAGGAACGTCTTCAAATTATGGGGAATCGTCGGAATGCATCCCCTAAAGGGCTACATTAAACCTCTAATAGTATTCAACGCAATCTTAACAGCCTACGTGACCGTCCTGATACTCCTGAGGTTGTTTCTCAGCAAAGAATTAGTCACTGTCGAATCACTTGGAGTGTTTTTCCAGGTATGGGTTAAATTCTTCGTGCTAACAATAAAAAAAGACGAAATCTTCAAGGTGATACAATACACCCAACTATTCTGGAAAGAAGATCCCGCTGGCAGCGAAAATTCGAAAATCCTAGCGAGTCTCAGAAAAACCGAAAAGTACTTTCTCATATACATCCTATTCAGCACCTGCATGTTCC…	1319	MHPLKGYIKPLIVFNAILTAYVTVLILLRLFLSKELVTVESLGVFFQVWVKFFVLTIKKDEIFKVIQYTQLFWKEDPAGSENSKILASLRKTEKYFLIYILFSTCMFLFKPLLVQGTTIYYYYKIEQIPFVVSYLIEFYVTLATMSMVIGVNLFICITINLGAGQFSNLNAKMRQLDLSETQQSGRGLEMCTVELREDIEYHECLISYVRQLDGIFSWLFTLLISIITSLLCMNMYVLSQPHNTVVDLIRCGTMVCAFTSEFLLLYGVPAQKLIDEAENVANSVFYHCKWYLPNIIRLRKAMSFMIFRSQKMVCLSALGFIDINRQTIVAMVKTAYSFFTFLQTMESPENAQN	353	YES	gb|EFA05789.1|odorant receptor 113 [Tribolium castaneum]	9e-21	0.27	0.47	5	7tm Odorant receptor	516	20.55	3	0.11	532	21.31	10	0.42
PstrOR64	c35934_g1	ATAAAAGCGCAACAATAATTTTGCCAAAAGCAGTTCGTAAGAAGAAATCGACCAACATGGAGAACAACATTAAACTTGTCGGTATGTCGATTTCAATAAAATATTTTCAATTGTTGGGAGGATTTCCAGGGAATCACGAATTTACGAATCCTGGTAGAATGTTTTATTTCAAGTTTGTGATGAGGGCGGTGTGCAGTTCTGTCCTGCTAGTCGGCTGCATACTTCATTTAATACACAGCTTCATTGTAAAAATCTTCAACCAGGTTGAACTGGATGTCGCTTATATAACGGCTATGCTTATTGGATACTTTTTAATGTTATCCTTGTTACTGAAAATGAAATCAATTATTCAGTTTTACAAGGAACTTTCGAATTTTCATGAATACGAAAAACCTATGG…	552	LPKAVRKKKSTNMENNIKLVGMSISIKYFQLLGGFPGNHEFTNPGRMFYFKFVMRAVCSSVLLVGCILHLIHSFIVKIFNQVELDVAYITAMLIGYFLMLSLLLKMKSIIQFYKELSNFHEYEKPMDFEETNKRYNKYAIMHLVYIHTLILTSSLSSNVFKVETCRRENEEKGIHEV	177	NO	gb|EFA10801.1|odorant receptor 94 [Tribolium castaneum]	0.012	0.26	0.47	2	7tm Odorant receptor	91	11.27	0	0	164	20.44	0	0
PstrOR65	c25449_g1	ATTTTTTATTTTTATTTTTTTCGACATTTGGATTTACCTAGCATAAACAATCGAAAGGTCTGTTTTCATTTATTACTTAATTATTATAGAATAAACAAGATTGTCGAAGGAATCTGTTCTGCAGATAGAATTTAGGTCGAAGGAATTTAACGTTTTAATCTATCACGTTGTAAATATTTTAAGTAAATCGCAGTTGTAATTACTAATCAATTTTACTCACGTTAAATTTCTTTGTTCCGATGCACAGGTTCGTACATTTTATTTTATTTTTTTGCTTATTTATAAAAGATCATGCAAGGTAAGAAGTATAGCCATATTTTCTTGTAAATGCAACTTTTGAAAGGTCACCGGCAATCTGTCCAATGAAATTCCACGGATCTTTTCGCAAATATACAAGGC…	3935	MVLSEILKLLRSLNDLEKLMDSLFLTVTNLVSIVKFISIVRNERKIMKLLAQIDKREFRPKSQHQKNILESNIKAANVIALIVYSGCFVTVLFWVISAVIGDEVSLPVPSYIPFELTSTPVFVITFIYESIATLIGGFSNLSADCLMISFVIVISAQFNILNDTIENLEHFCEEEFMEKRMRIDRTSPEFQNLMNKKLIGCIEHYQCITEFSKTTNDLFSVTIFLQLFLSIVIISSTLYEISTGSITSQVKTFSMCAYLFCILGEIFPVCYFANEINEGSSRLTTSAYTCDWVDCSVEFKKNLLTFMTRTQKILRLYAGNFVEISLQMFMKIIKSSWSYWAVINQVDK	348	YES	gb|EEZ99229.1|odorant receptor 37 [Tribolium castaneum]	6e-62	0.34	0.58	5	7tm Odorant receptor	1221	14.67	1508	15.95	1373	16.59	1263	15.76
PstrOR66	c16658_g1	ATAATTGTTTCTTAATTAATGCGATAATTTCATTTCCATGTATTCAGATTCATCACATAGATTAATCCTGAAAATTCTATCATTCTCGTCCGAGTATTTACCTACAAGTCTCCTTAGAATTATAAAAGAATCTACTTGTTACTATTTTGGAACTGATTAAGAAACCATGAAGATCCACGATATTGCTTCTCGAATAATGGGAACAAGGGATTATGCCTTATTAGATTTTTGGTCGCCGAAATTTTTCCTCAAATTAGGAGGATTATTTCCCGTTGGTAAAAAAATAAGTCCTACTCAATACATACTATTTTCAACCATGTTTTTTATGACTGGTTTTGTCATATTGGGTAATTTATGGTTTGTTTCTCACAATAAGGACGATTTTAACAAAGCAATCAG…	1037	LKLPFLFFNFEKIGKLIKEMEYKCWPCSLVEKADIPFVFKSFKTASNIAIILFIDAVLFCGTFILIAALNKERVVPFPAYFPFNWTASPFFEIVWFVQFYSLVTEFCIIMGLDLLTMALLLTIANQYCILNACFKALNTDGMNDVYEKLNRIH	153	NO	gb|AKC58561.1|odorant receptor 26 [Anomala corpulenta]	0.0005	0.3	0.51	3	7tm Odorant receptor	11	0.58	1	0.05	22	1.17	0	0
PstrOR67	c22989_g2	GAAACATTCAAAGCGAGTCAAAAATGGCGTCGAACAAGTGCGAACACGTCCATATGAGATTCATTAAAACTTTCGTCGTCCTGAGCGGAATTTGGCCGTTGGATTTGAAAGGAATCAAGAAGCATTTGTACGACTTGTACTTTCGCGCGACTTTCCTTTTCTACGTTTTGAACGTTTGCACGGTCTACGTAACGGCCAAGGAGGTCGCTTTTCGCGGCAAAACTACCGAAATTACCGATTACGTGGCCAACACCATTTTCGCCACGCTGCTCATACTCAAAGCCTTGACATACAGATCCAAAGGTATCAAGAACCTTCTGGATTCGATACTAGAACTAGAGAAGGAAGTTCTCGAGAAGTACGACGACGAATCGAGAAGCATCTACATGGAGAACGTGA…	803	MASNKCEHVHMRFIKTFVVLSGIWPLDLKGIKKHLYDLYFRATFLFYVLNVCTVYVTAKEVAFRGKTTEITDYVANTIFATLLILKALTYRSKGIKNLLDSILELEKEVLEKYDDESRSIYMENVKSAEYLGSVYIFQGCFMSLCAQVFPLIMTLMSVPDEHGRVEKYYIVPNWEPFDKYEHYYAAFALQFVYTIIAETYIVFCGTFFLFVLKNVQGQLRVLQHRFREGHSVKDCIRFHQAIIQLFNDFNSTFYMFIFME	260	NO	gb|ERL91244.1|hypothetical protein D910_08579 [Dendroctonus ponderosae]	4e-18	0.26	0.5	4	7tm Odorant receptor	50	3.66	0	0	39	2.87	1	0.08
PstrOR68	c32584_g1	ATATTTTACATACTATTTCTTTTATCAGGAAGTGTGCGGGTTAGTTGGGGGAATATACGTGTCGTTCATCGATTCACTAATATTGTCTTTCATTAATTACACCGTCGCCCGAATCAGAGTACTCGGGATGGAAATGAACCAATTATTTTCGGTAGAAAACCGAAGTAAAGAAGAGACTGTACGGTTTCTAAGATCGATGGTTATTAAGCACTTGGACATTATCAGCCATGTGAATCAGATGAACGAGAACTTTAAATGGTTCTTTTTCATCGATTTTACACTGAAATCTTATCACATTTGTTTAATTTTGGTGACATTTCTCGACGAAAGCACAGCCGCCTTCTTTACCATACATTGGCAAATATTCAAAGTCAGCCTTGGTGCGTTATTGTTCACGCA…	824	MEMNQLFSVENRSKEETVRFLRSMVIKHLDIISHVNQMNENFKWFFFIDFTLKSYHICLILVTFLDESTAAFFTIHWQIFKVSLGALLFTQVSILYYCANNVSNESVELGTFIYKSNWYGQPVEITRTMLIMMSRTVKALKLESFGVVILSNELLVKIYQASFTFVVLNLSKRVIR	176	NO	gb|ENN75693.1|hypothetical protein YQE_07755, partial [Dendroctonus ponderosae]	4e-16	0.3	0.5	2	7tm Odorant receptor	3	0.21	2	0.13	8	0.57	4	0.3
PstrOR69	c22753_g1	GATGGAATCAAGTATAGTTATTTTTATCTACGAACTATTCTTTTCTAAACGCCTAAACAGAAATTATGTTGCCAATATAGTGGGTATTATAAATTCTCAACCTTTCATTATTATGGCCTTCATTAACCCTTATTTCGTTTTGCTCTTTAAGAACATCGAAAGAGACTTAGCGAAATTTTGTGGATCACTAACAACAGAAGACGCCAATTTCAACAGAACAATTTCTCGGGAAATTTTGAAAACGAAATTTACGTTTTTTGGCCTTGCCGTCTTGCTTTTTCTTTGCAATTACATAAATGCCGTATTTAATCTTAAAGGCGAAATGAAAATTTACCTTGTTATAAGCTATATTTTGGAATACACAAATGAGATGGCCACTACTATAATGCTTTTGTCAAT…	1076	MESSIVIFIYELFFSKRLNRNYVANIVGIINSQPFIIMAFINPYFVLLFKNIERDLAKFCGSLTTEDANFNRTISREILKTKFTFFGLAVLLFLCNYINAVFNLKGEMKIYLVISYILEYTNEMATTIMLLSMVTMLSCHAVVSLSFIIYCIAHVICQIRLLRYLLQENLNNLSHSIDDENYQNYIGEILKFCAKHHNSIAYFNNYYLSLMQMPTLVLSALGGVAIAVNYYFVYAKTDPFYDTTMYCNIGMSLILITTYTHYGQLLADESENLYNTLCDTPWIHWNKQNRQMLQIMMVNSMEPLKISLIQGQTFNYAYNLSVLQTCYSVFMLATSL	336	NO	gb|EFA02951.1|odorant receptor 197 [Tribolium castaneum]	9e-16	0.27	0.53	6	7tm Odorant receptor	22	1.13	18	0.85	11	0.56	10	0.53
PstrOR70	c20576_g1	AATGCGATTCGAAATGATCGAATTAATCAACAAACGACCTTATTATGTCTGCACCAAAGCTATGGTATACACTTGTTTGTTGCCGAAAAAGAATTGCCCTATGTCGATATTTTACCTCTATTCGACTGTTTACAGGTTGATTTTGACGATTCCTTATGCTTTAATCATACTAAACACATTTTTGAAAATTAAAAATTATCAAAAAGCGACTGGCGTTAATTTCAGCGAAGAACTAGCGATGTGCTGTAGCTACGGCGGAATGTACCTTACCATAATAATATTCCAAGTGAAACATAAAGATTGGCTGCGATTTATAGACAAAGTCGTCGATCATTCGGAATTCGGAATACCGCCTACTTTCGATGAAGCTCAGAGAAACTCAAACATTGTTACAGCTAT…	1237	MRFEMIELINKRPYYVCTKAMVYTCLLPKKNCPMSIFYLYSTVYRLILTIPYALIILNTFLKIKNYQKATGVNFSEELAMCCSYGGMYLTIIIFQVKHKDWLRFIDKVVDHSEFGIPPTFDEAQRNSNIVTAMMFLYAAIGVTFYALVPLFGIEECRRMNQEKHLKESCSGLPVWLPFETTNNKQLFILTFYELASSMSICVPASSVAFMAYNSSKILISKIDQFKELLLEALKEKDVRVRRDKLRYCVKYHNHILSLGDELKRLVRVTVGSYGIMAALSIGGIGNQIIQEQSARSIVHFFGFAVAAFTMCHAGQIIATESVSIKEVIYATDWYLCDAKTMKDIRFMLARSQIPITLEMLPLGWLNYEFFTMIMKTSYSYITLLSKAT	388	YES	gb|EFA02941.1|odorant receptor 93 [Tribolium castaneum]	1e-36	0.3	0.51	6	7tm Odorant receptor	113	4.85	1	0.04	123	5.31	1	0.04
PstrOR71	c4663_g1	TTCAAATTTATGGGTATCATAGTGTTAACGTATCTTCCATAATAGGTACCGATTTATTCTTCATTAGTATCGGTTCTTGCATGGTGATTCAATATCGTCTCCTTCAACAGTGTTTATTGAAATATTGCACTCCTGAGATGATTGTTATCAACAAGAAATTACAGAATTTTGGAAACGATACCTATAATAATAATGAAAGAAAGCAGTACTTTATTACATGTGTTAAACATCACCAAATGCTTCAAAGGTACACAAATTTAGTTTTAAATTAATAGTGATCATGTCGATAG	290	MVIQYRLLQQCLLKYCTPEMIVINKKLQNFGNDTYNNNERKQYFITCVKHHQMLQRYTNLVLN	63	NO	ref|XP_007930237.1|hypothetical protein MYCFIDRAFT_85533 [Pseudocercospora fijiensis CIRAD86]	7.6	0.33	0.56	0	7tm Odorant receptor	0	0	0	0	2	0.89	0	0
PstrOR72	c8239_g1	CAATGAAATATTAAAGTTTAAATGGTACCAATGGAATAAAGAAAATCGTAGGAATCTATGGATGTTATTAATAGTCGCCCGAGAACCTATTGTTATAAAATGTTATGGAATAGTAAGCTTCAATAGGCATATGTTTATGAAGGTTATAAATCTATTTAACAATTTACTGTATACAAAATTATTGTATTTAAATGATTTGTTTCAGTTGTACAAATTAGTCTACAGTGTTATGAACTGGTGTAACATAAGAGTGTAGGAAAACGAAGGCGTTATTTTTAATTACGTTTCATTTTCATGCGC	300	MLLIVAREPIVIKCYGIVSFNRHMFMKVINLFNNLLYTKLLYLNDLFQLYKLVYSVMNWCNIRV	64	NO	ref|XP_011156946.1|odorant receptor 43a-like [Solenopsis invicta]	0.89	0.35	0.47	0	7tm Odorant receptor	3	1.2	2	0.79	1	0.87	0	0
PstrOR73	c14115_g1	GAAGCAATTAATAATCGTTTTTATGACGTTAACTCAATTATTTTTATTTCTTTGGTACGCTAATGGTATCAAAGAAGAGAGCGGAACTCTAGCGAATATCATTTACAACGAAACGAATTGGATGAATTACGATACGCGAAGCAGGAAAATGTTAATATTGTTGATGACCAGATCTCAAAGGCCGATTACCTGCTATTCGGCGTTCCTTGGAGACATGACTATTGATACTTTTAAAGCGATGATAAAATTGTGTTATTCGATTACTACATTTTTTAAGACGGCCTATCTATAAAGTTCAAAAAAATTGCCCGCGAAGAATTTTACACGAGCAACTCTGGAGTTAGTGAATTGTGTACACGATACAAAAATATTATATAGTGTAGATTTTTAATAAATGTT…	479	MTLTQLFLFLWYANGIKEESGTLANIIYNETNWMNYDTRSRKMLILLMTRSQRPITCYSAFLGDMTIDTFKAMIKLCYSITTFFKTAYL	89	NO	gb|AIO10776.1|odorant receptor 2 [Anopheles funestus]	3e-11	0.37	0.6	0	7tm Odorant receptor	2	0.31	6	0.85	2	0.31	7	1.66
 TMD − transmembrane domains
