# Supplementary material for: Differential Expression Analysis of Chemoreception Genes in the Striped Flea Beetle Phyllotreta striolata Using a Transcriptomic Approach
Source: PLoS One. 2016 Apr 11;11(4):e0153067. doi: 10.1371/journal.pone.0153067 (PMC4827873; doi:10.1371/journal.pone.0153067)
Supplement: S5 Table — (XLSX) [file pone.0153067.s010.xlsx]

## Sheet: S5 Table.PstrGR
S5 Table. Candidate gustatory receptor transcripts identified in P. striolata antennal and abdominal transcriptomes.
Name	Gene ID	Transcript	Length (bp)	AA Sequence	ORF (aa)	Full Length	Blastx best hit	e -value	Identities (%)	Positives (%)	TMD (No.)	Pfam family	Read_count(female antenna)	RPKM/FPKM(female antenna)	Read_count(female terminal abdomen)	RPKM/FPKM(female terminal abdomen)	Read_count(male antenna)	RPKM/FPKM(male antenna)	Read_count(male terminal abdomen)	RPKM/FPKM(male terminal abdomen)
							Reference/Sequence name/species
PstrGR1	c9341_g1	GCACATCAACACTTGCAACGTTTTTTATTGGAGCTTCATCGATAGTTTCGTAATGATAATGAGTTACGCGGTGGCACATAGATTTAAACAAATCAACGTTCAATTGAAATTGAGCATTAAAAAGAAGCACGATTCGACAATTTACTGGAGCAAAATTCGAGAACAATATACCCAAACAGCGATTTTATGCCAAAAAGTGAACAAAAAATTGTCCGGTATAATTTTAGTTTCTATGGGAGCCAACATGTATTTCATAGTTACTCAATTATACAAGGGATTGGTAACCAGGAAAACTATTGTAGATCAATGTTATTTCATCTATTCATTCAGTGTGTTAGTTTTAAGGACTGTAAGCGTTATTATGCATGGGTCTATGGTATTTTCTCAATCTAAAAAGCC…	508	MIMSYAVAHRFKQINVQLKLSIKKKHDSTIYWSKIREQYTQTAILCQKVNKKLSGIILVSMGANMYFIVTQLYKGLVTRKTIVDQCYFIYSFSVLVLRTVSVIMHGSMVFSQSKKPLSYLVSIKNEAFNNETKRFIMQVYTMDTFLSGGEYF	152	NO	gb|EFA04712.1|gustatory receptor 6 [Tribolium castaneum]	4e-40	0.41	0.7	2	7tm Chemosensory receptor	1	0.14	3	1.45	4	0.57	0	0
PstrGR2	c21505_g1	CCCGCCCAACAACATAGCCATGTTGAAATTCAAAAAGATGAAGAATACAGTCCACGCGCCGGTAATTAACCGGGAAAAGGAAATTAACTTGCATACTACGCATGGATGTTTGAGGAATTTGCTTATACTCGGAAAAATCTCGTTAGTTTTTCCCGTGGAAGGAATAGAAGGCAAGGATCCCGGTAAAATACAATTCAAATTCGTTTCGTTGAAAACTTTTCTAAGCGTTATATTTCTAATAAGTACATCTACGTGCTTTTTATTATCCATTGTGAAAAGCCTTACCAGTAGAAACACAATGCAGAGATTAATATCTCCTCTATATTATTGCCATATCGCAAGCGTGGCATTCTTGAATTTGCACTTATCGCGGAAATGGAAGAGATATGTAATGAGCAT…	1326	MLKFKKMKNTVHAPVINREKEINLHTTHGCLRNLLILGKISLVFPVEGIEGKDPGKIQFKFVSLKTFLSVIFLISTSTCFLLSIVKSLTSRNTMQRLISPLYYCHIASVAFLNLHLSRKWKRYVMSIHAAELNFLKNYKPDKKLKRKIHATIAIVILVGLCQYSITEANFAISHDCLNEGAGFEQLIRKQYHYIYDYINYNVFNGVFLLILSFASTLAWNFGDLVIITISIIYTSRFNQIVDKIKWYTSYKNRNASIFSKEIEKLHDTFWRDSRRDYARMQLLCSTTSDLFGILTLITYSFNTMFILIQLFVSLRPREYLIEILYFISSFSFVVGRAVMSSIYGGWLYEAGRAALPIINAVPTEMYTEEASTFISQIQMSSPYLTGRKFFTITKGIILS…	432	YES	gb|EFA04711.1|gustatory receptor 5 [Tribolium castaneum]	2e-78	0.36	0.54	6	7tm Chemosensory receptor	30	1.6	0	0	32	1.27	2	0.08
PstrGR3	c33890_g1	AATACAAAAACACAACGACAACTTCATCCTGAACTGCTACTACTTGCAGGAGGGCATGCCGAACTCGCGCATCAGAGAGGAACTGATGCATCTGGCGCAGTACTCGGAAAAACTGGCGCCCAAATTTTCCGCCGTCGGTTTTTTCGTTGTCAACCGGTTAATTATAGGTGCGATGTTTTCCTCGATCACCACCTATTTGATTGTTTGCATTCAATTCAACCTGAGCTCCGGTTAAAACTGCACTGATTCATTCGAAAGGTGACTCCTGACGGTTCGATTCTCGCGAGTCGAGGCAAATCTAGAGGGAGTTTGCGGTAGCACAATTTAATCAGAACTCCCTCTCTACTTCATTAGTAAATGGTATTACGTGGTAGAAAATCGTGTATTAAAGTAGTGTAC…	428	MPNSRIREELMHLAQYSEKLAPKFSAVGFFVVNRLIIGAMFSSITTYLIVCIQFNLSSG	59	NO	ref|XP_968269.1|PREDICTED: uncharacterized protein LOC656666 [Tribolium castaneum]	1e-05	0.41	0.58	1	7tm Chemosensory receptor	4	0.75	0	0	10	1.89	0	0
PstrGR4	c45369_g1	CAACAACTTCATGGAAATTATTTTGATTTATCAGTTTGTTATCGAACAAAATGCTGTATTCACATCTACAGCATTCACCTTATTTCATTTTTACTTTATTCTGCGAAGCATCATGTGTTGTGACAGCGTGGAAAAATTGGGAAAAGACCTTGGAACCTGGTGCAAAGTTTTGCAAACAGAAATCGAAGATCCGAGATTGAAGCAAGAACTATCAGATTTAACGAACTTAATAGAATCATTACCGTTAAATTTCTCACTTTTTGGATTGTTCCAGTTCAACAACCAGCTAATTCCGACTATACTGAGCGGCATTACATCTTATTTAATCATTATTATGCAGTTCAAATCTCAACGCACTTAATTGAATAATTATCCTAATCACCAGCCCACCCCGCATAC…	402	MLYSHLQHSPYFIFTLFCEASCVVTAWKNWEKTLEPGAKFCKQKSKIRD	49	NO	ref|NP_001177456.1|gustatory receptor 39 [Nasonia vitripennis]	4e-05	0.35	0.55	0	7tm Chemosensory receptor	1	0.21	2	0.39	3	0.64	1	0.23
PstrGR5	c16048_g1	AATTCCAGAAGAAGCTGCTGCTGGTCGAGTTGAATTGGATGAACGACGACGCGCAGCAGGAGATCAACATGTTTTTGAGGGCGACGGAAATGAACCCGACCGATATGAGTTTGGGCGGATTCTTCGATGTGAACAGGAACTTATTCAAATCGTTAATAGCCACAATGGTAACCTACCTGGTGGTGCTGTTGCAATTCCAAATCAGCATACCGGAGGATACTAGCACACTTAACGCAACGATACCAATTAAACACTGAAATAATTAAACAACCTGAACCTATAGCAAAATATATCGATTTACCTATAAGACCTTTACATTTCGTACGCCCCTCGTATGACAAAAGGCCCCGGTATAAAGAAAATTCGATTCGCGATTTACGTATGTAGCACAATAGGGCA…	453	MNDDAQQEINMFLRATEMNPTDMSLGGFFDVNRNLFKSLIATMVTYLVVLLQFQISIPEDTSTLNATIPIKH	72	NO	ref|XP_001814661.1|PREDICTED: gustatory and odorant receptor 24 [Tribolium castaneum]	3e-35	0.88	0.97	1	7tm Chemosensory receptor	3	0.74	1	0.16	3	0.7	1	0.18
PstrGR6	c30768_g1	AGATGACAAAAATTTGTTACTTACCCTTAATTTCGTTGTCAAAAAGGACTAAACTAATTCGTTAGCACCTAATAGAAGAGTCAGGCAATAGAGGAAGGTATAATAGCGCGATAAAATGTACCTAAGCATGAAGAATAAAGGTAAATTGGACGCACTAAAAGCAATGTACGAAGAAATGCAAGCAAATTTACACTCCGACACCGGCTTGCACAACGACGTGAAATACATCATAAGATTCGCCCAATTTTTCGGGCTATTCCCCCTAACCAACACGCTCGACAATAATTTCAAAGAAGTTCGCTTCAAATGGCGTTCCTTTTTCACCTTTTACGCCATCTTCTCCATTTCGGGAACGTCCGCGCTCTTCATGTTGAGCTTCGTGAGACTGTGCTTGTCCGA…	605	MYLSMKNKGKLDALKAMYEEMQANLHSDTGLHNDVKYIIRFAQFFGLFPLTNTLDNNFKEVRFKWRSFFTFYAIFSISGTSALFMLSFVRLCLSDFKLHLLDSSIFCLFALIISIVFYRLAMNWSRILRDFNKTECMLKNSPYQRNMRPRFIAIVLAVTSAMF	163	NO	gb|EFA04713.1|gustatory receptor 7 [Tribolium castaneum]	1e-08	0.25	0.48	2	7tm Chemosensory receptor	5	0.54	0	0	5	0.54	1	0.11
PstrGR7	c12116_g1	GCTCCAATGGATGCTCTACTCAGGAGCCATCTTCCTCTTCATGATGGGCTACATTGGTTACATACAATGGGACAAGCTGGACATGGTGAGATCCTCCGAAGGGCGATTCGAGGAAGCCGTCATCGATTACCTCTTCTCTGTGTATTTATTACCCATCGTCATAAACCCCATAGCGTGTGTGGAGGCCAAGAAACTAGCTAGGGTCCTCACGAATTTCATGGCGTTCGAAAAAATCTACCATAAAATCACCAGAAAGAAATTCATACACTTCCTAGGCAACAAGCCCTTGGTGGTGACCTTCGTACTACCGGTACTAGCTTGTGCTATGATGATTATAACGCACACTACGATGGTTCGCTTCAAGTTCCAACACGTACT	378	MLYSGAIFLFMMGYIGYIQWDKLDMVRSSEGRFEEAVIDYLFSVYLLPIVINPIACVEAKKLARVLTNFMAFEKIYHKITRKKFIHFLGNKPLVVTFVLPVLACAMMIITHTTMVRFKFQHV	122	NO	gb|AKC58581.1|gustatory receptor 4 [Anomala corpulenta]	2e-44	0.58	0.78	3	7tm Chemosensory receptor	3	0.71	0	0	0	0	0	0
PstrGR8	c39198_g1	TCGAAAAACGAATTGTTTTTTCTAAAAGCTGTATTTAAAACAGCTTGTTATGTTGGTATATTTCCTCTCCTGACGGACGGTTACACAGCAAAAATTCACCGGGTCTTCTCCGTCGTCGTGATTCTGTCGTGCGATAAGGTCGAAAAAAGAGCAGATAATTTAATACGAACGTGCATTTACATCCAAGCTCAAACGGGCGATGAAAACGCATCGATATTGGCGAACTTGGCGAAAGACCTCCGACCCAAATTCTCGGCTGCAGGATTTTTCGATATTAATCAGCGGATTCTGCCCACTTTTTTCTCGAACCTCTCCACGTATTTGATCATCATACTTCAATTCAAATTCTCCTCTTTGTAATCAATTAGACGAGTTTCGGTGTTATAGCTTATCAATTTT…	457	SKNELFFLKAVFKTACYVGIFPLLTDGYTAKIHRVFSVVVILSCDKVEKRADNLIRTCIYIQAQTGDENASILANLAKDLRPKFSAAGFFDINQRILPTFFSNLSTYLIIILQFKFSSL	119	NO	gb|EFA12700.1|gustatory receptor 89 [Tribolium castaneum]	3e-06	0.33	0.54	0	7tm Chemosensory receptor	3	0.5	2	0.31	7	1.18	1	0.18
PstrGR9	c27088_g1	TAATTCAAAAAAATGTTGCTAGACCACAGCAAATGGATCGGAATACTCGGAGTATTTCCCGTGTACAAACGCAACTTATATTTCTGCATGTACATCCTCCTGCGAATAGCCATGTGTTTCTGTTGCTTGGTCTCCACTCACGTCTACTTCAAGCGATACCTGGACAATTACGAAATGGAATTCGGCAATTTCTTCTTTCTCAAACTCGCCAGCATCGGTTACGAGCTGATCAACTACGTGAATCTGTCGCAAGTGGTGCATTTTCGCGAACCCGGTCGGGCGCTGTACGAAAATATTCAACAGCTTCGATTCGCGATTAAAAAATCGAATTATACGAGAGAAATCGCCGGGTTCTATTTGTGGATCGTTGTATTCATTATATGCGTTTTGCACGGTTCG…	1380	MLLDHSKWIGILGVFPVYKRNLYFCMYILLRIAMCFCCLVSTHVYFKRYLDNYEMEFGNFFFLKLASIGYELINYVNLSQVVHFREPGRALYENIQQLRFAIKKSNYTREIAGFYLWIVVFIICVLHGSIGFVYEEWSISFWAFNAALTYLQLVGTALLLYDLAVIFTENNDYLSIRIRRSFTSYVRNRFETQIELDSIVKCVTRMGESTGLISDFFGISIFNFVFVAFLENLFNLNWVLSAMISNTRDIKDVADVILFVLQILIIIVLNVSSLIMVLSCDKIEAKSNELLKHCYCLQPDVKDPILLKQLIDLTDYIKELKPKMWISGFFRVNKRLIPLMISTLASYLIIIIQFHKL	357	YES	gb|EFA02934.1|gustatory receptor 101 [Tribolium castaneum]	0.15	0.38	0.5	6	7tm Chemosensory receptor	113	5.01	6	0.36	110	5.23	25	1.75
PstrGR10	c8992_g1	TTCAAGTTCCAACACGTACTGCCTTATTGCTACATCAACGTGATCATCTACCTGGTGGGAGGCATTTGGTACATGCTGTGCGATCTGATCGGCAACATAGCTCTAACAGTAGCCGAGGATTTCCAAGGAGTACTCAAACACGTAGGACCGGCCCAGAAGGTGGCCGAGTACCGATCGTTGTGGATGCTGCTCAGCAGGATAATCAGAGATACGGGCAACGCGTTCAGCTTCACCATGACCTTCCTGTGCCTGTACCTGTTCCTGGTCATCACGTTGACCATCTACGGGTTAATGTCGCAGATACAAGAAGGCTTCGGTACCAAAGACATCGGATTGGCCATCACGGCCTTCTTCTCGGGCATTTTGCTGCTGTTGATCTGCGACGAGGCCCATTACGCT…	465	LPYCYINVIIYLVGGIWYMLCDLIGNIALTVAEDFQGVLKHVGPAQKVAEYRSLWMLLSRIIRDTGNAFSFTMTFLCLYLFLVITLTIYGLMSQIQEGFGTKDIGLAITAFFSGILLLLICDEAHYASNCVKVQFQKKLLLGIGFGCTA	149	NO	ref|XP_001814661.1|PREDICTED: gustatory and odorant receptor 24 [Tribolium castaneum]	6e-66	0.68	0.82	3	7tm Chemosensory receptor	3	0.49	1	0.15	6	0.98	2	0.35
PstrGR11	c19638_g1	CGGAAAGTTGCGCAACTCTATCGTGTCGGCTCCATTCCGTTAGGAACCGGGTTTATTCCAATACTATTATCGCCATTTAGATCAATAGAAACCCCGTCTTAATTACCAAATTACCGCCTTCGAAATCCACTCGGAAACTTCTTGATTGTCTCGTAAATCCGGCAATGATCGTGGAGGATTTGTACGTTTCTACTCCGACGTTCGAGGCCATTCAACCTCTGCTCATTACATCCAGATTATTCGGCTTGTTTCCCATCAGCTACAAGAAAAACGGCACCAACTACCGTTTAAAATGGTCTTTGGTGTACGCCGTATACAGCTACAGCCTTTGCGTTGGATTGGCTTTGTGGACGATGATCGGTATGAGTTTAGATTTGAAAAACGATCCTGAGCATTCCC…	1613	MIVEDLYVSTPTFEAIQPLLITSRLFGLFPISYKKNGTNYRLKWSLVYAVYSYSLCVGLALWTMIGMSLDLKNDPEHSLRMTDEKTRFVTGGDVSIVVIIVIFATATLHLKIKKFWKLMITLNQADSIIPLRNSKRYRDASILFIAVVVVTLSLILTFDISSWFVKLHARGLNPLDYLQYYFAFYLNYSIMIMMEVFYWHVIYLIKIRISLLNGDLRKVKEKINFKEGNYFFEKIVGKVYLDRFSRSSSRQTACLSSTGTIIKNEENSELGKRLIMLSILHDKIFEAVTIVNNSIEFCIHVVMLSCLLHLIVTPYFLLKGIIKENSGTYYVLLQSAWLIGHIGRVLIIVEPCQYCINEYKKTSNLICELLTYEVDNEVKKAMTILSLQLSYCKLRFSSC…	429	YES	gb|EFA05759.1|gustatory receptor 24 [Tribolium castaneum]	3e-56	0.3	0.54	8	7tm Chemosensory receptor	29	0.92	24	0.69	28	0.89	22	0.74
PstrGR12	c15575_g1	TTTGTACTATAATTTTTGCATCGAGTACAACGTTTACTTTGACCATGTACTCGTTGTGGATTTGTTGGTGATACAATTGTTCACCGTGAAGTTTATAATGACTGCTGGATGGATTACTTTTTTGGGCAATGATCTACTTTCATTTCTCTACAAATATCCAATAAGTCGGTTATCCCGGAATGAAGCCAGTCAGGTTGAAATGTTAATTTTGACTTTAACATTGGAGAAACCCGTATTAAGTGCATCCGATGTTTTCATTGTGGGCACCAATTTATTATCATCGATTACCGGAAATGTAATTACTTACGTATTAGTAGCATTGCAGTTTAACGCAGCCTTTTCAAATTGAACAAACTAAATCGAAATTGAATAGTTTTCTTTTATCTTATGTTTTATATG…	497	MTAGWITFLGNDLLSFLYKYPISRLSRNEASQVEMLILTLTLEKPVLSASDVFIVGTNLLSSITGNVITYVLVALQFNAAFSN	83	NO	ref|XP_008190686.1|uncharacterized protein LOC103312264 [Tribolium castaneum]	1e-20	0.56	0.8	1	7tm Chemosensory receptor	37	5.92	2	0.27	77	12.96	1	0.16
PstrGR13	c27138_g1	TACAAAATGGAGCAGTTAACTACACTTGTATAAAATAGTGTATTTATTCGGAATGTAAGTGACTGCTACTATGCAACATTTGCTGATGGAAAATTTTAAAATTGTATGCAGTTGTTAGTTGTTAAGTTAAGTGATTCGATAATGGGATAATAGTCGAAATAAAGACGAGGCGAATACCTAAAATACAAAATGGAGAAACCAAGTAAAGAACCTGAAAATAAATCAGAAAGAGTTTCCAAACTTTCTGGAATGAGCAATGGACTCAAAAGAACAATTTCAGGTGTATTGCTATCAGCTCTATTCTTCACCATCGTATATGTCGGTGTTCCAACCATTTACACCATGTATTTAATCGTTCAAATTAAATGCTTCGACGAAATTCTGAAAATCGGATACAGC…	4146	MCEKSAKNTENPDGITDPHSPRKKSTVKRFISGILMGSFFFAIVYFGVPTMYMTCFGLQIKCVDEVLKIGYNLKKIQEIPFFHALNWYLLMVANYFLFGETFIQHGRVYLRKYYLLDMLSSYHRFISFCFYFIGLVWFVVILRKKILRQQFSLLFWTHFLLIVITAQACMIMQAMYEGIIWLIMSIWLVSINDSCAFIFGKHFGKTPLIRVSPKKTLEGFILGGICTIILGAFLSHFLCHFKYLVCPIKFASVDNEITYRSNCTPSYNFQPIAYAIGDFSVNYYPFMKHSFYLSIFASVIAPFGGFCASGFKRAVGVKDFADTVPGHGGILDRGDCQYLMMTFVNVYIMTFVKDPNVEEIFRKIAKLSDEQQLEFYSLLRSSLSDLLAGDVGNTSKLTL…	404	YES	ref|XP_008193165.1|gustatory receptor Gr83 isoform X3 [Tribolium castaneum]	6e-110	0.49	0.65	7	7tm Chemosensory receptor	660	7.55	1761	17.72	496	5.71	1037	12.33
PstrGR14	c39638_g1	TCGGCAGTGGCTTTTACTTTTATGGAATTGCTGGTGATTTGTAATTTTCTATCAAGTCATTATTGGGCTTTCTCAATCGCTGAATACATACATCGGCATCTTTTTATGATGTTATTTGTTATTTTCACGACAATTATAGCCTATTCCTGCGGAAACGTGGAGGAAAAAGTGAAGGAACTCAGGAAAACCTGCTTCACCCTACAAGCAGGCATCACGGACCGTCTTCTGATCAGCGAATTGAACTACCTTTCCAAGTTCTTCAAAGAAATGCAGCCCAAAATGTGGAGCTGCGGCTTCTTCAACGTCAACAAGCATTTTCTGCCCGTTATGATGTCCAGTCTCACCTCTTATGTGATCATTTTGATCCAGTTCCATTCGCAGGAGCAACCACAAGAAGAG…	427	MELLVICNFLSSHYWAFSIAEYIHRHLFMMLFVIFTTIIAYSCGNVEEKVKELRKTCFTLQAGITDRLLISELNYLSKFFKEMQPKMWSCGFFNVNKHFLPVMMSSLTSYVIILIQFHSQEQPQEE	126	NO	gb|EEZ99385.1|gustatory receptor 88 [Tribolium castaneum]	0.025	0.28	0.52	1	7tm Chemosensory receptor	0	0	2	0.35	1	0.19	2	0.41
PstrGR15	c25468_g1	ATACATAGATATAGTAGTAAACCTGAAAAAGAAAATGTGTGTAATAGTCGAGCAAAAGTACACGAAGTATTTACAAATTTTGTTCTCATAATTAGACAAATTTTTTATCGAATAAATTGGAACTTTAGTAAAACAATGCATCGTAACGATCTTATTAATCAACGTGCAATTTTTATGAAGATTTCAAGTAGGTGTTCGTGGATTAATAACGAAAAAATGATTAATAGCCCGGCCATTATGGATTATAGAAATTATTGAAGGTATTTTTTTGTGTTCACATACAACACCTTGTTAAATGGCTTTGAACACGCAACCGAACATTTCGATATTCAAGCCACTCGATTTCTTTCTTCGCAACAATGGGCCGAAATTAAGATCCACATTTTGAATATTTGTTAT…	2054	MDEPDRNSEPYNSLHHRNPHQRTNFQRQNLPVIEVETPTEDEMQITEAEILHFYDDFYHTTKSLLVLFQVMGVMPIERELGHTTYRWTSATNVWAYFIFAIETIFVSIVFQERLKLVLLPGKRFDEYVYAFIFLSILVPHFLLPLGAWTNGSEVAKFKNMWTKFQYKYYCVTKSKLVFKNFTVITYSLCVASWVIGIMVMLAQYYVQPDMLLWHTYAYYHILAMLNCLCSLWFINCMAKGQAARWLSQNLHNALQSSDPATRLSEYRDLWVDLSHMMQQLGKAYSGMYAMYCVLIILTTVVASYGCLTEILDHGLSFKEGGLFLISVYCMTLLFIICNAGHQTSNKMGPEFRERLLNVNLGAVDERTRQEVNMFLTAIDKNPPIMNLNGYANVNRKLIS…	440	YES	emb|CAL23143.2|gustatory receptor candidate 10 [Tribolium castaneum]	0	0.69	0.83	7	7tm Chemosensory receptor	22	0.53	49	1.14	22	0.58	238	6.3
PstrGR16	c30761_g1	GCCGAGTTTCGTAAAAGAATGGGCCAAAGTCGAATTCCACATGAAATGCTACGAAATAACGGGAAATTTACGATTTAAGTTAGCGTGTTTGGTTACTGGCTTAATGTTTATAGCCGGAGTTGAACACGGATTGGTAAATGCTTACAAATTAAAACGTCGCTTCGACGAGGAACCTTCATATTCTAAAGCATTCGTAACGTTTTTTACTTACACTTACACGCACATATTTAGAGTCATGGAATATTCCTTCTGGTTGGGATTATTAATTCAGTTTATGAATCTGCAAAGGACATTTTACTGGAATTACAACGACGTATTCATAATGCTGATTGGTTCAGCGTTGACATTTAAAATGAAACAAATGTCTAAGAAAATCAAAGATTCGTCTAAAATTAAGGT…	683	MKCYEITGNLRFKLACLVTGLMFIAGVEHGLVNAYKLKRRFDEEPSYSKAFVTFFTYTYTHIFRVMEYSFWLGLLIQFMNLQRTFYWNYNDVFIMLIGSALTFKMKQMSKKIKDSSKIKVRNLQVWKTIRQDYARLSELCHLVNERISGAIIASFLLNLYFVILQLHSSLRPIESVVEKIYFYLSFGLLLLRIFCMCTFGGAVYEEWINIRYYL	214	NO	emb|CAL23162.2|gustatory receptor candidate 29 [Tribolium castaneum]	2e-41	0.39	0.62	5	7tm Chemosensory receptor	7	0.64	0	0	3	0.27	1	0.1
PstrGR17	c30372_g1	TATCAACGATTTGTTCATAATTCTATTTAGCGTCGTGCTGGCTCTCAGATTCAAGCAAATCACCCAGAGATTAGAAGGCGATTTCCCGCAGCTCCAAGAAAAGCCGCAGGAATACTGGATGGAAATCAGGGAGGATTACGATCGGCTCAGCACCCTGTGCAAGGAATTGGACGATCACGTTTCGTACATCGTGCTGCTTTCTTATTCCACGAACATATTTTTCCTGCTGGTGCAGCTTTACAACAGCTTGGAGTTGGTTATGGGGGCGGTAGGCAAAATATATTTCGTGTTTTCCTTCGTGCATCTCATCTTTAGGATCGTATTCGTTTCCCTGCACGGGGCTTGGATCAACGACGAGAGCTTGGGGCCGGTAAACATACTAAATTCGATCTCATCTAA…	684	MEIREDYDRLSTLCKELDDHVSYIVLLSYSTNIFFLLVQLYNSLELVMGAVGKIYFVFSFVHLIFRIVFVSLHGAWINDESLGPVNILNSISSKCYNIEVRRLLMQIGFDNVALTGCRMFKITRGIILSIAGAVVTYELVLIQFNVATTEAN	152	NO	gb|ERL85460.1|hypothetical protein D910_02879 [Dendroctonus ponderosae]	3e-67	0.58	0.71	3	7tm Chemosensory receptor	11	1	1	0.08	9	0.82	1	0.1
PstrGR18	c22174_g1	CATCCAATTTTTATTGATCGTACAAACGAAAAACATGCCTCTATTAAAATAGGTAAATATTATTGTTCAAAATATCTTTTTATGCGTAAGCATGTTCACACCGTAAACATGGTTTTAAAACGCTCCAATCGATCCAAACAAGAAGTAGGTAAATTCTATTTCCTAATATTATTTCCTAATGGAAAAGTGAGTGCACTTTATTCCGTAACCTTCAATTTAACACCAAACTTCAGGGACACAAATTCAGGTAAACGTGTCTTGAAAATCGCTACCTTCCATAGTTGTATTCCATTCTTCCCAACTCACACATTTTATTCAATCTGTTTTTAATTGAGACGTTTCAGAATGAACGAAATCATCCTGCAAACGTTCGTCAACTCCAACAGTTTTCATTCCGCT…	1906	MHQINKSICCSLHYGLYFIDEMIFVGSSLVNSLLLLKLTINWPRFVREWHAVEWKMAGKEIEGNLKKQINLITALVLIVAMVEHFLINAYVLTTSLNSSSNVQEGMKFYYMSSFGAVLRYFEYSFWKGLVCEFINLQMAFIWNFADVLIMLMGWALKFRLHQVTIRVKSLKDSDLPNIIKWKTLRKDYLRVAALCESTNQKLSSLVLVSFSVNLYFVLKQIFRSLTKIKDSIELAYIYISFVLLVMRISLVIIFGSGVYDEWRDICFFLQSVKSSAFSPEVT	282	NO	gb|EFA04717.1|gustatory receptor 11 [Tribolium castaneum]	1e-48	0.35	0.57	3	7tm Chemosensory receptor	18	0.76	18	0.74	43	2.02	17	0.63
PstrGR19	c20762_g1	ACGGCACAATAGCATGGTAAAACTACAACATAAAAAACAAATTATATTAAATCGCTGTTGGAACGTGTGTCAACTAAAACGCGTTAGACGTGTGTTCTTTGATTAATAGTTAAGGGAAATAAATTATTCAAAATCAATTATCTTGTCATTTAAACGCTGTTTTGTTGTTTGTTAGTTGTAATAAAAATGTCGCAAGACGATGATGTGGTAAAAGCGACTCTGCCCGTATGGGTATTCTGTCAAATGTTCGGTTTGTGTTTTAGTTCCACCAAGGCAATCGCTTCAACTAAAATTCCTTCGCGAAAAAGAAATGTAGGAAAATTTGTTTATTGGTTTGCTACAGTTTCTATAGCTCTGCATCTTTCTTTCTATAATTTTTCATATGAATTAGATCCGTCG…	1707	MSQDDDVVKATLPVWVFCQMFGLCFSSTKAIASTKIPSRKRNVGKFVYWFATVSIALHLSFYNFSYELDPSKNVVIQAGDILNGLSSIAATVSSIFTSFLFENRILTVMKDLCEVNDKLKKYPKSISYKGIKKFAYAEIIYLLNSWIYFLISYVITCPSNLAECLGSWYLMYTITKIFDVNLARFISHMSIVYKQLCTLNSNILHLSEERYVISLNLPKERYKIDALENFKEIYSEILRIGEEINYVHSFSLLLIIANQFISIFSSLYFCFFGYYINGNYIKPNSLSTLLVPLMSLIHPGGQLLAIAIVCQLTISESKQTGKIIYRIPINRNARTLMQRVSM	342	YES	ref|XP_008199472.1|putative gustatory receptor 2a [Tribolium castaneum]	8e-38	0.28	0.53	7	7tm Chemosensory receptor	102	3.44	33	0.9	106	3.43	43	1.44
PstrGR20	c10879_g1	GTCGCAGGAAACAAAATTCTAGATTCGATCCGTTCGAAAAATGCGGAGAGCAGGAATTTCCACAATTCCTTGAGATATTTCCTGGTTATTTCGCAGGCGTTCGGCTTGCTGCCCGTCGAGAATATCAGACAACCCCACCAAAAGCTGCAGTTCAAATGGAAAAGTTTCAAAGTGCTTTACACTTGCGTATTGATTCTATTGACGGGTTTCTTCATTTTGACGACTTTCTTCGTTTACAAGCATGGTTATAATTTGTCGGATTTAGGAACGTTTAACGAGCTTTTTTATCATTCGGGCACTATCGTGACTCTCATATTATACCTGAGATTGGCCAGGAAGTGGCCGAATTTCGCGAAATGCTGGTGTCGAATGGACAAAATCATGGCGAGAAATTACAAC…	660	LRYFLVISQAFGLLPVENIRQPHQKLQFKWKSFKVLYTCVLILLTGFFILTTFFVYKHGYNLSDLGTFNELFYHSGTIVTLILYLRLARKWPNFAKCWCRMDKIMARNYNYPKKLDKRLRICTAICLTLSIVDYISNVYCRYHALEETFGENYNYKIYYEHSFHKFFKVIPINIFTASYCSLITFHATLVQTINDLF	197	NO	gb|ENN77001.1|hypothetical protein YQE_06495, partial [Dendroctonus ponderosae]	6e-27	0.34	0.56	3	7tm Chemosensory receptor	11	1.05	2	0.17	4	0.38	1	0.1
PstrGR21	c38109_g1	CTATAGGAAAAAGTGCGGAAAACGTTATATCGACTTGCTACAAAAATTTGATTCATTTAGAGAAATCACCTTTTAGGCACGACGTACAAATAGTGACGAAATTCATGGATAAATTAATACCTGGTATTACCGCTGCTGGATTTTTTAACATAAATCAGTTCATACTTGCGACCATATTCACATCCGTTACCACTTATTTAATTATCATTATTCAGTTCGAGTGAAT	226	MDKLIPGITAAGFFNINQFILATIFTSVTTYLIIIIQFE	39	NO	ref|XP_001813096.2|putative gustatory receptor 28b [Tribolium castaneum]	0.005	0.31	0.57	1	7tm Chemosensory receptor	0	0	0	0	1	1.07	0	0
PstrGR22	c26865_g1	AGCGGTTGTTTTGTCGCCAGCGAATGCATCGATTCCTCCGGAAAATGTACCCGCGCGGCGCGCTGGCGATATCCGAGGAAAATTTCCGCGTAATGCAGCCCGTTTTGGCTTGTTCGCGGGCCTTCGGCCTGTGCCCCGTCGAATTCAAGAACCGCGGGCGGTTCTTCGCCGTTCGCTGGTCGTGGGGCTGTCAGGTTTACAGCCTCCTGGCGCCTCTGGCGTTGTGTGAGTACCGATTCAAGCGCCGATCTTTTCTATCTCGGGTGAATTGCAGGTGTATTTACGCTGATCGACATCGCTTACAAACGCTCCGAGGAGGTAGCTAATGAGAAGGACGAGAAACGGAGGTATTTGTCCGTTTGCGATGTACTAACGATCGTATTTATTGTATTATGTTGC…	1329	MLWKICELFNAVEKELVIKCPKKHRTASILSIAAVLLTYTIFYLIDLTWNLFYGKINAVFAMPFYLLKYIMLNEILFFCHLVHFVKIRIRYLTKALRAIITRRIFDLSTFRNGEIAMLPPAQTNNDKINNTALRVFDLAKTYRKLHEAVSLLNGGEEITIIVILFCVMLHLIVSPYFLLTELTKNTAERSMSFVGLQFMWVMTHAGKFVIIMETCHYCTSEAEDLFNVAQNLFAEEKVEKTKKALFVFVQQLKMCKIELKVFGLFKLDRSVLTGFVAVITTYLVLLLQS	289	NO	gb|EFA05257.1|hypothetical protein TcasGA2_TC015409 [Tribolium castaneum]	1e-26	0.27	0.48	4	7tm Chemosensory receptor	69	3.97	27	0.99	84	4.73	21	0.87
PstrGR23	c27417_g1	TGCTGTTAATGGACGAGGCGAGAATGTCGACGGTAAAAGCGGACGTGAATATATTGACATTCTTCTTCAAAATGGGTAAATTCTTCGGGGTGGTTCCTTTACACAACAAGAAATCCAGCAGATTAAAAACAATAATATCCCTGTCGTATTTCGCTATATTGAGCCTGTTACTATCCACTATCTTCATTGTATCGGTTTGGGACCGCCACAAGATGTACGATTCGATGAAAGTGACCAATATCATCGTGGATGTGCTGGTGATGATAACGAATTTCTGCTTCATTTTAACCATCAGGCTCGGCAATCTCATCAACAACCGATACTTCGACAAAATAATGGAAAGTTTCCGGAAAATCGACGCTTGCTTGGACCAATCGAATTTCACCATATGCAGGATGA…	2698	MDEARMSTVKADVNILTFFFKMGKFFGVVPLHNKKSSRLKTIISLSYFAILSLLLSTIFIVSVWDRHKMYDSMKVTNIIVDVLVMITNFCFILTIRLGNLINNRYFDKIMESFRKIDACLDQSNFTICRMRVFKIYFFIVGFHVLYLGMHAYELYYRIVNHQTSFLIWVLYIPGFLKIHHQLFVVTLVAKMNTMLHTRYQFVIHCLGLNIDKENLNLELLELNKKSLTLDQIYYVFKKLYDLVSDMNVLFNWQIFFVLTCTVLEILNVINFMKQDQAWSVLAVDIAYGALYTISTLAIIKSCNDVQMLGEKVYVCCYTSQETLGGSKFENELLKFAKLIKPLLPQYTAGGFVTVNQRILSSLFSATLTYLIVIIQFDLST	380	YES	gb|EFA01378.1|gustatory receptor 29 [Tribolium castaneum]	5e-05	0.28	0.48	7	7tm Chemosensory receptor	432	9.57	12	0.19	576	13.36	18	0.41
PstrGR24	c35026_g1	AAGATTTTGACGATTATATTTGCAATGTCCTGCGACAAAGCGGAAAAAGGAGCAATTCGTTTAGCGAAATTATGCAACATGTTACAAGCCGATATAACGGATCCGATTTTAGTGGAAGAACTCAAGCATTTGTCCAATTTTATTAAGGAATTAAGACCCAGGTTCACTGTATACGGATTTTTCAACGTCAATCAGCAGACTATTCCAGTCTTCATTTCAGCAGTCACGACTTACGTGATCATTTTGATTCAGTTCAAAATTAATAAATAAA	271	MSCDKAEKGAIRLAKLCNMLQADITDPILVEELKHLSNFIKELRPRFTVYGFFNVNQQTIPVFISAVTTYVIILIQFKINK	81	NO	ref|XP_002133615.1|Gr2a [Drosophila pseudoobscura pseudoobscura]	2e-06	0.32	0.56	1	7tm Chemosensory receptor	0	0	1	0.54	1	0.54	1	0.62
PstrGR25	c34747_g1	CGAGAGCTTGGCCGATATTTTCCAACGAGACGTTAACGACCATTGCTCCGCTTACATCATAAGACATTACAGGGTGTTGTGGTTGGAATTGAGCGAGCTCCTGCAGGCTATTGGGAACGCGTATGCAAGAACTTACTCGACTTATTCACTGTTTATGATTACCAATATTACCGTTTCGATATATGGATTCACATCAGACATATTGGAAAACAGCATAACGTTTTCGTTCAAACAAACCGGATTACTGGTCGCT	253	LADIFQRDVNDHCSAYIIRHYRVLWLELSELLQAIGNAYARTYSTYSLFMITNITVSIYGFTSDILENSITFSFKQTGLLVA	82	NO	ref|XP_008191523.1| gustatory receptor 2 isoform X1 [Tribolium castaneum]	9e-32	0.71	0.87	0	7tm Chemosensory receptor	0	0	0	0	0	0	0	0
PstrGR26	c24405_g1	CAAAATGACGTTGTACAATGCAGTCGTCTCTTTCGACGAAGTAATGTACAGAAAATTATTGAAAACCGCCCGGTATATGGGAGTTGTTCCGTTCTCGCTTAAAAAGCGCCGCATTTCCGCAATTTTCGCGTGGTTATTGATATTCATGTACGTCTCAACTGAAATTTGGCAACTCAAACTTCGTGTGACTTATCACCGACCTTTCGTGAATTTTATGGTTGTTTTAAGCGATATTTTCCTGGTTATTAACGAAAATATAGCCATGGTGACCGCATTTTTCACGTGTTTGGCCCATAAAAAACAGTGGTCGACGTTCTTCTACAGAATGAGCATAATCACGCCATTTATACGCGAACGTTGCGAAATTGGTTTTCGCGCCAAATTAGCTGGGTACACGCA…	1241	MTLYNAVVSFDEVMYRKLLKTARYMGVVPFSLKKRRISAIFAWLLIFMYVSTEIWQLKLRVTYHRPFVNFMVVLSDIFLVINENIAMVTAFFTCLAHKKQWSTFFYRMSIITPFIRERCEIGFRAKLAGYTQISLFGCCVVNEFFQIYYTKELAESITPYLMFFISNIYVIFACLLLTKIVNVILKFQRNINQDISLLEEKKYLICDSLIKMFESKLILISKTIVDINTLFGWEMFCVFVNFVIIVMNFITTSFFLQEDWNRKSITYFVGNFFRVVVYLVNVMMIVYKFSEIGKQNEDFIVTCFYLQEDMPNLHIRNELLHLATFAKKIIPKLTAVDYFQVNKLMMGGLFSTITTYLVLCAQFNVGST	368	YES	ref|NP_001137599.1|gustatory receptor [Tribolium castaneum]	0.0008	0.4	0.56	7	7tm Chemosensory receptor	120	5.24	2	0.09	125	5.43	2	0.1
PstrGR27	c19835_g1	CCAGCAACAATTAAATTAAAAATACAGTTTACTCAACCAACAATGTGACCGATTTTCTCGCTACCTTTCCCCCTATTAAGCAATGGACATGAAACGCAAAGCTCGCAAAGAGGACATCATTTGGGACAGGTCCATCCACAACGTCTTCAGCTGGCTGTTCTTCGCCATGCAATTATTCGGCTTCATGCCTCTGCGGGGGATATTCAAACGCGATTTATCCGCCATAAAATTCACCTGGATGTCCTGGATCAGCCTCTACGCGCTGCTCACCAGCGCTGGCATGTTCTTCATGCTGGCCACGCAGGTGGCGCGGTTCTTCATCTACAACATGCACACGCAGGAGATGCAGCGGTTCTTCTACTTCATGAAATCGTGGTTCGTCAGTTGGTTCTTCTTCGT…	1438	MDMKRKARKEDIIWDRSIHNVFSWLFFAMQLFGFMPLRGIFKRDLSAIKFTWMSWISLYALLTSAGMFFMLATQVARFFIYNMHTQEMQRFFYFMKSWFVSWFFFVLAREWKDMLVRWNEVDEALARFGRPKCAKRKLNFGMVFFVAFFIGDYVLIQTQRTEQDILKHGVILSWKAWEHFQKHRIFKYIYELYPYNFFSSLCLLIIQLQVLFSGTFLDLFIMGTSFCLASRMKLITKKIKEMSFNRIESDEVWINLRESYNKLELLCCYINSKIGVAVLICFMGNLGILLIHLYNSIKVHGVIERSYLYYSFLFLLSKTIAVCIFGAKINDESQKPLSYLFTIDNYAYNVEIKRLTHQIGKNTMALSGMNFFYLRRNILLKIAGSIVTYELVLVQFAED…	413	YES	gb|EFA04717.1|gustatory receptor 11 [Tribolium castaneum]	5e-66	0.33	0.57	8	7tm Chemosensory receptor	47	1.69	3	0.1	40	1.45	4	0.15
PstrGR28	c45634_g1	GTTGAAAACTAATGCTGGTTTTCGTGGAGTTTTTCGTAAATCCGCCGAAAATCGAAAAGTACAATCCGAACAAAACGTTCAAGCTTAGACCGCTTAATATCGCCATAAGCTGGAAACCGTGTAGTCTATTTAAATTCCCGAAAGCCTGGCATAAGAGTCTGGAAGATTTCCTAGTTTGGGAAAGTTTTACTAACGAAGCTTGCTCATTATCCAAGTATTGCTTATTACACAATTCTTTCAAAGTTTTATTCAATTTATCGAATCTACTATCAATTATCCAAGCGGACGCAACGAACTGAAATTCGCAGGAAATTACGGCAAAATTATTGTACAAATTTAAGTAAAACATCAA	352	LMFYLNLYNNFAVISCEFQFVASAWIIDSRFDKLNKTLKELCNKQYLDNEQASLVKLSQTRKSSRLLCQAFGNLNRLHGFQLMAILSGLSLNVLFGLYFSIFGGFTKNSTKTSISFQ	117	NO	ref|WP_025764214.1|hypothetical protein [Dyadobacter tibetensis]	0.54	0.29	0.48	2	7tm Chemosensory receptor	1	0.27	1	0.26	2	0.55	0	0
PstrGR29	c27086_g1	TTTGGGATTGTTTCCATGGACGGGAGTTCGATTTTATCCACCATGGATTTCCATCACAGAAGAATCAAAGACACTTATTTCGTTGATTTTTGGTATAAAGCAGGGATCGCTTTGGGATTGTTTCCATGGACATTACAAAAAGGGTTCATGAAACACCAAATAATCGCGCTGGCATTTTTATTTTTGGCTTTTTCGATCCTCAGCGTTTATATCATAATCGACAAAGAAAACTGTGGGTATGGAATGGGGCTTTTGATATTCACGTCGCTTGATAATGCCGCACACGGATTATTCAATTTGATAATTCTTTACGACCTCGTAATAGAAAGAAAACGTTGGAGGACAATCAAAGAATTGTTCCACTATTTGGACAAAAACCTCAACTATACTAATTACGTA…	1275	MDGSSILSTMDFHHRRIKDTYFVDFWYKAGIALGLFPWTLQKGFMKHQIIALAFLFLAFSILSVYIIIDKENCGYGMGLLIFTSLDNAAHGLFNLIILYDLVIERKRWRTIKELFHYLDKNLNYTNYVSDTYITFYIIGSILHLLLNIYANWHFFFKNSSSVGIVSGVIWNLYQMQKFITIGYLINVSLLLKRRIEKCCRILENLVKNPYQQKTEVAYKLMSLKNYKYYVLIVWNLNSLFGRKLLLFLVMAFITILDEVQFILDIDMSDIKIAIVLENLTELILIMVLTIIIAIAGDIIEKSGDKMIKLLNILQLSIEDDFLKQELSKFAALVTELRPSLSVAGFFDVNRKLLPMLLSSFSAYIIILIQLKQ	372	YES	gb|EEZ99385.1|gustatory receptor 88 [Tribolium castaneum]	0.2	0.44	0.61	7	7tm Chemosensory receptor	124	7.58	8	0.59	127	7.86	10	0.71
PstrGR30	c14466_g1	GTTTTGCAGCGTCTACACGATATTCTCCTGCGATTCCGTCGCTAAAGAACTGGCCGAGACGAGGAGAAGCTGCTTCGAATTGTACTTGAAAAGCCTGGAGGATTGGTCGATCGATTCCCAACAGGATATATCGGACGTTCTGGAGCTTCTGGCGAGCGATCCGAAATTCTCGGCGGGGAATTTCTTCGAAATCCGAAGGGAAGTCGTCCTGAATATGCTCAATGTCGCTACGGCTTATGTACTGGTGACAGTGCAATTAAAAGGGAAGAATTGAAAGGGTTTAATGTGTGATTTAGAATAAAAACGAGTGGATTATAAAAAGT	323	LHCHQYISRSDIEHIQDDFPSDFEEIPRREFRIARQKLQNVRYILLGIDRPILQAFQVQFEAASPRLGQFFSDGIAGEYRVDAAK	85	NO	gb|EFA02934.1|gustatory receptor 101 [Tribolium castaneum]	0.002	0.31	0.52	0	7tm Chemosensory receptor	2	0.67	7	2.24	1	0.34	0	0
PstrGR31	c32766_g1	GCCTATCAACAATATAATTATTTTTGGAATTATATATTTACACATGAATGTGATTTTCATCGTGCATTGGATAATTCTGTGCGAAAGGGTGGAAACCTCGGGAAACAAGTTAGCCAGAAAGTGCATCATCCTGCACACTGATGTAAAGGAACCGCGTCTTAAGCAGGATCTGAAGGATTTGAGTGTTTTGATAGAAGCTTTACCGTTGAGATTCACCATAGCAGGATTTTACAAAATCAACAAACAGCTAATACCAAGCCTTCTGGGCGGCATCACTTCTTATTTAATCATATTGATACAGTTCAGATTTCAGGGCAACTGTCAATAATAAATTAGCATTGTGCAAAATTTTAGTTAGCAAACAATAAGGGTTTAAAAATGTATTAAATGAACATGTTT…	428	MNVIFIVHWIILCERVETSGNKLARKCIILHTDVKEPRLKQDLKDLSVLIEALPLRFTIAGFYKINKQLIPSLLGGITSYLIILIQFRFQGNCQ	94	NO	gb|AKC58580.1|gustatory receptor 1, partial [Anomala corpulenta]	3e-07	0.42	0.55	1	7tm Chemosensory receptor	2	0.38	1	0.17	2	0.38	0	0
PstrGR32	c19065_g1	TTAGTGTATGTGCTCGCTTATTCGATTTCAACAATTTTAATAGTGTTTTCCTGCGACAAAGTGAATAAGACGGCGAGGAAAATAGTGATATTGTGCTACTTAAAACCAGGTTTATTAAATAAAACTCCAATACGGGATGATCTGGTCAGTTTCGTGCAGTTTGCAGAGAAATTGTTGCCGAACTTTTCGGCAGCTGGATTTTTCTACATCAATCAAACCATTTTATCTACCTTATTTTCAGCTATCAGTACTTATTTAATTATTATTATTCAATTTAATTCGGCTTTATGAGTGCACAGAAATGAGAATAAATAGTTATATCAATTCTTTTCATTTTAACCACCTCTAACATTTACAAAACTAATTACATTACTTATTAATTTACAATGTACTTCATTA…	668	LVYVLAYSISTILIVFSCDKVNKTARKIVILCYLKPGLLNKTPIRDDLVSFVQFAEKLLPNFSAAGFFYINQTILSTLFSAISTYLIIIIQFNSAL	96	NO	ref|XP_001813185.2|putative gustatory receptor 28b [Tribolium castaneum]	4e-07	0.35	0.53	1	7tm Chemosensory receptor	2	0.19	2	0.17	4	0.38	6	0.6
PstrGR33	c46528_g1	AAATGATTTGAAATTTTTCGTTCAACAGATCGTCCATAGAAATGTGGAATTATCAGCTTCGAGTTTCTTCACTATCAATTTCAGTATGATCGGCTTTATTGTATCCAGCATTACTTCTTACATTATAGTCGCTCTTGAATTTTTGAACGAAGCTAATTCTGGACAAACAAATACTAACGGCACTAAGAAGGCATAAATTCGGTTGTTTGTTTGATGTTTATATTAGAATATTTAGAAATGTTATATAGCATTGTTTGT	258	MIGFIVSSITSYIIVALEFLNEANSGQTNTNGTKKA	36	NO	gb|KDR24351.1|hypothetical protein L798_04299 [Zootermopsis nevadensis]	0.0002	0.43	0.72	0	7tm Chemosensory receptor	0	0	0	0	0	0	2	1.49
PstrGR34	c22227_g2	CCAAAAAACCTCGGAAATATTCGCCGTGACGGCGCCGAATCTGTACGATTACGAAGGCGCCTCGTTGTTGTACGTCGCCTACGCGATCGTCGTCTGTCTGTCGCAATTGACGGCGTCGGCGCTGTCGACGTACGTCCATTGGACGAAACGGTCGTCCGGCATGTCGATGACGTCGAACGTGCTGTTTACCATCGTACGCCTCCAATTGGCCCTCACCAACGTCACCAGCATCGTCACTTTGGTGCTCGTCAAACGTCGCCGATTAGTCGGAAAAACGAGGAGACTCGGCAACGTCGAACGCACGTTACAGGCCAATTTCCAACGAACGATCGACTACAAACCGACCGTTCTGACGGCTCAATTGAGCCTCTTTATCGGCCTGATACTGTGCATCGGGAT…	1318	MSMTSNVLFTIVRLQLALTNVTSIVTLVLVKRRRLVGKTRRLGNVERTLQANFQRTIDYKPTVLTAQLSLFIGLILCIGIFDVYVTASSLQYDAFDAAIHSLYRLQVFIVALTTAQVRCCCARIQAAVEFANERMRDTLRTVAGEATFFLRRYDELCDAVDAVSDVYGAAMLMIVGCVVANLLAGSNALLKLLTVVRRDDALLLTSLFGIVEYAVISVMLAVPCGNASNEARKTCLVSYKILLGFQGSSRFGRCKNVKEELLLLAEHVRARNVRFSTGFFPVDYNVLFLILGSVATYLIIILQFQ	305	YES	gb|EFA12700.1|gustatory receptor 89 [Tribolium castaneum]	2e-34	0.31	0.51	5	7tm Chemosensory receptor	47	2.38	12	0.64	42	1.94	25	2.52
PstrGR35	c7979_g1	ATTTTTCGTGGTGCGTTCGATAATTTCCTGCGAGAATGTGGAAAATGCCGGCGCTAAATTGGGCGTTCTGTGCAGGATTTTGTACACGGAAGTGCAAGATCCGCGACTCAAGGAGCAACTCAACGATTTGGCCAATCTGATAGCGGCCTTGCCGCTGAGCTTTTCGGTATCGGGATTTTTCAAGCTCAACAAACAGCTCATTCCGAGCTTAATCAGCGGCATCACCTCCTATCTGATCATTATGATACAATTTAAGTCTCAAGAGGCTTGTAAATAAACGTTTTATTTCTCGTATATTCGATCGTTAAACGATTTTATAGTAATTTTATTAAGTAAAAGGGTCGTTTTAGTAAAATAATTG	361	MPLIKLGMSCLLSLKNPDTEKLSGKAAIRLAKSLSCSLSRGSCTSVYKILHRTPNLAPAFSTFSQEIIERTTKN	74	NO	ref|XP_012343883.1|putative gustatory receptor 28b [Apis florea]	5e-06	0.32	0.6	0	7tm Chemosensory receptor	2	0.52	1	0.25	3	0.79	1	0.29
PstrGR36	c14988_g1	GAAACCGCCTGATGCAAAGCAAAGAAAACCGCCGACCGTCGCCTGGATCGAAATGGCCGCCGTCGAGCGCCAGGACGCCGCCGGCGCCCTGAACCGCCTCCACGAGGGCACCAAGCCGGTGGTGCGGGCGGCCCAGCTCTTCGGCGTCATGCCGTTGCGGTGCATCGCGGGCGATTGGGACGGCGTCCGGTTCGAATGGCGGAGCCTCGCCGTCGCCTTTTCGGCGTTGAACGCCGCCGGCGCCTTCCTCAGCATGGCCCTGTGGCTGGTCAAGTTCTGCGTCGACGGCATCGTCGTAGACAAAACCGTTTACATGGCATTCTACTTCTGCACGTTTTTGTGCACGGTACACTTCATGAAAGTAGCCAGGAATTGGCCCAGTATATTAAAGGAATGGTC…	1265	MAAVERQDAAGALNRLHEGTKPVVRAAQLFGVMPLRCIAGDWDGVRFEWRSLAVAFSALNAAGAFLSMALWLVKFCVDGIVVDKTVYMAFYFCTFLCTVHFMKVARNWPSILKEWSFVETTMKNYGTEENLKRKFLWMGGVSFLVGTVEHILFIINGLYQSEVCDSFSRSRFRATMEVLFSNYFTFISFNTIAGVLIKMINVLATFTWIYTDLFISIVSHALTVKFRQFVTRIKTNPDRVGHQKFWREIREDYQKLYGLCKKVDKCISFLVLVSFMHNIFFLCIQLYNSLKQRKGLIETAYFVYSFAFLVFRIIAVSMYGALLHDEAQKPLEYLHNVPTEYYCSEVRRLINQIYTCPVGIGSGFFVVSRNFMLQIAGTIVTFELMLFQFAPIDSKNRIY…	403	YES	gb|EFA04713.1|gustatory receptor 7 [Tribolium castaneum]	1e-114	0.44	0.65	7	7tm Chemosensory receptor	6	0.86	16	0.6	18	1.04	12	0.52
 TMD − transmembrane domains
