# Supplementary material for: Differential Expression Analysis of Chemoreception Genes in the Striped Flea Beetle Phyllotreta striolata Using a Transcriptomic Approach
Source: PLoS One. 2016 Apr 11;11(4):e0153067. doi: 10.1371/journal.pone.0153067 (PMC4827873; doi:10.1371/journal.pone.0153067)
Supplement: S6 Table — (XLSX) [file pone.0153067.s011.xlsx]

## Sheet: S6 Table
S6 Table. Candidate ionotropic receptor transcripts identified in P. striolata antennal and abdominal transcriptome.
Name	Gene ID	Transcript	Length (bp)	AA Sequence	ORF (aa)	Full Length	Blastx best hit	e -value	Identities (%)	Positives (%)	TMD (No.)	Read_count(female antenna)	RPKM/FPKM(female antenna)	Read_count(female terminal abdomen)	RPKM/FPKM(female terminal abdomen)	Read_count(male antenna)	RPKM/FPKM(male antenna)	Read_count(male terminal abdomen)	RPKM/FPKM(male terminal abdomen)
							Reference/Sequence name/species
PstrIR1	c17308_g1	GAATAAAAGCACTTGGTAATATAGGTACATGTGTTGTAGTGTTATTTTAATTATTGTGTAATATATCTAGACTATATACAAGTCTCATTAAGATGAGTTTATTAAAAGACTTATAACACGAAAACGTTGAATTTGTTTACAATAAACTCTGTGCTGTTGTGAGTGGCTTGATATTGATTTAATTACCTACTAAAAATTAAAAACGACATGTTAAAACCTATTTTTTTGTAAACATTTTCATTGTATTTCCCAAGGAAAGTCTTACAAAGGTTACTCATAAAGCATCATGTATTTTTATGTATTATTCAGTATGTATTAAATATCTATGTGACTTGTTTAGATTTGTAACGGGACTATATAATATATGCACCATTAGATTGAATTCAAAATTAAATTATA…	1885	MTCNYYRVFNCLHNQNAYYHLHKNETIVLVFSKKWCFIFAFISIFGVKKPSAPFTALRLYYLNTKIVVEFH	71	NO	NO				1	25	0.66	27	0.63	30	0.8	26	0.72
PstrIR2	c22202_g1	TCGCCAAGTTCTCTCTACTTTTATTGTATAATCTTCACCTTCAACATTCTCTCTACTTTTACTACCTACTTTTTATTAGCAACATTTCATCTACCTTCTCTTCATTCGCTTTCATTCTCTCCACTTTTACTGCTTTCGCTCTACGGCTAGTATCGATGAAGCTTGCTTATCGATGCATGCGTTTTATGCAACTATTTTTCATCTTGTACTTTATCACTTTCGTCGGTAATTAACAGGCAATGGGGCCGATGTAATCGAGCCGGTGTAATTACCGACAGCATAGTCGAGCGTCCCATTAATAGCTTTCTCGCTGTAATGGCGTACGAAATTCGATTAAAGCCGGTCCTTTGAGGACGCGTTGCGACATCGATACAATCTCGAATATTCTTTCCGGTAATT…	613	MIITTVGERLESDWVTMTNPIGDSREIVEGNSILNVLAMGFIYFFLSVSEIASTRSW	57	NO	NO				1	18	2.09	1	0.1	16	1.94	3	0.39
PstrIR3	c29116_g1	TTAATAAGTACATAATTTGTTAATCTTTGTTAGGTTATTTTTCTTTTGTACAAATGTTATGAAATGATTAATAAACTCTCTATTTAGTATTTAACCATCAAAATACGATTAAGACGGAGCGCCATTTATAGGTTAACAATAACAATATACATTTGAAACGTTTGACGTTTGTCATTTGTTGCCAATGCGCAAGTCTTCCCATGATTTCGCCAGTTTCCCGTGGCTGAGAGCATCAGAATTTCCCATAGGAGCGGAGAGAGGCTCGAGAATACGGCATATAACATTTCGTGAGAGATACGTCACAACTTTCTCATGGGAGTATCGTTCCTACGATTCAAGAATCGAGGCCCTGGTATAAAAAAAAGTCGCCAAGAGGAAGCGCTATTCGCGTGTGTTACA…	3323	MKNGRKIATMISKVVLVFWLAGDVSVTRCANREKFNIGGIFSDEIQEAAFKISTSEINRKHPESGIELVPLTVLVPPTDVLETYKTACDFLRTGIVGLFGPSSAHSSPYVQAICDAKEIPHVETRADFAAERNESLVNVHPHPGVLARLFKDLVRAFEWRRLVVLYEGRRSLLELGSLLEFNNRKGRKVVLRKLESVDKGNYRAFLSEVKSLGETNFVLACSVDVLEEVLKQLQQVGMMTESYSYIITDLNAQTLDLTAFQYAGTNITAVRMLDPEQIEIMEMAESLQKQNAPGSDLPVLLESWKTKLETVLLFDAVELFHETLRNLTVDGKKKIRSRRIDCDGPTAWNDGYSIINLMKSVDAHPGVNGRRRVRRERLPYELRGGRAGALLGRVDQDRR…	435	YES	gb|ENN70426.1|hypothetical protein YQE_12931, partial [Dendroctonus ponderosae]	0	0.54	70%	0	135.33	1.99	310.77	4.04	210.99	3.14	497.56	7.64
PstrIR4	c28885_g1	GGCAGAACCCGCACCCCTGCGAGATCGACAACGAACTGGTCAAGAACCAGTTCTCGCTGGCCAATTCCTTCTGGTTCACCATCGGCACGCTCATGCAGCAGGGGTCCGATTTGAATCCCAAGGTTCGTGTTTCGACTGAAACAAATCAGATCCGAATTGCGGTAATTATAGTTTTCGCGCAGGCTACGTCGACTCGAATTGTAGGGGGTATTTGGTGGTTCTT	223	LVKNQFSLANSFWFTIGTLMQQGSDLNPKVRVSTETNQIRIAVIIVFAQATSTRIVGGIWWF	62	NO	gb|EFA00683.1|hypothetical protein TcasGA2_TC003560 [Tribolium castaneum]	5e-23	0.66	71%	1	0	0	1	1.25	1	1.14	0	0
PstrIR5	c27654_g3	CGGGACGGCGTTTCGGGCTGGTTCGCGTCGCGGCGGCTAAAAGGGACGAAATCGCGTGCTCGCTGGAATCGGTCTCGGGCTTGTCGGGTATCCGGATAACCGCGCTTTCCGCCTATACTGTTCGGGGGGCTCGGGTGAGTGAGTGTTCAGAAGGGGGTCGAGTCGCTGAAGGATTTTATAGGGGTAGAAAATATTCGTCGAGAGAGGAATGAAATTAATAATAATGAACGATAGAGTTCGGATTTGTTAGGCGGTGGAACAGATGGCGGGCAACATGAGCATTCGATTGTGTGTTGTGTTACTCTTGTGCAGCAAAATCGGATATTCCGGACTACCACCGGTGATCAGAATAGGAGCGATATTCACCGAGGATCAAAAGAACAGCAGCGTGGAGTTGGC…	3379	MAGNMSIRLCVVLLLCSKIGYSGLPPVIRIGAIFTEDQKNSSVELAFKYAVYKINKDRDLLPNTTLVYDIQYVPRDDSFRTSKKVCRQVEFGVQAIFGPSDPVLGAHIQSICEALDVPHVEARVDFEPISKELSVNLHPSQAHMNRAFKDLMAFLNWTKVAIIYEEDYGLFKLQDLVKSPGTARTEMYIRQAGPGSYRQVLREVRQKELYKLIVDTNPRNINQFFRAILQLQMNDYRYHYMFTTFDLETFDLEDFKYNSVNITAFRIVDVEHPKVKEALDVMEKFQPIGHAILNRSGIIQSEPALMFDSVYVFAKGLSGMESGQSIRPANLSCDIEKPWDDGLTLYDYIDSVKGLHGLTGNLEFSDGKRTNFKVDLLKLKKEEIRKVGEWTATDGINIT…	610	YES	ref|XP_012266583.1| glutamate receptor ionotropic, kainate 2 [Athalia rosae]	0	0.72	0.82	1	231	6.17	13	1	418	10.47	35	1.4
PstrIR6	c32767_g1	TTTTGAGATCAACCTTCATCTACCGGAAACCGAAAGTGGTAGCAACATCGTACGAAATCTTTTTAAGACCGTTGGAAACCGAAGTCTGGACGCTTATTCTGATTACATTGTTGGTAATTTTGATCGCTTTGAAGATCGTATTTTCTAATGAAATGAGAATATTGCGCAAGAGGGATTTCAGCGTTGACGATACCACTTGGAGTTTCTTGTTCCTGTTTACGTTGGGTGCCTTTTGTCAGCAAGGCGCTACTTGCCATCCGAGCTTCCTCAGCAGTAGAATTTTGGCGATATTCATCTCCCTCTTTGCCATACTAATTTACCAATTTTACTCGGCTAGCATCGTGTCCTATTTGCTGTTGGAACCGCCTCGAACGATATTCGACCTGAATGATTTAAAAG…	470	LRSTFIYRKPKVVATSYEIFLRPLETEVWTLILITLLVILIALKIVFSNEMRILRKRDFSVDDTTWSFLFLFTLGAFCQQGATCHPSFLSSRILAIFISLFAILIYQFYSASIVSYLLLEPPRTIFDLNDLKESSLRVGVEDILIDRNYFVDTTDP	156	NO	ref|XP_008196049.1|glutamate receptor 2-like [Tribolium castaneum]	7e-50	0.66	0.82	3	3	0.48	1	0.15	3	0.48	0	0
PstrIR7	c23013_g1	GAGTTTCTTCTCCTTCGCCGATCCCTTCGCATTGGATTCCTGGATGCTCTTGGGCGTCTCGTTCGTGACCGTATCGCTGTGCTTCTACTTCACCGGGAGAATTTGCTCCGACGAATGGACGAATCCTTTTCCTTGCATCGAAGAGCCGGAGTATCTGGTGAACCAGTTCAGCCTGAGCAATTCCTTTTGGTTCGCAACGGGGGCGTTGCTGGCTCAAGGATCGGAAATAGCGCCAATGTGAGTTCGGTATCTACGAATTTTCGAATGTGTATCTCGAATTTTCAGCGCCATATCGACGAGAATGGCTTCGGGAATTTGGTGGTACTTTTGCCTCATCATGAGCGCTTCCTACACGGCTAACCTCGCTGCGTTTCTGGCTACTGAAAACCCCATTAAATT…	1522	MASGIWWYFCLIMSASYTANLAAFLATENPIKLFTDLQSLYDSQDITYGAKVNGATFNYFTTAKEGLLQKVGKVLLDHPEYNVLDNDIGVQRAEDGKYAFFMESSSIEYVTQRHCNLMQYGDHLDEKGYGIAMRKYSPYRKKLSLALLKLQQNHFLDDLKKKWWEERRGGGACEGVVESSEADPLELVNVEGCFYMTVFGTILAFGLVLIEHFLYLLRVRKRSGIPFWKIIKAELKAYINFNSPSKPNLEVLKEIPDEAETEDDKKSEDDKEDSEENRRKSKSASQTRTFTRSRSKSVSRQSSHSRKKRSKSSGKGTPLSYGFIIPSSLENLKDIEETF	339	YES	gb|ERL91101.1|hypothetical protein D910_08443 [Dendroctonus ponderosae]	1e-127	0.55	0.7	2	100	3.49	44	1.36	87	3.04	77	2.81
PstrIR8	c38793_g1	GAAGAATATCTAGATAGCGACAAAGATCGTCAAGTGGACTCCATGCATAGATTCCAAGCAAACTCAGTGATCAACTGCAAAGGTATCTTCAACTTTAGCTTGAAGGTCCAACGAGTAGACTCTTGGGGCTACATCAAACCGAACACCGGCAGATTCGACGGATTGGTCAGTTTATTGGAGAGAAGACTAGTGGATTTCGGTAGCTCACCATTGCTCTTCAAATTCGACAGATTACCTTACGTTGACTATGGATATGGTAATTGGATTTTGAGATCAACCTTCATCTA	287	MHRFQANSVINCKGIFNFSLKVQRVDSWGYIKPNTGRFDGLVSLLERRLVDFGSSPLLFKFDRLPYVDYGYGNWILRSTFI	81	NO	ref|XP_008196049.1|glutamate receptor 2-like [Tribolium castaneum]	6e-38	0.67	0.85	0	0	0	1	0.45	0	0	0	0
PstrIR9	c25598_g1	GCAACACTTCTGTAATAGTCAATTACAATTTTTGTTCATTTTCCATTTCACGATAATTTTTTTAGTAAAAACGAACAAATAATATAAATTCTAAAATAAACAAAGCTAAAATAATAAACTAAATAATACGAATATACATAAATAAAAATTGTTTGTAACGAGCAATAAAAATGAAGTTAAAACAAATACTCGATGTGGGGTTCCTGTTAAACGCCCTAATAGTATCAGTAGTGAGTGCTGGTCCTGCATGGAAGGAAATCCAACGCGGTGGAGGGTTAAAAATTGGCTCCGGAGGAGGGAAGAACACGTCTTTACTTAGAGGAAACGGTGGAACATCTTCAGGTATCAAGTTGGGAGGAAGCACTCGAGGTATCCGCACCACGACGACCATACTCCCCG…	4001	MKLKQILDVGFLLNALIVSVVSAGPAWKEIQRGGGLKIGSGGGKNTSLLRGNGGTSSGIKLGGSTRGIRTTTTILPEEDHIFAPTTPSVKTGMNHLHIGIMVPYKSFGVREYKKAASSATAYVQRKLKFFKNHDIQTHLEMQEMTPSPTAILKSLCKEFLSYNVSAILYLMNYEQYGRSTASAQYFLQLAGYLGIPVIAWNADNSGLERRASQQSSLMLQLAPSLEHQTAAMLSILERYKWHQFSVVTSLIAGHDDFIQAVRERVSAMQDRFKFTILNAVLVANRGDLAALVDSEARVMLLYCTREEAIDILTAARDLHLTGENYVWVVTQSVVENPQQTPYQFPVGMLGVHFDTSSSSLVNEIMTAVKVYAYGVEDFTSDPDNDGRSLNTQLSCEGAG…	618	YES	ref|XP_008191276.1|glutamate receptor ionotropic, NMDA 2B isoform X1 [Tribolium castaneum]	0	0.82	0.88	0	166.8	2.14	22	0.27	352.44	4.58	55.68	0.84
PstrIR10	c25202_g1	CGGCCTGTTTGCTGACGCTCCCGGTTTATTTGAAAACATGCGGAAAATCCTGCTTGTTTGCTTGGTTTTATTTTTCCTGACGCTCGTCGGCGGCATCAAGAAGAAAACCATCAATATCGGAATATTCCTGAATGATGATGATCATTATGAAACATCCACCATAGCCCTAACGAGCGTGGTGAGACGAATAAATCTCTACACTAAAGTGGAATATCTGCTGAGGCCGCACATTTTCCGTACCCAAAAACACGAAATATGGAAAACAGGACAAACGGCCTGCAATCTACTGCGAAAAGGCGTAGCCGCCATTTTCGGTCCCGAGCACCCGGAAATAAACAGCATGATCCAATCCCTATCGACCAACCTGGAAATACCGCAATTCCAGACGTTCTGGAACCC…	1488	LFADAPGLFENMRKILLVCLVLFFLTLVGGIKKKTINIGIFLNDDDHYETSTIALTSVVRRINLYTKVEYLLRPHIFRTQKHEIWKTGQTACNLLRKGVAAIFGPEHPEINSMIQSLSTNLEIPQFQTFWNPLQAPFVTNQQPEKPLQIFNLHPSPWSLSKALATLIRENDWKSYAILYESDEALLRLEQPLNQLHPNDPAVAFKALGSPENYRVVLKEVKNSGVLHFVLDCEVERIMDVLKIAKEQNLMTEFHSYILTNLDAHTLDWSELKNIRSNITALRMIDPADPHVKNAALIWNQNMKYDILDTVKNAAIQKELNRTRPKRRTYNDILPSKLLTKTILLYDALNLFISIFSELDSKLNVTLRPLSCESNLTSEHGRLFSDLLILKQNHHLLLQP…	494	NO	ref|XP_974933.1|glutamate receptor ionotropic, kainate 2-like [Tribolium castaneum]	2e-105	0.41	0.62	1	21	0.73	65	1.99	33	1.15	108	3.9
PstrIR11	c28503_g1	TGCCTACTTAACATTCGCGATCCGTATCTCTTAATACTCGAACAATGAGAGCGTGCATGGTAATTTTATTTTTGAGTACCGGTCTCGCGCTCGATCCTAAATTCGTATTTCTCAAGGATTTTTTCCGGAAGAAAAACGTCCCAATAACACTTGTTACTTGTCCCGATTTCAAAAACGTCACGATCGAGGCTTTTTTATCGTCCAGAACCCATTTAGATAATTCGATGGGCTTTCAATTCTACGGAAATCGACCGCAGATAATTTTCAATAGCGCTAACCACAGAAATTGGCACGTAATCGACTTGATTTTTTGCGGAAAATCGAGCGATTTTCTTTTCCATATGAATGAAATAAATGCCTTCAAAATCCCCTTCAAACATCTCATATTAATCGACATTT…	1990	MRACMVILFLSTGLALDPKFVFLKDFFRKKNVPITLVTCPDFKNVTIEAFLSSRTHLDNSMGFQFYGNRPQIIFNSANHRNWHVIDLIFCGKSSDFLFHMNEINAFKIPFKHLILIDISSFDTILLSVCKCDVSIGSEVLLAIFNKTTAEIFETYKFRTTSKCNVLPYGNWSEKNGITYTTQGASLFQRRRNFQREELVVNAVIKSNKSLQVDFDDIPEATFDEPYFLESAASLTYALTYLNASYSFRVYTVFGHLNHTTGKFYGMLSDLAKGIGDITGSALYLSLERLVVVDLVGNQRSYGTKFVLKEPSMSYVENIYLMTFTDGVWLASGLVLVIFCFILFVVINLEGFKKKNDSGKGRKFTISDAVLLSLEALCQQGTSVDSKTIAGRILLVFLFM…	611	YES	ref|XP_008195235.1|glutamate receptor ionotropic, kainate 2-like, partial [Tribolium castaneum]	4e-93	0.35	0.57	3	223	5.57	10	1.13	229	7.45	7	0.98
PstrIR12	c32917_g1	CACAGATCCGGACGCAATCAATTTGTTCGAGAGCAAGATAAAATACAGCAACAACAATTCCGGTTTCTACACGCCCGAGGAAGGTTTGGAGTTGGTAAGACGCGGAGGTTTCGCTTTCCACGTGGAAACCAGCACCGCTTATCCTATTATAGAAGCGACCTTCTCCAACCAGGATATCTGTGAATTGGAGGAGGTGCAAATGTACAGGACCCAGCCGATGTTTACCAACTTGCAGAAAGGCTCGCCTTTCAGGGAAATGATGAATTATTGCATGTTGAAGCAAGCCGAGGACGGTAATATGGATAGGTTAAGGAAGCATTGGGACGCTCGACAACCTCAATGCATCGAAGGAGCAAAAAAACAGGAATTTCACGTCTCTTTCAAAGAGTTTTCCTGCGG…	455	LFESKIKYSNNNSGFYTPEEGLELVRRGGFAFHVETSTAYPIIEATFSNQDICELEEVQMYRTQPMFTNLQKGSPFREMMNYCMLKQAEDGNMDRLRKHWDARQPQCIEGAKKQEFHVSFKEFSCGPIAVAIGALLGVIFLLVE	144	NO	gb|EFA07015.1|hypothetical protein TcasGA2_TC009986 [Tribolium castaneum]	8e-64	0.73	0.83	1	0	0	5	0.77	1	0.17	0	0
PstrIR13	c4621_g1	AGATATTCGGGTGCTTCGATACCAAGGTTTGGTTGTTGATTCTCGTCATCGAGATCATCAGTTTGGGGTTCTGGTACAAGTTCCAAGAGTGCGATTACTCTTGGATGGTGGCTTTCGCCATATCCATTACGGTGGCGGCTCCTTTGCCGAAGTCGTGGAGATTCAAGTACCTTCTGGTCGTTTTTATGCTGTACAGTGTGATTATTTCGACGATATTCGAGGGTAATTTGGTGAAATCGTTCGGGACGGTGCAGTACTACCCGGATATGACTCTCGATGATTTCATTAACAGCGATATGAAAATCCACACTTCTTACATCCACATCTTCGACGACTCAGGTATGGAGAAATACGAGAAGCTAAAGGCCAAGATAGTGGACAGTACTGCTAGCAAAGTAT…	630	LLILVIEIISLGFWYKFQECDYSWMVAFAISITVAAPLPKSWRFKYLLVVFMLYSVIISTIFEGNLVKSFGTVQYYPDMTLDDFINSDMKIHTSYIHIFDDSGMEKYEKLKAKIVDSTASKVSSVRMIEKDNRRAALIRKSDAKFPKILFADDPKLHVIPECPRMYLLAFAVQKNSPYLWEINRSMVKLSEGGFVDKWK	199	NO	gb|EEZ99873.1|hypothetical protein TcasGA2_TC002655 [Tribolium castaneum]	7e-30	0.37	0.55	2	3	0.31	10	0.92	1	0.1	6	0.65
PstrIR14	c27654_g2	TGGAAGAACACCGGCGACGTTTGCACCAGAGACGACAAGAGCAAGGAGTCCAAAGCTAACGCTTTAGGCGTCGAGAATATCGGCGGGGTGTTTGTGGTGTTACTGTGCGGCCTGGCGCTGGCCATATTAGTGGCCATATTGGAGTTCTGCTGGAACAGCAAGAAGAACGCCCAAACGGACAGGCAATCGCTGTGCTCGGAGATGGCCGAAGAGCTGCGATTCGCCGTCAGATGCCACGGATCGAGGCAGAGGCCGGCGCTGAGGCGATCGTGCACCAGGTGCAGCCCGGCCACCACCTACGTTCCAGCGGCTCTTGATCTTCCCCATCTCAACGGAGAGGGCGTGATGCTGCCGATGTTGGACGTGAAACGGTCGCCGATCAACTACGAGGCGGACACC…	1427	MAEELRFAVRCHGSRQRPALRRSCTRCSPATTYVPAALDLPHLNGEGVMLPMLDVKRSPINYEADT	66	NO	gb|EFA00069.1|hypothetical protein TcasGA2_TC002883 [Tribolium castaneum]	7e-103	0.71	0.75	0	163	5.93	12	0.39	276	10.09	51	1.93
PstrIR15	c25056_g1	AGTCAGTACGCGTTTTAATATAACACAATACACAGGTCCCTTTTCAGTCGACACACACAACCCTTTACAATGGGTTTTATATCGTTCAAAATTAAATTGCTATTGATTTTGTTTTATATTTTTGATAAAACCAGCGGATTATCTGTAGGCGTGCTATTGGGAGATTACCCGTCACAGGAACAACGACTTTTGAACAGCACGATATCGAAGAAATTCGCCAAAGGAGAGCTGATATTTTCCGCGAACGTGCAGCATGTTTCTGAATTTGATAGCTTCGGAGCGAGCGAGACGCTATGCGAAGTGCTAAGTTCGAACTCCGGCGTGATGGCCGTATTCGGACCGAAATACACCCCCGCGACGACGATATTGGAGTCGATATGTTTGGAATTCGAAATACCG…	2997	MGFISFKIKLLLILFYIFDKTSGLSVGVLLGDYPSQEQRLLNSTISKKFAKGELIFSANVQHVSEFDSFGASETLCEVLSSNSGVMAVFGPKYTPATTILESICLEFEIPYISYSWRPRAERDRGFFMNFFPETDLYANALGEIVRSFGWKSFAVIYEKDETLLKLKNILNFHQYNEKDKRNKIAFEKLGPGPDHSDLFRKIERSMQTNIILDCKTELIIPLLQQASEANLLNVYNNYFLLDLDALTLDYSDLNTTANITTIRLFDDNDESFKESARRIGLAELIHHRKLKTDIALFYDALWYFHDTMKTTQMLFTDPIYCNGTKKFKKGLELSLAMKNRFFFTNLTNLTGPILFDVQGSRIDFNIIIVDVLADKKIATWFEQNQTLITNAEFDESITV…	859	YES	ref|XP_008198457.1|glutamate receptor ionotropic, kainate 3-like isoform X1 [Tribolium castaneum]	0	0.41	0.58	3	448	7.18	341	4.82	443	7.14	543	9.05
PstrIR16	c26832_g1	ATCAATATGATCTCCAGAGAGCAGTCGCCATGGCTACGAAAGGAAAGGTGTGATGGGCCGAGCTGCTCTCGCATTCGAAACGAATCTGTTGAACTGTAAATAGGATTATTTTAAAAAATGTTAAAGTTTATAGTTTTTATTTACACTTGCTGTGATGTGTTGTCGTCGATATCGGCTAACCAAAAAGATTGGAATTCCCAGAATCCGACTGTTTTCAACATCGGAGGTGTGCTCAGTAGCAACGAAAGCGAGAAATATTTCCAAGAGACTATTGCTCACTTAAATTTCGATTCGCAATATGTACCGAAAGGCGTTACTTATTACCACACCGCTATATTAATGGACCCAAATCCAATTCGTACCGCTTTAAATGTCTGCAAATATTTAATATCTAGGAAG…	3869	MLKFIVFIYTCCDVLSSISANQKDWNSQNPTVFNIGGVLSSNESEKYFQETIAHLNFDSQYVPKGVTYYHTAILMDPNPIRTALNVCKYLISRKVYAVVVSHPITGDLSPAAVSYTSGFYHIPVIGISSRDSAFSDKNIHVSFLRTVPPYSHQADVWVEMLKHFKYKKVIFIHSSDTDGRALLGRFQTTSQSLEDDVDIKVQVESVIEFELGLESFKDQLLELKNAQSRVYLLYASKQDAKVIFRDAAVFNMTDAGFAWIVTEQALEADNVPEGILGLKLVNATNEKAHIRDSIYVLASALRDMNQTKEITEAPEDCDNSGSIWETGRDLFNFIRKQVLLNGETGKVAFDDQGDRINSEYNIVNIQRKKKKVVVGKYFFNKELDRMNLKVEENSILWPG…	962	YES	ref|XP_969654.1|glutamate [NMDA] receptor subunit 1 [Tribolium castaneum]	0	0.86	0.92	4	434	5.32	121	1.31	982	12.1	82	1.04
PstrIR17	c40249_g1	CTCAGACGTCGATAACAGCTATTTCAACGGCATTATAGGCCTGATTAGTAGAAGGGAAGCCGATCTGTACATAGGCGACGTAGCCATCACTTTCGAGAGATACAATTTCGTCGAGTTTTCCTTCATAACGCTAGCCGATAGCGGAGCATTCATCACGCACGCGCCCAACCAATTGAACGAAGCTCTGGCCCTTCTGAGGCCCTTCCATTGGCAGGTTTGGCCTGTAATCGGCTTCACAGTGATCCTCTTCGGGCCCGTTTTGTATCTATTAATTGCTCTTCCTAATTTCTGGAGACCCAAGTTTGCGGTCCGTTCTTATTCGCAACTGTTCTTAGATTGCACCTGGTTTGCGGTGACTATTGTCTTAAAACAGACGGGAAAAGAACCGAAAT	392	LISRREADLYIGDVAITFERYNFVEFSFITLADSGAFITHAPNQLNEALALLRPFHWQVWPVIGFTVILFGPVLYLLIALPNFWRPKFAVRSYSQLFLDCTWFAVTIVLKQTGKEPK	117	NO	ref|XP_008195465.1|glutamate receptor ionotropic, kainate 5 [Tribolium castaneum]	7e-58	0.68	0.84	2	4	0.88	0	0	1	0.22	2	0.48
PstrIR18	c21396_g1	TCTGGCAATTTACCAAGTAGGAATTGCCGCATTTGTATAGTTCACTTTATGCTGTAAACACCCTTTTTAAAAGATTATTCATGTAAATATGGCGTGCTTTAATTTTCAGTTTAAATTGATAATTTATTTAGTGGTTATATCAACTTTAGATAAATCTTGCTCTGCTAGAAAACTGTTTACAATAGGTGTGCTGTTTAATGAAATACCAACACAATCTGAGCTATCTTTGAACGACACCATAATAAGAAACAATATCATAGAAAAAGAAACCCCTATATCGCTCTCGAGCAAAGTGCAACTTGTTTCCAGTACGGATATATTCGACACGTCAAAAACTATATGCAATCTCATTGATGATGGTATAATGGCTATCATGGGTCAACCGACCTGTGCTACTTC…	3065	MWWFFALIITNSYIANLTAFLTKANLEPPIKDAEDLSKQNKIKYGCMEGGSTMQFFRDSNISTYQKMYLNMKMQSPKVFEKSNEDGVSRVRSDKKGWYAFLMESTLIEYYVETNCDLKQIGGWLDTKSYGIAMPMNAPYRGAIDKAILELQETGVLNELKLKWWKKNRNETSCDIIRNKDKDENENDLDLARTMGIFLVLAVGVSIAIFLGVVEFLWNIRNISVEEHLTYWEALKIELKFAVNIWITRKKVKSAASEASSSSSGKEDNANKGDKKKMIQNFLHNASSFMNLNTTA	295	NO	ref|XP_008198457.1|glutamate receptor ionotropic, kainate 3-like isoform X1 [Tribolium castaneum]	0	0.5	0.67	1	239	3.8	236	3.32	268	4.29	338	5.6
PstrIR19	c28281_g1	AAGACGCACCCGCCATTAAAATAATATTAATGAAGGAAAAATATCAGGACACGATCACAGAATGGTACAATGATTTCGTGGATTCGATAGAGTCTCTTCAATTCGAAACCATCGAACTAAATATCGATACTTTCAATAAAACCAAAGCTTGCGATACTCTATCTCAAGGAGCGCAAATTGTATTAGACATAACTTGGGGCAAACAGGAGGAAGCTGAGCAATTATTTTCCAGCATCGGAATTCCATATGTTAAAATAGATGTAGCTATAACACCATATTTGGATTTGCTTGATAGTTATTTGGATTTAAGAAATGCCACGGATATCACGCTGATATTCGAGGATCCTTGGTATGTTGATCAAACTCTTCATTACTGGATGAACATCCCGAAAATGAGGA…	2705	MKEKYQDTITEWYNDFVDSIESLQFETIELNIDTFNKTKACDTLSQGAQIVLDITWGKQEEAEQLFSSIGIPYVKIDVAITPYLDLLDSYLDLRNATDITLIFEDPWYVDQTLHYWMNIPKMRMIMTDTLTAGSLKKLRDIRPIPNNFALFATTENMNRLFKLALRENLVILPERWNLVFLDFHSNALDRNLIAKGSVNILTLNPELCCYFTSSNDDCNCPRDFDLRKHFLQKSLTVIADAISGLLKEGTSIETPLCDGKISNEGLQKSFDDRLFSTFANDDFMYYNYSKIRLRSFGSIGIGNNGSVELIVSYDDGHATLVENKTIQPIKAFYSIGVSHALPWSYKAKDPETGEMKWTGYCVDFAEKIAEVMNFNFEIVEPKEGTFGEKVNGVWNGVVG…	753	YES	gb|ENN70958.1|hypothetical protein YQE_12359, partial [Dendroctonus ponderosae]	0	0.54	0.69	2	710	12.87	18	0.29	629	11.46	25	0.47
PstrIR20	c27654_g1	ATCGTACACGGCGAATTTGGCCGCATTCCTGACGGTGGAACGCATGATAACGCCCATTGAAAGCGCCCAGGATCTGGCCGAGCAAACGGAAATCGCCTACGGGACGCTCGAAGGCGGCAGCACGATGACCTTCTTCAGGGATTCCAAAATAGGCATTTACCAGAAAATGTGGCGTTTTATGGAAAACAGGAAACCTCCGGTATTCGTCAAAACCTACGAAGACGGTGTTAAAAGAGTGCTCGAAGGCGATTACGCCTTCCTCATGGAGTCCACAATGCTGGACTACGCAGTCCAACGCGACTGCAATCTGACGCAAATCGGCGGCCTCCTGGACTCCAAAGGCTACGGCGTGGCCACTCCCAAAGGCAGCCCATGGAGGGACAAGATCTCGCTGGCCAT…	444	LAAFLTVERMITPIESAQDLAEQTEIAYGTLEGGSTMTFFRDSKIGIYQKMWRFMENRKPPVFVKTYEDGVKRVLEGDYAFLMESTMLDYAVQRDCNLTQIGGLLDSKGYGVATPKGSPWRDKISLAILELQEKGVIQILYD	142	NO	gb|EFA00069.1|hypothetical protein TcasGA2_TC002883 [Tribolium castaneum]	1e-93	0.95	0.99	0	25	4.4	2	0.32	52	9.22	8	1.52
PstrIR21	c39240_g1	CGACAAATCACCCGGACGAAGCAAACGTGACGGATTTACCGGATGCAAATGCAACGGATTGCATTGGCAATTCCAGCGCCATCTACGATTTTAAATGCGGAACAACCTCCGTTATTTACGACGCGGAAACCGACTATAACGTTAACGTTAACGCTAATATAACGGAATGGAATATGGCGGGCGAATCGAACGGTACTCTCCCAAAGGACATCGCGCTCTCCTCCGCGTCTAAAGACCCTCCATTTCCTCTAACAATAAAAACCAATTCCACCGCACTATCCCCATTCATATCCATCCAGGACCGACCCTCCCTCCATCTTATATCCCGCAACGACCCCAAACCGGTCCAGCATGCCCATCCGGGCCACCACCCCGCCTGGCCGGTGAAGCGCGAGGCCA…	457	MAGESNGTLPKDIALSSASKDPPFPLTIKTNSTALSPFISIQDRPSLHLISRNDPKPVQHAHPGHHPAWPVKREAIVEGDLVLGGLMMVHEREE	94	NO	gb|KMQ91176.1|metabotropic glutamate receptor 2 [Lasius niger]	4e-09	0.62	0.73	0	0	0	3	0.46	4	0.67	0	0
PstrIR22	c27171_g1	GGGGGAAAAAAGAAGCATTTTACGGTGCGTTCACGATGATATTTCCAGCGAAAATTTGGTATTTTTTTATTTTCCAGTGTGCTTTGTGTGCTGTTGACAACGTAACATATTTAAAAATCGCTGGAATCTTTGAGAACATCCAATTGCACCAAGAAGCGTTTAAGTACTCTCAAAGGATAAGCAGCCTGAAAAGTACCCCTAACAATGTGATCGTCTCGCCCGTTATAGACCCGTACGTACTTAAAGATGAGCCCTTCACAGCCTACAAAGCCACTTGCTCGTTCCTGCGCCAAAGCGTCGTCGGAATATTCGGTCCCCAATCCGCTCTCAACTTCGATATAGTCCAAGCTATTACCGATAGGAAGGATATACCTCACATACTCACCAGATGGATCCGAC…	4788	MIFPAKIWYFFIFQCALCAVDNVTYLKIAGIFENIQLHQEAFKYSQRISSLKSTPNNVIVSPVIDPYVLKDEPFTAYKATCSFLRQSVVGIFGPQSALNFDIVQAITDRKDIPHILTRWIRPSEMRLQTFNFFPNPDRLADGFVDIINALEWETFTVLYTNEEHLIRSNEFIRKAKDDGIIVYIENIDPFGDGNYRPVLRNAGRSGQKNFVLDCPIQDLRMLLTQLQQVGLLTAEYNYFLTNMDAHTEDLSQFQYSDAVITGVHLIKAKDELALRASQDLCMLYNITFKLDCGKPELDIETALIIDSVNVFLQTLNSLGIVEGQYLDCDGEGVWTDGLSVINALRTGSFEGITGQIEFDNHGFRRTFQLTIYQIRDNTTIRGSWNSTDGLSEDIELTYS…	885	YES	ref|XP_966528.1|glutamate receptor ionotropic, kainate 2 [Tribolium castaneum]	3e-157	0.37	0.56	4	643	6.29	556	4.79	521	5.13	689	7
PstrIR23	c27172_g1	AGTCGAGCGCAAGGACCCGTCGCGCTTTTCTCGCCCTCATCCTCGATTGATGTCCGCTGAAACGTCCAGTTAACGCTGCAGGAGTCCTTGGAAAAATAACGCGCGATGCACTTATTAATTATATCCAGCTTTCTCCAAGTAATCACCTGTTTACCAGACCTGATACCAATCGGAGGTCTCTTCCATCCTGCAGACGATAAGCAGGAAATAGCCTTCAGATACGCCATAGAGAAAATAAACAACGACCGTTCGATCCTGACGAGATCCAAGCTCAGCGCGCAAATCGAGAAAATTCCTCCGCAGGATAGCTTCCACGCTTCCAAGAAAGTATGCCACCTGCTCAGGACCGGCATCGCGGCCATTTTCGGGCCCCAATCGGCCCACACGGCCAGTCACGTC…	5163	MHLLIISSFLQVITCLPDLIPIGGLFHPADDKQEIAFRYAIEKINNDRSILTRSKLSAQIEKIPPQDSFHASKKVCHLLRTGIAAIFGPQSAHTASHVQSICDTMEIPHLETRWDYRLRRESCLVNLYPHPTTLSKAYVDLVKAWGWKSFTIIYENNEGLVRLQELLKAHGPYEFPITVRQLGESSDYRPLLKQIKNSAESHIVLDCSTERIYDVLKQAQQIGMMSDYHSYLITSLDLHGVNLEEFKYGGTNITAFRLVDPEGQDVRRIVRDWNTEIEIKNRKGEPASMYKQDVQDNATFVKAETALMYDAVHLFAKALHDLDTSQQIDIKPLSCDAVDFWPHGYSLINYMKVVEMKGLTGVIKFDHQGFRTDFVLDIIELSREGLKKIGVWNSTEGVN…	617	YES	ref|XP_008201635.1|glutamate receptor ionotropic, kainate 2 [Tribolium castaneum]	0	0.89	0.94	1	651	6.02	1131	9.24	913	8.46	802	7.71
PstrIR24	c27969_g1	CGGCGAGGTACGCGTCCACCTGCACAAATGTGAAAAATTAATATTTCAACGCAATTACGACGGATTAAGTATATTCCTATCGAAAAATATGTGCGTGGAGCCGACGGGCCGGGCAAATGCGGTCATTTTAGAATGGTTTCGAAGCGGATCGGAGCCCTTTTGCTCGTCCTGGCGCTCTGCGATCCTGTGAAAAATGAAACGTTCCCGTCGCTGCTCACCACCAACGCCTCCATAGCTGTAGTCGTCGACAGGGAGTTCCTCGTCGAAGACTACGAAGACGCCCGCAACGAAATCGAAGAGTACCTCGTTTACGCCAAAAGGGAGATTCTAAAGCACGGCGGCGTGAACGTTTATCCCTATTCTTGGACTTCTATCAACGTTAGGAAAGATTTGACGGCG…	2879	MVSKRIGALLLVLALCDPVKNETFPSLLTTNASIAVVVDREFLVEDYEDARNEIEEYLVYAKREILKHGGVNVYPYSWTSINVRKDLTAIFSITSCYDTWKLFRLTQKEELVHLAITESDCPRLPSDTAITIPLVDKGQELPQMLLDLRSEGIYNWKTLVIIYDATLDEDMVTRVIKAVTQRKYGDVKATGITLMKLEPNLSRTELRDFLSTINPKVLGNNYMCIVSYHLAGNIMEYAKSLQLTSTINQWMYVISDTNDNFKDIEAFESQLKEGDNIAFLYNSTFKSSNCKEGRKCHIEELLQAFARSLDQAIQDEYETANQVSEEEWEAIRPTKPERRDFLLKNMNHYLFKNGACDNCTNWAMKTGETWGVEYDASDQRAEPKVVPVGSWRPGDGPVM…	769	YES	ref|XP_008201658.1|glutamate receptor ionotropic, delta-2 [Tribolium castaneum]	0	0.56	0.75	2	524	10.25	23	0.58	575	11.62	29	0.92
PstrIR25	c28885_g3	CGTCGATCCGCCTGCGAAGCGTCGCGTGCAGTGTCGCCTTTCGCCCGGAAAACCGGTGGAAAACAACCCGCCGGAAAAGTCGAATTCGCCGAGGAATTTAATTAGCGCCGTTCGCGGAAAGTTTATTAGAGTAGGTAATTCGTTGCGAAACTTTTTTGTATTAATATATCTTCCTCTCGCGGCGGTATCTTCGTCGGTGTTTGCTTTCGTGATAGGGTTGCCGGATAATTTTTTTATCGGAGTTCGTTGGGTTGTTAGGATATACTAACATTTCCATCAAGTTTATTCGATAGAAGTTCCGCCTTCGGTGAGATGCTAGGTGGCCGGAGCGAGGGCTCCCCGTCGCCATGAGCAGCAGATGGGAGCGATTGGGAGCAGCTATCGGGCTCGTCGCCGGCG…	2089	MSSRWERLGAAIGLVAGVLAVVRAAASSLPPAVKIGAIFTEQEKNGPNELAFKYAIHKINKDKTLLPYTSLVYDIQYVPRDDSFHASKKACQLVQYGVHAIFGPSDPLLGAHIHSICDALDIPHIEARLDVDADVREFSINLHPTQYLLNNAFQDVMAFLNWTRIAVIYEKDYGLLKLRELVGSSQNGGLEIHLRRASPDSYEDVLMEIKNKEIRNIVIDTKPVNLRHFLKGILQLQMNDYKYHYLFTTFDLEAIDLEDFKYNFVNITAFRIVDNEDVAVKETIRNMLKFQPNRELRASNGTYIQAEPALIYDSVYVFAVGLQTLEQSHTLKLSNLSCDKEQPWDGGLSLINYINSVEIKGLSGPIEFKEGRRIQFKLDLLKLKQPSLVKVGEWQPGNG…	580	NO	ref|XP_011303606.1|glutamate receptor ionotropic, kainate 2 isoform X3 [Fopius arisanus]	0	0.75	0.87	1	60	1.77	59	3.78	130	3.84	68	4.94
PstrIR26	c16576_g1	TTCGACATCAGTGTGTAATAATGCTGCTCTATTATTTTTACTTATTGGCCCTTTTAATCCTGCCATCAACTTTCTCCAATGAGATTTTGGATAAAAGAGCCTTACAGCCATCGCATGAAAAATCGCAACAAGAAAAATGGGCCGATGCGTTTATACAGAAAAGCCAAGCCGACCAACAAGTAGATTTAGTGATGCTATTGAAGAAAATCACAAGATCATATTTATTGGATTGTACTCCGATTATTCTGTTCGACTCGTTCACTGAAAAAAACGATAATTTACTCCTAGAAAAATTATTAACAAACTTCCCTACGGCATACATTCACGGACAAATCACTGAAGATTACAACACAACATTGAAAATTTCTGTACGAGATATGCAACCCACCTGCATCACCT…	2405	MFWYVFGTFTNCFTFSGKGSWSRANKVTTKLLIGFYWIFTIIITACYTGSIIAFVTLPVFPSVVDSAEQLLSGWYQIGTLDKGEWQYLFQNSSDDITKKLLKNVDLVPTVEEGLKNTTKMSFWRYAFLGSKAQLDYIVRTNMTTRGKRSVLHISKECFVPFSVALAYPSNSVYAEILNSGIERIKEAGIMMKFRTDVEWEMMRSATGKLLAATTGVSLKTLAYEDRALSLEDTQGMFLLLAIGFVFGGGALVVEWFGGCYKICRRNKRRGSDESIESNPRMHERQLPQSKWKLKERYEHLKRSFEEKLENSSAKTEEYYNDDKNSEQIDNIIDKIFEDVLKNEEENDKKISSKETKNYDTHEIDY	365	YES	gb|EHJ75155.1|hypothetical protein KGM_00425 [Danaus plexippus]	6e-179	0.5	0.65	2	145	3.01	4	0.07	111	2.32	2	0.04
PstrIR27	c26680_g1	GGCAACGACAGGTTCGAAGGCTACGCCGTCGATTTGGTGTCGGAGATCTGCAAGCCGCAGCACTTGAATTGCAGCTACACGTTCGAACTGGTCCCGGACGGGATGTACGGAAACTTCGATCCGGTCACCAAGAAATGGAACGGGATTATCAAGGAATTGTTGGAATACAGGGCAGATCTCGGAATATGCGATTTGACTATCACTTATGAGAGAAGAAAAGCGGTGGATTTTACGAATCCTTTCATGTACCTGGGAATCAGCATATTATTTTCGAAAGCCGTTAAAGAACCGCCGGATTTGCTCACCTTCAGCCATCCGTTGTCGTTCGAAGTCTGGATATACATAGCTACATCGTATCTCATCGTCTCTTTGATAATGTTCATCGTAGCCAGATTGAAT…	2337	MYGNFDPVTKKWNGIIKELLEYRADLGICDLTITYERRKAVDFTNPFMYLGISILFSKAVKEPPDLLTFSHPLSFEVWIYIATSYLIVSLIMFIVARLNPNDWENPHPCNPYPSERENIWTFRNCCWLTMGSFMTQGCDLLPKGISTRLVVAMWWFFALIMTACYTANMTAFLTSSRMGSTIESAEDLAAQTKIKYGCVDGGATSSFFKDTNFSTYHRMWVQMESADPSVFEKSNKDGVKRVVSSKRKYAFVMESSNIEYEMERNCDLVQVGNLLDSKGYGIAVPFNAPYRKAINEVLLKMQEMGLLQTLKDRWWKEKHGGGKCTKDKQSDDAAATEMGFDNVGGVFVVLGIGVVFSLMMAVCEFLWNVRKVAVRQKITPKAALIQELKFAVNIWARQK…	411	YES	gb|ENN70424.1|hypothetical protein YQE_12929, partial [Dendroctonus ponderosae]	0	0.68	0.83	3	406	8.51	134	2.48	376	7.92	194	4.23
PstrIR28	c28524_g1	TTATTATTTAAAATAGATACAATGTGCTTAAACTATGCTTGCTCAAATAATAATTTTATGATTACAAATATGATAATAAAGTAGTCGAGAAAGTACCTACTTATTATTTTTTCTGTTGATTCTGGTAAATAAATCATATTTTACATTTAATAATCAATTGTTTTATTTTATCTTATGATTTTTTTCTTGGAAACAACTAAATGATTTACCCGATTTATATCGGAATGTCGAGTAGGTACGTATCGATTTTTGTCGCAGTTCTGTTATCGAAATTTTATTAAAATTAGAAGGAGCACATTGGAGTCCTTGAATTTTTTGTTTTTCTCCGAGTTTCAATTACTTCAAAAACATCCTTACTCTACTGTGTACAAGAGAATTATCTTTATCAAACATCAACAT…	3344	MNFSADVLTNIIINTYFLSTRCIIIFTDRPGGFDHASPIPVVQINAENSDVRPEIFLNRFGCQGIVIDHRQPLAVFQRFEREIRRSLERFNRRKFLVSSGAKNAMSVFDSEELNFVADLVVVESEEDSCKLWTHRYVGVDGNSQKRLLDVWFPRNRSFLRGADLYPNKLVDQMGRSLKLATFQYEPSSVIGKIL	194	NO	gb|ENN78215.1|hypothetical protein YQE_05367, partial [Dendroctonus ponderosae]	8e-55	0.42	0.58	0	114	2.06	120	1.73	92	1.74	147	2.79
PstrIR29	c22523_g1	GTCAACTTGTCACATCGAAAATGAAATTAACGTGAAAAAACCCATGTTAACAATTTTTTTAGAAATGATGATAATGTTACTGCGTTCGCAATGAAAATGAGAATATAAGAGAATATTAAAAGCAGTTTTTGATACAATGGACACTGACGAGTTGTGCAACATTGAGTTTATCGATCTAAATGGCGTAGACGAAAGCGAGCAACTTCGCATTAGAAATTCTCTACAGCAGTTAGATCCCAGCGTTCAGCTTCCATGGGTCAAAAACAAAAAAATACTTTTACGCGACAAACAACAAAATAACAGAGAAAACGATGGACAAAACGTAATTGAATCGGTTCCAACTTCACAACATCATAATCCATACATTAATCATCCTATGATCACCCAACCGGTTTACTA…	5993	MDTDELCNIEFIDLNGVDESEQLRIRNSLQQLDPSVQLPWVKNKKILLRDKQQNNRENDGQNVIESVPTSQHHNPYINHPMITQPVYYNQQQSVVVQPIITYPHHTNILYYPTNVLSPVSPPYPQQVFIPQTNYSTTYPCTIQTGEAEDLQKEENEGILSKENGIEDNGDDKNETTPNKVPEIIPSSPIIENGNENVETVTSPAPVNKSWASLFSSSKSSNTSSTKPHPELNIQQTANKKSYENEAFCPIKHPRKSQQFIDPDCYRMGEFLISYAIDGKALSLQPRGLLNQSNYCYINSILQALVACPPLYNLLTGLAQNISSNGKRKPTPVIDGMCRFVKEFKYLPPNLRNKDKKAEKNPKKDANVLINTDIPFEPTWIYKMLNGIRTDLIEGRQEDA…	659	YES	ref|XP_966528.1|glutamate receptor ionotropic, kainate 2 [Tribolium castaneum]	0	0.53	0.69	0	2206	17.11	3372	22.99	2678	20.89	3063	24.64
PstrIR30	c22505_g1	GTTTGTTCGCGTTTTGTGCGATAGGGATTGTCGCGTGCGAGAACGTTAATATAGGTAAAAACTGAATAATCCAACATTTCCTAGTGTCTTGTGGTTTTCTCTAAAAGCGCGGTCTTCGAGGGCGACGAGGGCGTCGAGGCGGCGTTCAAATTCGCCGTGAAAAATTTAAACGATGACAATCCGGACGCCGAGTTCACGTTCGACCCGCTGGTGTACGATAATTTCGCCGACGGGGACCAGTTCGTGTTGATGCGAAATGTTTGTTCGATCATAGACGAGGGAGTCGTCGCGATATTCGGCCCGCGTTCCTACCGGAATATCGACGTCGTCCAATCCATTTGCGATGTGAAGGAAATTCCTCACATAATCACCAGATGGAAGAGCTACTACATAGACGGC…	1650	LVYDNFADGDQFVLMRNVCSIIDEGVVAIFGPRSYRNIDVVQSICDVKEIPHIITRWKSYYIDGDKTIINFYPDSSTLSRAYYDIIANMGWKTFTVLYEGDESLLRIKSLVETAHQDGVVTQMMQLDPFYTGNFRDTMRDLKKTQQKSVVIDCHIDSLFQVLTQLQQAGLMNEQYSYFITNLDTHTENLMPFKYSNANITGIRLVNPDSEYVQKVSSDLLSENLNFLESPAWKIRLEQALTIDAVNMLAAVVIDRQKSSDVRIITNKNSLLCAEPDSWEHGLSIVNLLKSYPHDGLTGRVIFDNQGYRSDLILTIFELLEGGITDVGVWSSSYGLNASRPGDVSGIDDPESMRNKSFVVEIALTEPYGMLKQTTDHLYGNDMYEGYAIDLIEKLAEMEG…	481	NO	ref|XP_001655460.1|AAEL002511-PA, partial [Aedes aegypti]	2e-125	0.42	0.61	0	72	2.25	28	0.78	83	2.63	84	2.75
PstrIR31	c511_g1	TTGACTTCGTTATTAGCCCGACCAGGAAGGGAAAAACCGATCCACGATTTATACCAATTGGAACAGGCAATGCTATCGAGAGAATACAAATTGTTCATCGAAAACCGCAGTTCATCGCACGGGTTACTGGAGAATGGCACCGGGATTTATTCGAGATTATATAATCTGATGCTCCAAAGACAAGGGTACAACAACAGCATCGTGAACTCAGTGGAAGAGGGCGTTGAATTAGTGAAAAGTTCCGATAATGTGGCCCTGATGGCCGGAAGGGAAACCTTAAATTTCGACATTCAAAGATTCGGTGTATCTAATTTCCATCTTAGCGAGAAACTAAACACAGCTTACTCGGCGATAGCCCTTCAACTAGGCTGCCCTTTCATAGAAGAAATCAACAAAATA…	901	MLSREYKLFIENRSSSHGLLENGTGIYSRLYNLMLQRQGYNNSIVNSVEEGVELVKSSDNVALMAGRETLNFDIQRFGVSNFHLSEKLNTAYSAIALQLGCPFIEEINKILMAIFEAGIITKMTEKEFEKLGKEKALSSAEIAETVAKDTSKDLQRQIKLKEPRKLKPISLKMLQGAFYLICFGNVFSGLILMGEIAYKRHQVRQRERNRRLAIGKWKQTVKVNLRKVQNMVLGLHTNPAHDELITPFDYLE	252	NO	ref|XP_008195465.1|glutamate receptor ionotropic, kainate 5 [Tribolium castaneum]	4e-88	0.55	0.72	1	14	0.88	6	0.34	12	0.76	6	0.4
PstrIR32	c9437_g1	TCGGTGACCAAAAAATATCCATTTTGAATGTAAAAGACCCCCAAAACCCGCACTATCTGACAACTCAGCATCATCACATCGGGGTAGTCGTGGATGGTGATTGTTCCAGAAGCGACTTGGGCAATTTCTTGAAACTGAGTGGCGAAAATCGCCTTTTTGACGTGAAACACCACTGGCTGATATTGAGCGGGGAGGCGAATTTTTCCGAAACGTTTAACAACGTTGAATTGTACATTAACGCCGATATTAGTGTGATGTTCCCGTGGAATTCTACAGAATTAATTATACAGGACGTTTATAATCCAGCTTCAACTAGAGGGGGTCGTTTAAAGAAGCGTATTATGGGCTATTACAATCGAACAGACGGTTACAATATCGTTGAGAAGGAGTTTAAGTATA…	1754	MFPWNSTELIIQDVYNPASTRGGRLKKRIMGYYNRTDGYNIVEKEFKYTLRRDMSGVTLRSIIVLPIDFNETLEDYLNNDSDPHINTFNRFHYSLLRPCVAYYNFTSNVTMEKSWGYLINDTSFDGLVGALERKLVDYGSSPLFVRADRGTVMEYGRRTWTLKAAFIFRNPKSLGSADIFLKPLSTSIWVTLICTSGFMVLILRYTQILEKTRIDRTSDTTWSYLLIGATSVFCQQGLGINTPSVYSGRITVLVLLILSYLVFQFYSASVVSNLLIKPKALIQSIESLLKSPMQAGCEDILYNRDYFKYTTDQISKQLYEKKILKGDNNSNFLVPEKGLEKVRDGGYAFHVELATAYPIIKDTFPETYVCELNELQMYRTQPMHANFQKHSPYRDMFDT…	479	NO	ref|XP_008196050.1|glutamate receptor 2-like [Tribolium castaneum]	2e-155	0.53	0.73	4	32	1.75	8	0.2	28	1.65	1	0.03
PstrIR33	c23073_g1	CCGCAATATCCTTTCAGAAAACCTAGCGAAAAGTTTAGAAGTGCAATTCAGAAAATCATGAGACTCCGATGGATTTTAATTTTTTTAACGGAAACTATAAATGTTACGGCATTTTCTGTGTTATTTTCAATAATACAAGAATATGGTAAAGACCACATGATTAGTGAATTTTCGTGCAATGGGAAAGAATCTTTTAATTTATTAAAACTTGCAAGTCAAACGTATCAACCAATTCGAATTTTGAAGATTGATGAGAAATTATTACAAAATAACGTACCAGCAAATACCATATTTGTCATGAATCTCGATTGTAATGGATCACGAGCCATACTAAGAAAGAGCGATGATTTGAATCTTCTTTCATTACCATATAAATGGGTGCTCTTTCATTCGAAACCA…	3133	MRLRWILIFLTETINVTAFSVLFSIIQEYGKDHMISEFSCNGKESFNLLKLASQTYQPIRILKIDEKLLQNNVPANTIFVMNLDCNGSRAILRKSDDLNLLSLPYKWVLFHSKPLGSYEKYFYDLNFSINSEINALQKYKNGSTILRKIYELKGDLQIENMGIWENNIFRSFDIERITVRRRKNLKNITLNTCIVITNNDSLNHLTDKRDPHIDSISKVNYVLIGHFKDILNVTLNFTIESTWGYKVNSSWTGMIGLLSRKKIDIGGTSLFFTEDRVDVIDYVAMITPTRSYFIFREPKLSYVTNVFILPFDMGVWLSTVALVIIAVFFLYVILNWELTKEIYLKKSNSYYASNNKPTVLDVVLISFGALCQQASHIVPASVPGRITTIVLFLSLMFLY…	631	YES	gb|EFA02514.1|hypothetical protein TcasGA2_TC008218 [Tribolium castaneum]	0	0.56	0.72	4	158	2.63	4	0.09	163	3.08	9	0.2
PstrIR34	c24921_g1	CCGCTGCATTTTCTATTCGCGATTTCCGCGAATTGCGAGCGCCTCTGCAAGGGTTTGTCCTACCAAAACGCCGCGATTTCGTGCCTGGAAAACATCCTGGTGGACCACCTGGTGGTGCCCATGGGGTTGGACGACACGAACCGCACCACGTTGGTGCCGGTTCTGACCAGCAACGTGGAGTCCTGCTTGGAAAACCGGCTGATAGCGAGGATATCCGCGAGATTACCTTTCATCACTTTCGCTATGTTTAATATGGAGGATGTCGGGTACTCGAAGACGCGCCAGACGCGGTACAACGCGAAGTTTTACATCTTCTTTCTGGACGATTATCGGAATTTCACCGATGCTTTAGCTATGGTGCGCAGAGCTGATTCTTTCAACCCCACGGCGTTTTTCCTG…	2304	MGLDDTNRTTLVPVLTSNVESCLENRLIARISARLPFITFAMFNMEDVGYSKTRQTRYNAKFYIFFLDDYRNFTDALAMVRRADSFNPTAFFLVYVEGNFGGNAITAGGILQVAKINYLPYAAVLVNLDDAFELYQFVYDYGKKKKRKICGTYPKVTVVDTCVNGTMLKPSKNYNDVRVRENCIVKVVAKEFVPFVLSKTEGFEIDVLQLIGSYLKVTFDVEFYPKSALPNWGGKINGTWTGLVKDVAEKTSVGVGNIVVGLMDSKEFSYSQSYHYASLVWVIPKALDIPKWRILFALFSPQVWALCLGMVLLFAFVFYLVIKLQGGTPRNSLLTATQILIYQPVSHLPRNDLHNVFFLGLCVASIILNSVYTSSLLFYMKNPMTEHQASGLHELIDPF…	609	YES	gb|EFA08518.1|hypothetical protein TcasGA2_TC006171 [Tribolium castaneum]	2e-69	0.3	0.49	3	95	2.02	0	0	101	2.16	3	0.07
PstrIR35	c28581_g1	TGTCTCCAGCATCCGCAGCGAGGTGATCGACTTCAGCGTGCCGTACTTCTTCAGCGGGGTCAGCTTCCTGGCAGCGCCTCAGCAAAAATCCGAGATACCGCTCATGGCGTTCCTCCTGCCCTTCTCCCCGGAACTCTGGATAGCTATTTTTACAAGTTTAAATATAACTGCAATAGCGGTCGCCATTTACGAATGGCTGAGCCCCTTCGGTTTGAATCCTTGGGGCAGGCAGCGATCGAAGAACTTCAGCATGAGCTCCGCGTTGTGGGTGATGTGGGGCCTTCTGTGCGGGCATCTAGTCGCATTCAAGGCGCCGAAGAGCTGGCCCAACAAATTCCTAATTAACGTTTGGGGCGGATTTTCTGTTATTTTCGTGGCCAGTTATACAGCTAACATTGC…	5823	MAFLLPFSPELWIAIFTSLNITAIAVAIYEWLSPFGLNPWGRQRSKNFSMSSALWVMWGLLCGHLVAFKAPKSWPNKFLINVWGGFSVIFVASYTANIAALIAGLFFHNTVSNYHDRSLLSQKVGAPRSSVAEYYVQKANQLLWQHMHKYSLNSIEEGVLKLRNGSLDILIADTPILDYYRATDHGCKLQKIGDTINEDAYAIGMTKGFPLKDSISAVIAKYSNNGYMDILQEKWYGGLPCFKLATEIAQPRPLGVAAVTGVFILLGVGMALGLLILLVEHLFFRYTLPILRDKPKGSIWRSRNIMFFSQKLYRFINCVELVSPHHAARELVHTIRQGQITSLFQKSIKRKEHEQRRRRKSKAQFFEMIQEIRSTIRRQQQEEREPPLESVTEVDAENQ…	796	YES	ref|XP_008199644.1|uncharacterized protein LOC657839 isoform X1 [Tribolium castaneum]	0	0.78	0.86	4	494	3.95	35	0.25	659	5.3	105	0.87
PstrIR36	c26467_g1	GCGATATTAGAGCGAGAAGCTCTAAGTGAGGAAAAGAGAGCCGTTGAGCGGGAGAAGAGGACGCCTGCGTCGCGACGCCCGGTCGCTCTTTGTTTGTGAGACGCTGGACCGGAGTCTGCGACGAGAATCCGGGCAGGCCATGGGCTCCGCCAATTTCGGTTTAGGCGTTGTTTTCGTGACGTTTGTGAGCGGAATTTTGGCCTCGGCTGAGAAGATACCTCTAGGCGCCATTTTCGAGCAAGGCACCGATGACGTCCAAACGGCCTTCAAATTCGCCATGTTGCAGCACAACCAAAACGTATCCAGCAGGAAATTCGAATTCCAGGCCTACGTCGATGTCATCAACACAGCCGACGCCTTCAAGCTATCCAGACTGATTTGCACCCAATTCTCGAGAGG…	2521	LSGRRGRLRRDARSLFVCETLDRSLRRESGQAMGSANFGLGVVFVTFVSGILASAEKIPLGAIFEQGTDDVQTAFKFAMLQHNQNVSSRKFEFQAYVDVINTADAFKLSRLICTQFSRGVYSMLGAVSPDSFDTLHSYSNTFQMPFVTPWFPEKVLAPSSGFMDYAVSMRPEYHKAIIDTVKYYGWRQIIYLYDSNDGLLRLQQIYQSLTPGGEMFQVQTVRRITNVSEALVFLRGIEEQSRWSNKYVVLDCSTETAKEIVVGHVRDISLGRRNYHYLLSGLVMDERWESEVVEYGAINITGFRIVDSYKPYVKDFLEGWKRLDPAQSPGAGKDSVSAQAALMYDAVFVLVEAFNKVLRKKPDLFRTNVRRGIAFNGTTKSLDCNTNGNWVTPWEHGDK…	826	YES	ref|XP_968786.2|glutamate receptor 1 [Tribolium castaneum]	0	0.82	0.91	3	223	4.44	5	0.09	495	10.21	10	0.2
PstrIR37	c26785_g2	CTCGCGGGAAAAGCGGACGGGACGGTTGCGATTCCCGATTTACCGCGATTCCCGCGAGTTTCGCGTTCCGATTATATTTTCGAAGCGGGGGGAGTTTTTCCAGTTCGCGCCGCGTTTTTTGTTCTTCGGTCGTTTAAAAAGTTTGTGATATGTCCTACTTTAGAGAAACGCTCCTCTAAGGAAGCAAAGCATGAGGCTCAATTTTTACAGCTTCTTTTTCATATTCGCCATAATAAGTTCGGTCGTTTGCTCGAAAACTCGATATGTTCACGGGATGCATAGGTACTACACGAAACACAAACTGTCGAATTTCAATGAGGAAACGTTCGCGCTGGCCTCCGCCGACGCGGAGATCCAGCACCAGCACCACCTGCGGCACCAGCACGAGGAGGTGCCGTG…	2542	MRLNFYSFFFIFAIISSVVCSKTRYVHGMHRYYTKHKLSNFNEETFALASADAEIQHQHHLRHQHEEVPWPVKKEAVVEGDLVLGGLMMVHEREESITCGPVMPQGGVQALETMLYTLDRVNKDEEAVLPGISLGAHILDDCDKDTYGLEMAVDFIKGSISNIDGAEYHCNKTQVRKVISGVVGAASSVTSIQVANLLRLFKIPQVSFFSTSPELSNKQRFEYFSRTIPSDFYQVKAMVDIVRKLGWSYVSIIYEESNYGIKAFEELEDTLSKYSICIAIKEKLVKDSGVAKESVYDSIIQKLMTKPRARGCIVFGSDQEVAELMKAVRRCNATGYFSWIGSDGWSARSLVSEGNEAEVEGTLSVQPQAGEVAGFKEYFLGLNVENNTRNPWFIEFWER…	784	NO	ref|XP_006562791.1|metabotropic glutamate receptor B isoform X1 [Apis mellifera]	0	0.78	0.87	5	75	2.9	30	0.51	130	2.5	42	1.42
PstrIR38	c5785_g1	GTTGAACATTCCGAGAGGATTTGGGGTAATGATTTCGAAGCAACTATTCGAAAGGTCCAGCGGCGAGCTTTATTTCATTATCGAGGAAAATTACGAAGTCATCAGAAAGAAGCTGCTGGATAAATCCAAAAGGAGGCTGAACACTTGGTCGGGGGAATCGGAAAACGTGAAGGAGAAGCCGATTTCGGAGTTCTTCATGACGATCAATTTGGACGATTCCCTGGAGGAATTGAATAAGAAACTGATGAAAGAGAAGGAACAGGTGCTAATTGAATACGGCAAGGACCACTTCGAGCGGGAGTTGTATTCGTACTTGTACATCGACCCGTTGTGTCCGGCCCCGTATAATGATAGCGACAGCGAGGATAAGAAAATACCGGCCCAGCGGATATTCGCTTA…	791	LNIPRGFGVMISKQLFERSSGELYFIIEENYEVIRKKLLDKSKRRLNTWSGESENVKEKPISEFFMTINLDDSLEELNKKLMKEKEQVLIEYGKDHFERELYSYLYIDPLCPAPYNDSDSEDKKIPAQRIFAYPVQTAATFAENGDERFESWFDEQKKRNRFISKVFSILFIQLLFTASFIFLAITNGAVKEFIQEQFALIVASLAIETTVYFTLVCVESSRRKTPINYILLALFTAASTYISAYFSVYFGTDMVFLAFGSIA	263	NO	ref|XP_004345566.1|glutamate receptor Gr2 [Capsaspora owczarzaki ATCC 30864]	9e-16	0.36	0.53	3	1	0.07	5	0.33	1	0.08	26	2.04
PstrIR39	c40558_g1	AAACAATGTTGATCTTTATTGCTTCAAAAAGAATAGTACTCCATATTCGGTGAATATGATCATGAGACGTGGATTCCCATTCAAAGAGCCATTTAAAAACATCATAAGAAGTATTCAGAGCGCGGGGTTTATAGCTAGATGGCATACATTTTTGGAAAAACGACAACGTAATACCAAAAAGAAAATTATTACAATATATCATTTAATACCAATTTTTCGATTGTATGGTGTAATGGTAATAATTTCCATTGTTGTATTTTTAATAGAATTGCTT	274	MIMRRGFPFKEPFKNIIRSIQSAGFIARWHTFLEKRQRNTKKKIITIYHLIPIFRLYGVMVIISIVVFLIELL	73	NO	gb|AFC91760.1|putative ionotropic glutamate receptor 87a, partial [Cydia pomonella]	1e-08	0.39	0.55	1	1	0.52	0	0	2	1.05	0	0
PstrIR40	c26785_g1	CATGTAGGAAGCATCGACGTAAGACGAGCAAACCAGCAAGTTGTCCTCTCTAGTTGATGCTTCCTACATGATCGCCTTCACTTATCCCATCTTCCTGATCGTCGTTTGCACTGTGTACGCCGTCCTGACGAGGAAGATTCCCGAGGCTTTCAACGAATCGAAACATATTGGTTTTACGATGTATACAACGTGCGTTATATGGTTAGCATTCGTACCGTTATATTTCGGTACCGCCAATCACGTCGCTTTAAGAATAACCAGCATGTCTGTGACGATTAGTTTGTCAGCCAGCGTGACAGTTGCTTGTCTATTTTCTCCAAAACTGTACATTATCCTGATACGGCCCGAAAGAAACATCAGACAGAGCATGATGCCGATGAGATACAGCGCCATCAACAA…	1513	MIAFTYPIFLIVVCTVYAVLTRKIPEAFNESKHIGFTMYTTCVIWLAFVPLYFGTANHVALRITSMSVTISLSASVTVACLFSPKLYIILIRPERNIRQSMMPMRYSAINKSSTNTGSGSMMAAVMVTAATCDQKQNVQKHVSPIENVVDDVFYKEPRTKDSSTQTTPSSTDKLLPFEDPLNRSGSNCNGPNAVDSDESKRNSKGFL	207	NO	ref|XP_008197025.1|metabotropic glutamate receptor-like, partial [Tribolium castaneum]	8e-85	0.79	0.87	3	37	1.39	14	0.51	66	2.43	23	0.88
PstrIR41	c15233_g1	CAAAACATTTGCGGATCTAATACAAAACAGTTATTCCATTTTGTTGGGACAATCTGTTAAAAATCTACCAAAATCGAATAAACTCCGTTACATTATCGGTTTGCTCATCATATTCGCTTATTATTCGACTACATTCTACTTATGCAACAAATCCCAATCATTAATTAGTCGCAAAGGACATCAAAAATACAACAATATCAGAGACATATACAACAGCAATCTAACAATTTACTTTTCTACTAATACTCGAAAATTTTGGATTGGATCAATCGAAGGGATATCTGAGGAAGAAATCGACGAAAAGAGAATCGATTGCGAGGATGTATCGATTTGTTTTAACGAAATCTTGGAGGGACACTCTGCAATATTTTTTGTCGATTACTACCAGGCGAATTATCT…	811	MNDTVLDKIHCFDFFNTVSKILLLKKGSFLKNLFDRLITRFETTGIILKWQREYIKLHKKQVIRKEDSSLTIRNLKNIFLLICLAYVVCFVIFIGELVFYYKKNK	105	NO	ref|XP_008191361.1|uncharacterized protein LOC103312467 [Tribolium castaneum]	1e-08	0.26	0.44	1	18	1.3	0	0	20	1.46	1	0.08
PstrIR42	c26069_g1	CGGTCATGCAAACTTGTAGGCATGCATTCGTTACTTAATAGAAAACTTTTTAGTTTTCCACAAAAAATGAAATTGGAACTTTTAACGGTTTTTTTGCTTATAGAATTAACTACAATGTATAGTATTCACGATGATTTAACAGAAACTACCAAAGACACCACATTCGGTCTTCTGCTGCAAGAAATAATAGTGAAATCATTGAGTCCCTACAAGTGCATAATGATTTTTACTGACGAAATAAACTCAGATGTGTTTCAAAGAAAGTGGTTCAAAAGATTCGGAACGGCAGTTTCATACGTTTTAGTAAAAGTAAAAGATTACGATGATCTCTATGCCCCGAGCCCTGAAATTCAACTTAGCTTACACGTTGCTAACAATGGAGATTGCCAATTGTACATA…	2466	MHSLLNRKLFSFPQKMKLELLTVFLLIELTTMYSIHDDLTETTKDTTFGLLLQEIIVKSLSPYKCIMIFTDEINSDVFQRKWFKRFGTAVSYVLVKVKDYDDLYAPSPEIQLSLHVANNGDCQLYIFLISNGIQMRRLLKFGDRYRAISTFTKFILLHDNRLFEKRFLYLWKRIINVIFIKKFESKVIKITNSTKENAWFEITTVPFPLPLTNILIPKKVDIWAQSKFRKGADLFRDKTKDLQNQTLKVAIFRHLPGVEKVNNSESKNMRALMSTTHNETSYFAGTEIEILQTISKSMNFKCEIYEPEGAEEELWGRKLVGGIYTGVIGEIVSTKADIAVGDFYYTSYLLELMDLTVPYNTECLTFVTPEALTDNSWKTLILPFSSIMWGGLIISLLIC…	762	YES	gb|EFA10559.1|hypothetical protein TcasGA2_TC012815 [Tribolium castaneum]	0	0.58	0.75	3	70	2.71	32	0.56	47	1.64	61	1.58
PstrIR43	c27655_g4	AAAACCATTCGGTGGCGCGATCACAACAGTGAAAATTACCCGCAGAGAAGCGACAGGACTCGACACTTTTCCCCCTATTCTTATGCCGGACGTGGGAAAATGAAAAGTGGCGTCAAAGAAAAATCGAGATGGGTTACGCCGAAATTTTCTTCGCGGGATTGTGCTTAAATGCTACTTGCGATGTTGATTTAGATAATGTTACAACTAGTGTACCTAGTTATTTTCAATTGAAATTCGCAGAATTAGAAGAAGAGCTTAAAACAGAAACACTTGTATTAACCACTATACAGAATGGAGAATTAAGCGGCTACCAAAAAATAGGAGACGATTTAGTTGGTAATGGAATAGCCTTCGATATAATACAAATCCTTCAAAACAAATACAAATTCAACTACACCA…	4215	MGYAEIFFAGLCLNATCDVDLDNVTTSVPSYFQLKFAELEEELKTETLVLTTIQNGELSGYQKIGDDLVGNGIAFDIIQILQNKYKFNYTIVLPEDETFLGASNQRTAKKLLEKEEVDMAVAFLPIIESIRNEIVYSTSFDVAEWVVLMNRPKESATGSGLLAPFTTEVWIMIIFSILTVGPLIFLMVLIRARLCKNDDSDVYSLSTCLWFVYGALLKQGSTVNPRTDTSRLLFSTWWLFILILTAFYTANLTAFLTLSKFTLPITAPEDIGKKHYRWVTNKGNPVRDQILADKNDEHIYQEKLIEKLGNLKVFANYPDMEILDSYVYKRDMMFIREKTVINHIMYKDYRQKANGGMEESKRCTYVIAKFPIVKFSRAFAYSKNFKYKELFNYAIQRLI…	550	YES	ref|XP_975120.1| glutamate receptor ionotropic, delta-1 [Tribolium castaneum]	2e-164	0.49	0.67	3	1786	23.4	5392	53.42	1472	21.63	3778	44.29
PstrIR44	c17005_g1	GCAACATTTTCACCACGCCGTTCGATTCCAGGTTGATACTGTGCGTGGTGGGAACCGGTTTTATATTATCCCTGGGGATGACGGTGAATAATTGGGTTCGCCACAAACTGGGCGGCAGAAGAAGGGAATTCTCCGAGTCGATCGTCTGGTGCGTGGGGATATTCACTCAGCAAGGCAGCATTTGGAAAACCAGATCGTTAACCGAGAAGATAATCGTTCTAATAACTCTCTTCCTCACCGTGCTCACCTACAATTCCTATTCCGCCTTTATCACTTCGATTCTATCAGTTGAACTGTACAAAATCCAAAGCGTTACGGATTTGTTGGAAAGCGACTACAAAATCGGGTATGTCAAGAACGGAGAAGATGAAGATTACCTAAGGTCGGTGAACATCAGCG…	979	LILCVVGTGFILSLGMTVNNWVRHKLGGRRREFSESIVWCVGIFTQQGSIWKTRSLTEKIIVLITLFLTVLTYNSYSAFITSILSVELYKIQSVTDLLESDYKIGYVKNGEDEDYLRSVNISELKQIYLRGYLQHDLINISEGLMKVTSDHFAFFASGQSARTHLLNVTKGRCKFEIQEIKIPYTNEYMAILMSKNSPYKKLINLSVIKMFETGVYKYINSAVYPAIKQCMKHASFQSARLADLSTAFFIVLIGWMASLVLMSLECVWKKRRIIRGNLKRRFQNGSDTAGAINAQLDFDTYVKFLVRNNAQPFEY	315	NO	ref|XP_008199932.1|glutamate receptor U1-like isoform X1 [Tribolium castaneum]	7e-78	0.46	0.67	3	13	0.74	3	0.25	10	0.57	3	0.29
PstrIR45	c32184_g1	GGTTATACTACAGTCGAACGACTTCTAACAGAGAGCATCATTTAACTATTGTAAATTGGTGGAATCAAAATAAAGGCATTTTCCACCATCCCACTCTTCCAATCACTAAGTCAGTTTACGGAAATTTCAAAGGACGCCTTTTGAAAGTTCCTGTTCTTCACAAACCTCCCTGGCATTTCGTCAATTACAATAACGTCAGTACAACTAATGCAAGCG	216	LYYSRTTSNREHHLTIVNWWNQNKGIFHHPTLPITKSVYGNFKGRLLKVPVLHKPPWHFV	60	NO	dbj|BAR64799.1|ionotropic receptor [Ostrinia furnacalis]	2e-16	0.49	0.69	0	0	0	0	0	0	0	1	1.68
PstrIR46	c23873_g1	TAATTGAAAATGTTCGGTCTATTTTTGCTGCTGCTAGGAATTAATACTTGGCACGCGTCCAATTTTGGCAATACCCAGAAAAAAATATATTTCTCTGTTTTCTGTTCGCTTAAAGTCATCTTCATCTGATTCAAATAAATGTATTCAAAATGAGAGTGGAAACATGTTTACGTTTCTTGTTTTGCTTGATTTTTTATCAATTGCATTATAATGAAGGTTCCAAGGCGGTCGTTACTATAGGTGTACTTTTGCAAGAGTTGGCCTCCCAAATTAATATACCCTTAAATAGCACAATATACAAGAAGAACATGTTCGATCAAAGGGCCTATTTTTCCACTAAAATATTAAAAGTATCACCTTCTGATAATTTCGAGGCCAGTCAAACACTGTGCACTCTGT…	3195	MRVETCLRFLFCLIFYQLHYNEGSKAVVTIGVLLQELASQINIPLNSTIYKKNMFDQRAYFSTKILKVSPSDNFEASQTLCTLLDSDLGVVAVYSDSSRTTPILESTCTFFEVPFITTSWKAPSPAKRNPEEVRAMINFFPEAELFAKGLAEIVRSLQWPSFIIIYENEEGLIRMQEILKLQEINPDSKKNNIVVMHLGPGPDYRPLLKKIHNTTEDNIILDCEVDKILPILTQANSVGMLGLHNRYFITSLDAHTLDFSNLNTTANITTIRLHDPKSDDFLNTVHRWELTEFENHNRRVPLDPYSIKTETVLFHDAILLLTDTVNAMTIKPGINIKPLACNGTETSDDGFTLRKYMLINTPSMTLTGPLKFNDEGGRTDFNIHVVDIIDDSVIATWHA…	577	YES	ref|XP_008198457.1|glutamate receptor ionotropic, kainate 3-like isoform X1 [Tribolium castaneum]	0	0.4	0.6	1	172	2.61	251	3.37	170	2.59	229	3.61
PstrIR47	c26367_g1	GGTCGTATTCCCAAACGCAACCGACAATTACCGTGGAAATTACACTCTTTAGCGCGATTTACTTCGTAAGTTACGCATTCATAATGCAAGATAAGGTATAAATACAGGCGGTATCCGAGTTTACGTAAGATTCCTCGTCGCAATGCGACCCGTACTATTGCTTTTGACACTCTTTAGAGTTATCACAGGAGACCAGCAATCTGTAACAGTCGATTTGATAAGCGATTTTCTGCTCAAATTAAACGCTCCTACTAAAATAAACGCTCACATTTGCTGGCCCAAAGAAGAGCAGATTGCTTTGTTAAAGCGGCTTTCTTCAAGCAATTTTGGCTGCAGAATTGGGAATTTCAACAATATAAGCTATTCAACTCCCGCAGAACACCAATTGTTCCTATTGGA…	2222	MRPVLLLLTLFRVITGDQQSVTVDLISDFLLKLNAPTKINAHICWPKEEQIALLKRLSSSNFGCRIGNFNNISYSTPAEHQLFLLDLSCKGSEKILNKASELNLFNQPFRWLMWGVMDRSILDNFYIRLDSRVFIVEKTETDAYRIESPYKVTENSLEYSMNHVAEWNRIGGFSVYRELSYSRNRSNLMGLNINISYVVTNKDTMNHLEDYRNKHIDPISKLNWFIMKHLISLLNATSTPLFQPSWGYRDVNDSTKFTGMIGDLQSGKAEFGGTALFFTIDRIDVIEYIAPSVPTFMKFIFRAPPLSYVSNVFTLPFDTYVWYSCFGLVPLIFVVVYVIVVWEWKDPVFKEKVGEMHANCISPLRPSFIDVLVMELGAITQQGTDTEPKSNAGRIATVF…	637	YES	gb|AKC58589.1|chemosensory ionotropic receptor 75q, partial [Anomala corpulenta]	0	0.48	0.68	3	424	9.39	34	0.66	450	10.02	66	1.52
PstrIR48	c28885_g2	TTGTAGGGGGTATTTGGTGGTTCTTCACTTTGATCATTATATCTTCGTACACGGCGAACTTGGCTGCTTTCCTGACCGTCGAAAGGATGATCACTCCTATAGAGAACGCCGAGGATTTGGCGGCGCAAACGGAAATTCCTTACGGCACCCTGGAGAGCGGATCTACCATGACTTTTTTTAGAGATTCGATGATCGAAACGTACAAGAAAATGTGGCGATTCATGGAGAACAGAAAACCTTCGGTGTTCGTGCCGACGTACGAGGAGGGAATCCAGAAGGTCCTGGACGGGAATTACGCCTTCCTGATGGAATCCACGATGCTCGATTACATCGTCCAGAGGAACTGTAATCTAACGCAAATCGGGGGACCTCTCGATTCCAAAGGTACACACCGTCGAT…	1127	MLYDKWWKNTGDTCQRNDKGKESKANSLGVDNIGGVFVVLLCGLAFAVLIAIFEFCYNSKKNALNEKRSASVPQESLCSEMKSEFCFALRCSGSRQRPALRRKCSKCLSGVSYVPAVLDVPPNPPQPPTRAPPPADHSPALGASFDNPRLRI	152	NO	gb|EFA00683.1|hypothetical protein TcasGA2_TC003560 [Tribolium castaneum]	2e-142	0.87	0.91	1	60	3.41	136	6.29	84	4.4	102	5.43
PstrIR49	c25628_g1	AGTCCGATCGATTTTTCCCCATCAAATTCCATCGAAGCCCGCTGGGAAATCCACGCGAAATAATAATAAAGATGATAAAGATGATAAAGATGATAATGAGACTGGCCCTTTTCCTCCTGTTGGTGGCCCAAGAGGGACGATGTCAGACCACCCAAAACATCAACGTGTTGTTTGTGAACGAGGAGGGTAACGAGGTGGCCGATAGAGCTTTAGACGTGGCTCTAACTTACCTCAAAAAGAACACGAAATTGGGAATAAGCGTCGATTTGAGGCGCGTGGTAGGGAATAGGACGGATTCGAATTCTTTTTTGGATTCACTATGCTCCACGTACAACCAGCTGCTGCAGACCCAGGTCTACCCCCACCTGGTGCTCGACACCACCATGACCGGCCTCGGCT…	3191	MIKMIKMIMRLALFLLLVAQEGRCQTTQNINVLFVNEEGNEVADRALDVALTYLKKNTKLGISVDLRRVVGNRTDSNSFLDSLCSTYNQLLQTQVYPHLVLDTTMTGLGSETVKSFTAALALPTVSASFGQEGDLRQWRNIDQDEQDYLVQICPPADVIPEIVRSLVLNQNVTNAAILFDTSFVMDHKYKSLLQNVATRHLITPIKDGNDVVEQLNQLNKLDLYNYFVLASIANIKRVLDAADTLGFFNRKFAWHAITQDEGELKCICKNATIMYVKPLPNATYQDRLGTMQRTYQLNTEPIIASAFYFDLALHSFIAIKDLIADGVWKNAMGDYITCDDFNGNNAPKRKGLDLKKYLNKVSSQVLRVEPANSVGLVQETSEMFTYGPISVVSNGLSYM…	939	YES	gb|AJO62244.1|chemosensory ionotropic receptor IR6 [Tenebrio molitor]	0	0.75	0.86	3	2477	37.53	50	0.67	2498	38.12	54	0.85
 TMD − transmembrane domains
