# Supplementary material for: Differential Expression Analysis of Chemoreception Genes in the Striped Flea Beetle Phyllotreta striolata Using a Transcriptomic Approach
Source: PLoS One. 2016 Apr 11;11(4):e0153067. doi: 10.1371/journal.pone.0153067 (PMC4827873; doi:10.1371/journal.pone.0153067)
Supplement: S7 Table — (XLSX) [file pone.0153067.s012.xlsx]

## Sheet: S7 Table
S7 Table. Candidate sensory neuron membrane protein transcripts identified in P. striolata antennal and abdominal transcriptomes.
Name	Gene ID	Transcript	Length (bp)	AA Sequence	ORF (aa)	Full Length	Blastx best hit	e -value	Identities (%)	Positives (%)	TMD (No.)	Pfam	Read_count(female antenna)	RPKM/FPKM(female antenna)	Read_count(female terminal abdomen)	RPKM/FPKM(female terminal abdomen)	Read_count(male antenna)	RPKM/FPKM(male antenna)	Read_count(male terminal abdomen)	RPKM/FPKM(male terminal abdomen)
							Reference/Sequence name/species
PstrSNMP1	c23861_g1	GTTTATTCGATAATTTCATTCAAAACTAATGCATTTACTTTGATATCTCCACCGGGATTGCTTATGTCGTTGAAGGTGTCTCGAAGCTAAATTTTCGAAAATGCAGCTATCAGTTAAGTTGATATTAGGTGGGGCTGCGATGCTGGGGGCGACAGTTTTGGTGGGATTTCTTGGATTTCAACCGTTAGTGAATGTCGTGGTGAAAGATCAAACGTCTCTGAGAAAACGAAACCAAATGAGGAAACTTTATCTAAATATCCCGTTCCCTCTAGACACCAGAATATATTTTTTTAACGTAACCAATCCCATGGAAGTTCAAAACGGCTCTAAACCCATTCTTCAGGAAGTAGGACCCTATTGTTACGATGAACATAAAAATAAAATCAACGTGGCCGATAA…	2283	MQLSVKLILGGAAMLGATVLVGFLGFQPLVNVVVKDQTSLRKRNQMRKLYLNIPFPLDTRIYFFNVTNPMEVQNGSKPILQEVGPYCYDEHKNKINVADNDAEDSLRYDAFDVYRFNKNRSGNLSDEDYVTIIHPLLVGMVNRVASDSPALLSILNQAFETIFKNPQSIYLTDKVKNILFDGMELNCEGADFAAKAVCTQLKSLVPGIKEKPTNKNVLLYSLIGPRNATVASTIKVLRGTRNYKDIGRVLEVDGKKQITLWGSDFCNRFRGTDGWIIPPLLDPADGIQSYTPHLCRNIDLKFVKDDVIKKIQVRRYETTLGDQTNNTLDKCYCSPKRCLKKGVFDLTKCVGAPIMATLPHFLETDQSYLSQVDGLHPNWEDHILNINIEPMTSAPLDVK…	547	YES	gb|AFI45066.1|sensory neuron membrane protein [Dendroctonus ponderosae]	3e-172	0.53	0.72	2	CD36 family	5809	124.87	76	1.44	6059	130.98	232	5.19
PstrSNMP2	c28868_g1	CAAACCTGTCATTTTCATTCATTCATTTATCAACTCACCCGTTCTCGTAAAAAAATGTCAACTGTATCGTTAAATTACTAAATTTACGCCCAATTAGCGCCTAATTAACGTGATTCGAGACATTTAAAATGTAATTTCAGTGAATAATCGTCGTTTTCCGTGCATGGTGAATCGTACATGTGCGAATCAAGTGGGTGAATCTATCGGGTAAAATTTACAAATGTGCACGTACAAATTCAAGTAGGCGAATCTAGTGGGTAAACTCGACAAAATGGCAGGCCGAAATCGACCGATCCAACACAAAAACCTATCCACGATATTTTCCAAGCTACAAGGCGCCTTCTCCGACTCCATAAACCACCCCAAATACCTGACGGACAAACGGACATTGGACAAAAC…	5621	MVNKNGLKLSNKVLIFVSVLGALMVIGGAYLGFKVVPDIIVNKIWETKILKENSEQWEAFMKTPFPYSFKVFVFDVQNPDDVLQGAKPRVKEVGPFVYKVTKWKDDVQWTSPDEISYHSYTKFEFDEASSGEYTENTEVTILNSPLYGILLKVEATKPEVFGLVEQAVPVAFAGHSQLFIKVKVGDLLFKGIKFCENAGKNGGFATSIFCRNVMQKANESQSLRLENDAILFSNLHYKNNTHLGRFTVKSGGKERKESATLTLYNGKPFLSTWPGENSSCNRIRGFTTVFPANIKTDMVFESFSEDICRHVALEYDSKDAVKEIAGYKFVAKNDTFSSKTNKENSCFCSNRTKTFTTAEGCPEDGIIDLTPCKGGPVMVSFPHLLYADEGYARSVEGLR…	506	YES	gb|ALR72545.1|sensory neuron membrane protein SNMP3 [Colaphellus bowringi]	0	0.55	0.74	2	CD36 family	2583	25.07	1581	13.39	3454	33.56	1355	13.47
 TMD − transmembrane domains
