# Supplementary material for: Differential Expression Analysis of Chemoreception Genes in the Striped Flea Beetle Phyllotreta striolata Using a Transcriptomic Approach
Source: PLoS One. 2016 Apr 11;11(4):e0153067. doi: 10.1371/journal.pone.0153067 (PMC4827873; doi:10.1371/journal.pone.0153067)
Supplement: S8 Table — (XLSX) [file pone.0153067.s013.xlsx]

## Sheet: S8 Table
S8 Table. Candidate odorant binding protein transcripts identified in P. striolata antennal and abdominal transcriptomes.
Name	Gene ID	Transcript	Length (bp)	AA Sequence	ORF (aa)	Full Length	Blastx best hit	e -value	Identities (%)	Positives (%)	Peptide signal	Cys count mature	Cys Formula	Pfam	Read_count(female antenna)	RPKM/FPKM(female antenna)	Read_count(female terminal abdomen)	RPKM/FPKM(female terminal abdomen)	Read_count(male antenna)	RPKM/FPKM(male antenna)	Read_count(male terminal abdomen)	RPKM/FPKM(male terminal abdomen)
							Reference/Sequence name/species
PstrOBP1	c31525_g1	TATCTTATCGGCAGTTTAGTGCTAGTTTCGTGTATTCTTCACGTCCACGCAAATCAAGTTCCGGAGGAAATTAAGAACTTGGTCGCGGGAATGCGCGAAAAGTGCCACAGGGAGACCGGAGTCGATATCGAACACGTCGAGAGAACAGTGGAGGGATACTTTCACGAGAGCGAGGTGCTGGGATGTTATTTTTCCTGCATTCTCAACTCGTTCGATCTGTTGGACCACGATGGTCACATTGACTTCGACAAGTTGGTTATCAGATTGAAAGGTGCCGAATCGTTCAGGGAGCACGGCATGGAGATGGTAGCTGCCTGCCGTGGAACAACGGGAAAGAACCCTTGCGACTCGGCGTTCAAAGTCTTCCAGTGTTTCCAGAAAACCAATCCAGCGAAATAC…	557	MREKCHRETGVDIEHVERTVEGYFHESEVLGCYFSCILNSFDLLDHDGHIDFDKLVIRLKGAESFREHGMEMVAACRGTTGKNPCDSAFKVFQCFQKTNPAKYFVI	106	YES	ref|XP_001606873.1|PREDICTED: uncharacterized protein LOC100123257 [Nasonia vitripennis]	1e-60	69%	84%	NO	6	C1X26-C2X3-C3X39-C4X8-C5X8-C6	PBP_GOBP superfamily	27	3.3	0	0	0	0	0	0
PstrOBP2	c36448_g1	GCGAGCGAAGTGCGCTTCCTGAAGCAAGTCCACGACAGCTGCCAATCGAACCCCAAGACCTACTGCGACGAGGACAAGCTCAGGAACCTGGTGAACAACCTGGACGACAAACAAGTGGGGATTCACATGAGCTGCATGGCCATCAAGGCGGGCCTGCAGCTGCCCAACGGCGAGCTGAACGTGCCCACCATCAGGACCAAGATCGCCTTGGCCGTGGAACCCTCGAAGGTGGAGGGAGTGGTGCAAAAGTGCGCTAAAAAAGATGAAAATCCCGGAAAAACGGCCAACAAGTTGTGGGCTTGTTTCGCACAAAATGGCGCCGAGTACTACCACAAATTGTAATTTATTATCTCTTTCTAACGTTCATTAAAATAGTTATT	380	MSCMAIKAGLQLPNGELNVPTIRTKIALAVEPSKVEGVVQKCAKKDENPGKTANKLWACFAQNGAEYYHKL	71	NO	gb|AHA39267.1|odorant-binding protein 2 [Monochamus alternatus]	6e-32	0.54	0.69	1-19	－	C4X16-C6X	PBP_GOBP superfamily	26	6.1	27	5.93	0	0	0	0
PstrOBP3	c20308_g1	CAGAACAAGTCTAATGGTTTCGTTTTTTGACAGTTTCGATATATTTTGACATATTGACATATTTGATTTTTTAAAGTAATTGTTTTGCGGAGTTTTTGCGGAGAGCGATTTTTTTGGGAGTGATATTATGTGTGCAATTTTCTCGCTCTAACCATTGTTATTTTAACTAATCTCTCTTCAACTAATAGAATTGATCATATTTCAAACAATTTTGCTTTTACCCATATACCTATGTATTGATAGGTACCATCTAATCTAGATACCTACTCCATCAGAAGATAAATTTTCTTGTTTCAATAGTATCTACCTAACAATTTGGAAAAACTTATTTAACTGCGTAATGGGTTATACAACAAATTCAACGTAATTTCTCACGATGCATAGTGCAAAAAAGTTTCC…	1064	MQLPSVILCVLIGVSIALAQVPQDFGQLLRAHTQCQSTARISPTAININELSSGNFPNDPAFKRHLLCINKALGIQDINGNLQINAITRLATAMAPPGTNRNSVQEVVNRCAVQRRDEEETAYQTDSCLLQARRLYSGK	139	YES	gb|AJM71489.1|odorant-binding protein 15 [Tenebrio molitor]	3e-08	28%	51%	NO	5	C1X32-C3X42-C4X16-C6X	PBP_GOBP superfamily	2269	116.67	55	2.52	2168	112.14	46	2.48
PstrOBP4	c8463_g1	GAACGTCAAACTGGGAATACAGAACGAAAACGGCGACGTTATTGTAGAAGGATTGAAAAAGGACATCGAACGCCACATCAGCGACCCAGCTAAGGTCAAGGAAGTAGTTGACAAATGCAGCCTTAGACCGGCTGATGCTTCTAAAGAGGCTGCAGCTACAGAGCTTTCCCGTTGCGTTAACAAATATTTAGGAATCGTTTACAGTCATCACGCGCATCACGAA	223	LGIQNENGDVIVEGLKKDIERHISDPAKVKEVVDKCSLRPADASKEAAATELSRCVNKYLGIVYSHHAHHE	71	NO	gb|AJO67868.1|odorant binding protein 6 [Monochamus alternatus]	0.005	30%	60%	NO	－	C4X18-C6X	PBP_GOBP superfamily	0	0	3	3.75	0	0	0	0
PstrOBP5	c15965_g1	AAAATAAATTCCGATAATAAGCAGAATAAAGCGTTTGTGATATTATGAAGTGCAAGCATTATTATCGATGGGATCTCCTGACAATTGCTTATTTAATTGTCACTTTCACCACGCAAACAGAAGGCAACAACCAGCAAATGGACAGCTGTCTAATGCACTACGGCATCCAGGCCAGTCAAGTAACGAAAGAACTGCCTGTCAAAAAAATGTCATGCCTGCTGAGATGTCGAAGCGTGGAGAAAGGGGTACTGCACCCGAACGGGTTAGTCGACTTACATCGCGCGATTAACGATATAAAAGCCAAGACGAGCCAGCATCTGAACAGAGAAATCATAAGGGAATACCAGGCGTGCTTGAGTCAACTCGGGCCGGTCCAAGAGTGCATGGACATGGTCGAGT…	567	MKCKHYYRWDLLTIAYLIVTFTTQTEGNNQQMDSCLMHYGIQASQVTKELPVKKMSCLLRCRSVEKGVLHPNGLVDLHRAINDIKAKTSQHLNREIIREYQACLSQLGPVQECMDMVEFMHCNKEAIKAYYKSKPNELQLIKHMVVNTNWKHQPERKPYAFRPVG	165	YES	gb|AHE13795.1|odorant binding protein, partial [Lissorhoptrus oryzophilus]	0.23	28%	46%	1-27	6	C1X25-C3X40-C4X18-C6X	PBP_GOBP superfamily	8	0.95	63	6.78	15	1.8	248	31.33
PstrOBP6	c19383_g1	CCGAATCAAACATGAAACAAATTTTTATTGTTGCCGCTTTGTGCTTTTTTATTGGAACTGTTTGGTCCAAACCAGTGGAAGGTGAACGACATCCTTTCCCTAACACGTTGGACCAATGCAAAAAAGAGCTAAAACTGGACCCTCCAAAAGGAACTGAAGGCAACAATGGACCTCTTATGTTTTGCCTCTTCAACAAGTTAGGTATAATCGATGACAACGGAAAAATCGATGGAAACACTTTAAGGAAAGTTATCTTGGACATGAATGTACCGGAATCAACAGCCAATGAGATTGTGAAGAGATGCGCAGAAGAAAAATCTAACGAAGAAAACGTTGAAGATGAATCTGTAGAATTGTTTAAGTGTCTCCATCGTGATGTTAAATTATAAATACCTACCA…	493	MKQIFIVAALCFFIGTVWSKPVEGERHPFPNTLDQCKKELKLDPPKGTEGNNGPLMFCLFNKLGIIDDNGKIDGNTLRKVILDMNVPESTANEIVKRCAEEKSNEENVEDESVELFKCLHRDVKL	125	YES	gb|ABE68830.1|putative odorant-binding protein 1 [Sclerodermus guani]	0.038	30%	47%	1-19	4	C1X21-C3X39-C4X19-C6X	PBP_GOBP superfamily	62	9.16	35	4.72	0	0	0	0
PstrOBP7	c13538_g1	GAGGGGAGTAGAGAATTCGCGTCGCCGTGATTTTGTGAACGTGCGAGAAGAGTAAAATGAAACCCCTGTTAATTAGTTTCGTCGTGGCGTTGGTTTTAATTGGCGCAGCAGAGTGTATATCGGACGAAATAAAGGCCAAATTAATGGAGATCCAAAAGGAATGCATGTCAGAAAGTGGAATTACAGATGTGGTAATAAGGCAAGCTTTGCAAGGCGATGAACTTACCGCCGAAATGCAAGTAAATGCGAAATCGCACGCCTTCTGTTTCGCTAAGAAATTAGGAATTATGAATGATGACGGTACCTTTAATACAGAGGTAATCAAGAACCTTCTGATGGCGGCATTACAGGACGCAGGAAAAGCTGATACATTGGTCGCCACTTGTACCAAAGTAGAGG…	585	MKPLLISFVVALVLIGAAECISDEIKAKLMEIQKECMSESGITDVVIRQALQGDELTAEMQVNAKSHAFCFAKKLGIMNDDGTFNTEVIKNLLMAALQDAGKADTLVATCTKVEATPEDTAFGAFRCMFSVLKS	134	YES	gb|AHE13799.1|odorant binding protein [Lissorhoptrus oryzophilus]	2.6e-17	38%	55%	1-20	4	C1X33-C3X39-C4X16-C6X	PBP_GOBP superfamily	134142	15226.3	198	20.32	104959	11991.8	232	27.94
PstrOBP8	c19436_g1	GAGGAATTGGGCGGGAATAACAAAGTACCAACAAAACTTCAACAATGAAACTTATCATCTTCTTGTGTTTAACAATAGTCGCTCTGGTGCAGGCCGAAGGCGAGGAGGAGCGCGAGAAGCTGAACGAGCAGGTGAAAAAATGCGAGGAGGAATTGGGCGGTCCGAAAAACCTGCTGGAGAAAATGGAAAAAGGCGAAGACATCGGCGACGAGACTAAAGCCGGCAAGATGGCGTTGTGTTTCAACGTCAAAATGGGCCACATGGACGCCAACGGGGACGTGGTGGAGCCGGAGTTCGTGGAGCACGTGGAGAGGCTCACCAGCAACATCGCCTTGCGCGGTAAAATCGTGGATGAATGCGGAAAGAAGAACGGGGAAACCCCGGAAATCGCCGCTCTGA…	1324	MKLIIFLCLTIVALVQAEGEEEREKLNEQVKKCEEELGGPKNLLEKMEKGEDIGDETKAGKMALCFNVKMGHMDANGDVVEPEFVEHVERLTSNIALRGKIVDECGKKNGETPEIAALNFVRCMLRLVP	129	YES	gb|AGK24578.1|odorant-binding protein 2 [Chilo suppressalis]	0.0002	30%	45%	1-17	4	C1X31-C3X39-C4X17-C6X	PBP_GOBP superfamily	24301	963.51	683	24.01	32842	1309.7	655	27.12
PstrOBP9	c20322_g1	GAACTTCCACCTGAGTTGCAGGAGTTTATTCGCAGGAGCGTTGAGTTTTCGAAAGTAAAAATGCTAAAATATTTCATCTACTTTTTGACTTTTATTTTCGCCGCGCAATGTTTGGAACTTCCACCTGAGTTGCAGGAATATGTAAATGACCTTCATAATATTTGTATAGCAAAAGCCGGAATTTCTGAAACTGATCATGCTGCTTATGACATTGTAAAAAATCCTCACGATCCCAAATTAATGTGCTATATGAAATGCCTTATGATGGAAGCCAAATGGATGAATAAGGATGGTATTATACAGTACGATTTCATAATCGATACCGCTCATCCCAAAATAAAAGATTTATTGGTACCAGCCGTTAATAAATGCAGAAACATTAATGATGGCTCCGATTTA…	530	MLKYFIYFLTFIFAAQCLELPPELQEYVNDLHNICIAKAGISETDHAAYDIVKNPHDPKLMCYMKCLMMEAKWMNKDGIIQYDFIIDTAHPKIKDLLVPAVNKCRNINDGSDLCEKASNFNFCMYGADPVNWFLI	135	YES	gb|AHA33380.1|odorant-binding protein 2 [Batocera horsfieldi]	4e-49	61%	79%	1-17	6	C1X26-C2X3-C3X37-C4X9-C5X8-C6	PBP_GOBP superfamily	59788	7878.44	95	11.38	52680	6988.51	116	16.29
PstrOBP10	c14905_g1	CGCCAAGAAAGAGGGGTGTAGTTGTGTGTAAATCGTTGTTTATCTACCTACAGTAACCATGCTGAAAATAACCAGTCTAGTGCTCGTTTTATGCATCTCCTGGGCATCCGCTGATGATGACATGGAAGCGCGCTTGAAAAGGTTCCAGGCGAAAATGGAAAAACAACCAGGATACGAAGACTGCCTGGCGTCCAGCGGCGCCAAGAAAGAGGACATATTCACTTTCCCACCCAGCGAGGTCAAAGAGGTGGGCTGCTTCATGAAATGCCTGATGGAGAAGAGCGGCGTCCTCGGCGCCGACGGCAACATCAACATGGAAAAGGCGTTGGACAATTTGAAACAGATACCCCCCGAGTACCAGGAGAAAGCCAAGGAGGCCGTCACGAAGTGCATGGAAGG…	566	MLKITSLVLVLCISWASADDDMEARLKRFQAKMEKQPGYEDCLASSGAKKEDIFTFPPSEVKEVGCFMKCLMEKSGVLGADGNINMEKALDNLKQIPPEYQEKAKEAVTKCMEGVKVESCEDVMKIKTCMFQIKHH	136	YES	ref|XP_011060349.1|PREDICTED: general odorant-binding protein 69a-like [Acromyrmex e chinatior]	3e-08	30%	47%	1-18	6	C1X23-C2X3-C3X40-C4X8-C5X8-C6	PBP_GOBP superfamily	34622	4127.55	284	30.67	29026	3483.25	262	33.19
PstrOBP11	c10892_g1	TTTTTTTTTTTTTTTTAAAGGCTAAACGATCGTTTATCAATTAGTAGCATCAAAATGTTCAGGTTATTTGTGATATGTGTTTTGGCAACGGGAATAAAGGCTTTAACAGAAGAGCAAATACAGTTGATGAATTCCCTTCATGCTGAATGCCAAGGACAAACCGGAGTTTCTGAGGATGTTATAAATCAAGCAAAAGCTGGTGAATTTCCCCAAGACAACGCTTTGAAATGTTACATGAAATGTGTTTTCGACGAAGTTGGCATTATTGGTGATGATGGAAAACTGGATATTGAAGGAGCCTTGGCTATATTACCCGAAGAAATGAAAGATGTAGCTACTCCTGTAGTAGTAAAATGCGATACTCAAGCTGGATCTGACATCTGCGATGCTATATTTAAT…	606	MFRLFVICVLATGIKALTEEQIQLMNSLHAECQGQTGVSEDVINQAKAGEFPQDNALKCYMKCVFDEVGIIGDDGKLDIEGALAILPEEMKDVATPVVVKCDTQAGSDICDAIFNTLKCYWDTDKRAFFLP	131	YES	gb|ACX32050.2|odorant-binding protein 1 [Holotrichia oblita]	8.68e-31	41%	63%	1-16	6	C1X26-C2X3-C3X37-C4X8-C5X8-C6	PBP_GOBP superfamily	46101	4969.85	100	9.73	43795	4751.87	77	8.8
PstrOBP12	c20945_g1	CGGAATCGCGTTTAAAACAATCGTCGACATAATTAGTTCATATAAATTGAAAAAATAATTCACACAACAAGATATTTCGAATATAAAGTAAATGATAATTCAAAATTAATATAGTAGTATATTGGAAGCAGATATACTTACTGGTGCAGCGTATTCAAATTCGGCTACTTCATAAAAATGGCTAAATATCTCATGCCACTGACCGCCTTAATTGTAGCATCTTACTGCTACGTAGACCCCAAGGATTACGGACCGGCTTTAGCGAAAGCAGCGGCCATAGTCCACCAAGAATGCAGGATTATTTCAGGAGCGACCGAAGAAGAAATCCTGCAAACTAGAAAGGGCGATTTCAGCGGCGGTATTAACATTAAACGCTACAATGCCTGTTTGTGGTTGCAT…	671	MAKYLMPLTALIVASYCYVDPKDYGPALAKAAAIVHQECRIISGATEEEILQTRKGDFSGGINIKRYNACLWLHLQVANTSLHSNLEKLKSLEPPHLKGKVAHIYANCAEKIRLTEEKDFVEMAWKSSKCSHDVDPENYIFP	142	YES	gb|AFG72998.1|odorant-binding protein 1 [Cnaphalocrocis medinalis]	1e-07	24%	54%	NO	5	C1X30-C3X37-C4X21-C6X	PBP_GOBP superfamily	16	2.11	2	0.17	68	6.38	1	0.1
PstrOBP13	c17730_g1	CCTATGTAAACAGTTAAATTACCAAATAATATTCTTGTATATTTAAATATGAATGATAACACGTTTAGTTTTTGTTCGATTTTTTTGAACTATCTATAGGTTTAAATGAGAACCATATTTCAGAACACTCACAGTATTGAACCATAATCGAGTGTTTAGTTTTGCAGTAAAGAAAATGAAGTGCGTTAGGTTTTCTTTGTTTCTTATCAGCGTCTGTTGCCTTCAGCTAGCAGAACTTTTAACCGTCGAACAAATAAAATTACTCGACGAAAGGCGAGGTGCTTGTCTCCAAGAAACCGGTGTGGACACCACAGTGTTGGAAAGGGCCCGAAAAGGAGATTTCGTCGACGACCAAAAACTGAAAGAGCACATTCTATGCGTTGCCATGAAGCACCAGTT…	636	MKCVRFSLFLISVCCLQLAELLTVEQIKLLDERRGACLQETGVDTTVLERARKGDFVDDQKLKEHILCVAMKHQFVKDGELQQQQIIKKVGLFLEDEALASELYAKCSQDQGNILDTAFFTAQCFLKTAPIPII	134	YES	gb|AKK25143.1|odorant binding protein 19 [Dendroctonus ponderosae]	7e-12	38%	58%	1-21	4	C1X30-C3X39-C4X16-C6X	PBP_GOBP superfamily	121	12.17	216	19.58	287	29.05	60	6.39
PstrOBP14	c3809_g2	GCAAATTCAATTTGCAAAGTGATGCTCCTTTGGATTATTTCATGGAAAAGGGCGAATTCGAACCAAACTCAGTACATTTAAAGTGTTTTTTCGACTGCTTAGCTACTGACTTGGGATTGAAAACTGCTGACGGTAATATCAACACCGAAGCTTTAAAGCAATTGGCTCAAGGTCACACTCACTGCCAAGAAATGGCTTTATTCGCTTCTGATTCTGTTTTGC	222	LQSDAPLDYFMEKGEFEPNSVHLKCFFDCLATDLGLKTADGNINTEALKQLAQGHTHCQEMALFASDSVL	70	NO	gb|ADE27967.1|odorant-binding protein 1-like protein [Nylanderia nr. pubens LZ-2010]	0.12	0.3	0.52	NO	－	C2X3-C3	PBP_GOBP superfamily	1	1.14	0	0	0	0	0	0
PstrOBP15	c8486_g1	GATGAAAAAAGACAACACTTTCGATTGGGAAGAAGGCCTTAAAGTTCTCGAAGCCAACGCGCCGCCTTCCTTGCTAAAAACCGCCACGGCCTCTTTCAAGCATTGCAAAGATTCAGCCAAATCGTTGGACAACAAATGCAAAGCGGCCATGGAAATATCCAAATGCCTATACGATTTCGATCCACCGAACTACTTCTTTCCATAAAACTTCACAAATTTGATGCCACATTATATTTATTGTTAACCGTGTAATAAAAGCAC	261	MKKDNTFDWEEGLKVLEANAPPSLLKTATASFKHCKDSAKSLDNKCKAAMEISKCLYDFDPPNYFFP	67	NO	gb|AKK25140.1|odorant binding protein 16 [Dendroctonus ponderosae]	3e-13	58%	77%	NO	－	C4X10-C5X8-C6	PBP_GOBP superfamily	34	20.55	0	0	0	0	0	0
PstrOBP16	c15147_g1	GCAAAATGAAGAGTTTAATTATCTTGGCTTTCTGTGCAGTTGCAGTATTTGCAGATCTGGCAACTGAGCGCCAAAAGTTAAAAACACAACAAACAGAATGCGAAACGAAGCTGGGAGAACCAAAAAACATGATGGAAAAAATGGCGATGGGTGAAGATATGGGCGACATGGAAAAGGCCGGGAAAATGGCGTTGTGCATTAACATGGCGATGGGTCACATGAATGAAAACGGAGAAATGATAATGGATAAATTCAAGGAGCACGTGAATAATCTCACGGAAAATATGACTGAAAATATGCGAAAGAAAATGATGGATGAATGTGGAAAGAAGACGGGTAGCACTGCTGGTGAATCTGCGATTAATTTCGTGCGATGCATGAAGAATATACTACCGCACC…	517	MKSLIILAFCAVAVFADLATERQKLKTQQTECETKLGEPKNMMEKMAMGEDMGDMEKAGKMALCINMAMGHMNENGEMIMDKFKEHVNNLTENMTENMRKKMMDECGKKTGSTAGESAINFVRCMKNILPHPGPNDFTQN	140	YES	gb|AII00983.1|odorant binding protein [Dendrolimus houi]	5e-08	0.33	0.52	1-16	4	C1X31-C3X41-C4X17-C6X	PBP_GOBP superfamily	39	5.34	118	14.71	0	0	0	0
PstrOBP17	c18573_g1	CCCGCTGTTGTAACAACCACTACTAAAATGTTCAAGTGTTTGCTAGTACTTTGTGCTCTTGGTTTAGCTCTAGCTAAGCCGCAAAATTCGGCCGAGGAAATCATCGCCAAAATGGCGGAGGCGTACCAAAATTGCAAACAAGGCACCGAATTGACCGAAGAAACTTTCAAAAAAATCCTGAAAGAAAACGGCGAAATCGACGAGAAATTCAAAAATTTCAACGTCTGTTTGTACAACACTTTTAATATGTTCGACGCCGCGGGGAAATTGGACAAGGCGCGATTCGAGAGTGTGATTAATATGGTGTATCCAGAAAAATTAGGTGCTATTATGCAGGAGTGTATTCAAGAAGGTCCTGATACCAAGGAAGTGGCTTTAATGATTTCACGGTGTATTGGA…	618	MFKCLLVLCALGLALAKPQNSAEEIIAKMAEAYQNCKQGTELTEETFKKILKENGEIDEKFKNFNVCLYNTFNMFDAAGKLDKARFESVINMVYPEKLGAIMQECIQEGPDTKEVALMISRCIGKHVL	128	YES	gb|ADO24165.1|odorant-binding protein 2, partial [Euschistus heros]	0.24	0.32	0.52	1-16	4	C1X30-C3X37-C4X16-C6X	PBP_GOBP superfamily	1	0.1	71	6.71	1	0.11	807	89.57
PstrOBP18	c20882_g1	ATGCGCTAGTTTTTTAATTATTATTTAATGAACACAGTTTTATTCGATACCTGACAATAATCCGATAAATGTATAAATTACCTACGTATATTTTTCCGAAAATTAATTTCGCATGAAATTCACATGAAATATGAATCGAATAAAATTAATTTTTTTGCTAGTTTTCAGCGTGGTTGTTTGGCATGTTGAGGCCCGGGCGAAGCAACAGGACGACCTGCAAAGGGTGATCAAAACTTGCATAAAAGCGAGCGACGCCGATGAAGAATTCGTAAAACTCACATTCGACGGCAAATTCCAACCCTCGCTCGAATTCAAAGAGTATTTGTTCTGCTTCGCCCGGGAAGCCGGCATGGTGAACTTGGACAACAGCATGAACAACGATATGATCGAAAAAATGAC…	830	MNRIKLIFLLVFSVVVWHVEARAKQQDDLQRVIKTCIKASDADEEFVKLTFDGKFQPSLEFKEYLFCFAREAGMVNLDNSMNNDMIEKMTAKILKDKRAAKEIRDDCDNTLYDPLNTVYYTFKCFITKIKEMSSAKKRRRRS	142	YES	gb|AHE13797.1|odorant binding protein, partial [Lissorhoptrus oryzophilus]	1e-07	0.26	0.54	1-21	4	C1X30-C3X39-C4X16-C6X	PBP_GOBP superfamily	54	3.79	414	25.97	85	6	2520	185.89
PstrOBP19	c16832_g1	GGGTACTCTTTCGCGAGACGTTCCTCGATCGGTTTAAAATGAAGTACATTTTCCTGTTTTTGTGTTTATGCGTTTGCGTCCAGCATGGACTCTCCGTGATGTCGGAAAAACAATTAGCCGCCACGAAAAAGCTAATTAGAAATACCTGCACGAATAAAGCGGGAGTAGCTCCAGAAAAAGTGGACAATACGTACAAGGGAATTTTCGATTTCGACGACAAGCCTGCAATGTGCTACGCACACTGCGTTATGATGACCTACAAACTGATGAAAAAAGACAACACTTTCGACTGGGAAGAAGGCCTTAAAGTCCTAGAAGCCAACGCGCCGCCTTCTCTACTAAAAAGCGCCACGGGAGCTTTCAAGCACTGCAAAAACGCAGCCAAATCTTTAGACAACA…	571	MKYIFLFLCLCVCVQHGLSVMSEKQLAATKKLIRNTCTNKAGVAPEKVDNTYKGIFDFDDKPAMCYAHCVMMTYKLMKKDNTFDWEEGLKVLEANAPPSLLKSATGAFKHCKNAAKSLDNKCKAALEISKCLYDFDPANYFLP	143	YES	gb|AHA39269.1|odorant-binding protein 4 [Monochamus alternatus]	4e-44	0.52	0.7	1-19	6	C1X27-C2X3-C3X41-C4X10-C5X8-C6	PBP_GOBP superfamily	32868	3867.27	55	5.86	27735	3284.8	76	9.5
PstrOBP20	c16518_g1	CGGATATTAGCCGTAATAAAATTTATTCGGTCCAGCAATATTAAACAATCTGGGTGCTTCAGTTAATATCACATCAGTAATACAGCAATGAGGTCATTAAAAATTGTTTTTCTATTGGTTTTCATCACCGAAACCACCCTAGCCTCTTCGATAATAGACAACCCGTTGGGGAAGCTGCAGGCGAAGAACGTCCTCGCGAGCTGCAAGGACAAATCGGGCGCGACCCGGGAAGATTTCGAGACGTTGAGGTTGCGCCAAATACCGGAGACGAAGTCGGGCAAGTGCCTGATGGAGTGCATGTTCGAGAACGCCGGTATCATGAAGGACGGGAAATTCAACAGGGCCGGCGCGGTCGTGGTGCTGACGCCGGCCCTGCAGGGCGACCTGACCAAGCTGGGG…	787	MRSLKIVFLLVFITETTLASSIIDNPLGKLQAKNVLASCKDKSGATREDFETLRLRQIPETKSGKCLMECMFENAGIMKDGKFNRAGAVVVLTPALQGDLTKLGKLKQLGQTCEDELASKKYANCEGGRKVLECLARNGKKFGVGFVSVKKE	152	YES	ref|XP_008200270.1|PREDICTED: general odorant-binding protein 28a [Tribolium castaneum]	4e-16	0.35	0.62	1-19	6	C1X26-C2X3-C3X42-C4X11-C5X8-C6	PBP_GOBP superfamily	33	2.48	0	0	39	2.95	0	0
PstrOBP21	c44638_g1	GGAAACCAGCTACTGAACCACAAGCAAAGTGTTTCCGAGCTTGTTTGCACGAAACGTTCGGATCGATGAAAGACAATAAATTCAGTCGTGAGGGTTTCATTGCAATGATGTCTATGAAATTCCAAGGGAATGCGGAAAAAATGAAAATTGTCAATGAAGTTGCCGATGTGTGTGCTAACGAGGGAGATTCGGATAGGTGTGAAGCAGGCGCAAAAGTATGCAAATGTTTGGGCGAAACCAGCGCAGCTAAAGGACTGTTTGCATAAAATATAATTGGATTACGA	284	MKDNKFSREGFIAMMSMKFQGNAEKMKIVNEVADVCANEGDSDRCEAGAKVCKCLGETSAAKGLFA	66	NO	ref|XP_005184493.1|PREDICTED: general odorant-binding protein 28a-like [Musca domestica]	4e-09	39%	55%	NO	－	C4X8-C5X8-C6	PBP_GOBP superfamily	6	2.79	0	0	0	0	0	0
PstrOBP22	c37197_g1	CAAACGCGAACTTGAGATAAACTAAATTTTTAGCGTATATATCGGATCCAACGTCAGTGACTCAAAAGTTATGAAGTTTTTTATCGAAATTTTTATACTTGTGGTTGCCGCTTTTTGCCTGGTTACTGCCGATAGGCCAGATTTTGTGACGGATGAGATCTTAGAGATGGTGGCTAGTGACAAGGCTCGATGCATGAAAGAACACGGAACAACCGAATCAATGATCGACGCTGTGAATGAGGGTAACATTGTGAACGATCGAGCCATCACCTGCTACATGTACT	284	MKFFIEIFILVVAAFCLVTADRPDFVTDEILEMVASDKARCMKEHGTTESMIDAVNEGNIVNDRAITCYMY	71	NO	ref|XP_011304865.1|PREDICTED: general odorant-binding protein 69a [Nasonia vitripenn is]	5.36e-18	59%	76%	1-20	－	C1X26-C2X	PBP_GOBP superfamily	3	1.4	0	0	0	0	0	0
PstrOBP23	c16775_g1	TGCTTACACATGATATATTTCTAAAATGAAAGCAATAAGTTCATAAGGTTATCCTAAAATTGCAATTATATGTAATTATACAGATAATTTAATGAATATAATAGGTATATCCTAGAAGAGAGCATTATTAATATTGAAGCAAACCTTACGTTAGTAACAAATATATTCTTATATACGCATCAAAGATGAAGTGTTTAATAATTCTTGCTTTTTGTGCATTCGTTACATTCGCTGATTTACATTCAGAACTGCAAGTTATGAAAACTCGCCAGACAGAATGCGAAAATTCACTGGGAGAGCCAAAAAATTTCATGGAAAAACTAGTCGCAAAAGAAGATTTAGGAGATATGGAAAAAGCAAAGAAAATGAACCTCTGCTTATTCATCAAGATGGGTTTGA…	720	MKCLIILAFCAFVTFADLHSELQVMKTRQTECENSLGEPKNFMEKLVAKEDLGDMEKAKKMNLCLFIKMGLISETGEILQDKLKAHLKKLTNDENIRKRGMEQCGKNNGNNPTEVSWNFVNCMKNLFPEVFPIDFQTSPNNVVHDK	146	YES	gb|AGK24578.1|odorant-binding protein 2 [Chilo suppressalis]	5e-08	0.28	0.46	1-18	4	C1X31-C3X39-C4X17-C6X	PBP_GOBP superfamily	148	12.53	298	22.65	101	8.61	231	20.63
PstrOBP24	c18901_g1	AATTATATACTTACAAAAGTGACAATTAAGTACTGCTTAAATTTAGATAATTACAGTTTGTAAGTGAAAAACGGAACGTATCGAGTTGAATTAATTAATGGAATTAAAACAAACTAGGTATCTTATTAGTGTTAGGTAATTAAACCAATTTGACTACGAAGTAGATAAAAAATATTCAAAATGTCTCTCAGATTCTTAATTTATTGGAAACGAAGTGATTTTTTTATATTTTTTGCAACAAACTAGGACGATATTTCATTCAAATACTGTATTGTAAACCCTAAGATTTCAAATTCTATTACTACCTTAAATCACTTAAAATAAAAGTAAGCTACTAAAATTTTCAAACCAGACCTGTTGAGTAATTAGTAGCAATTAATTTAATAATAATCTTATAAT…	1035	MISWVCIFALVLNSVFGMPSIDVQKFRTDVRDLAKELHKTCVNKANIDEGTVQNVKKGIFQNEDKLKVYLTCVWSESTVLENGKFNTKIFNDFLPSEYKDVSKKVADCFDKFSGEKSIEDRVLKMEKCRYETDPENYIMI	140	YES	gb|AHE13800.1|odorant binding protein, partial [Lissorhoptrus oryzophilus]	5e-13	0.27	0.56	1-17	4	C1X30-C3X35-C4X19-C6X	PBP_GOBP superfamily	17066	907.61	595	28.15	13943	745.92	380	21.17
PstrOBP25	c276_g1	ATTACACACAACGAAGTACTTACAATAATGCATCTAATTAATGGAATAAATGCAGCGCAAACAGAAAATATTTTCTTCTGATAAGTTACGAAATTTATTGTAATGTCAACGAATTTGACCTAAGCTAATAAATACGGGTAGCTTATCTAGATATAAATAGTACCAACAACTAACCTGTTATTAAGTTCAGATTTGCTCATCAATCATGAAGTTTAGTTACATTGCCTTCTGCTGCCTTTTGGCTTTGGCCTTTGCCGAACAAGGAAACGAACAACAAAAACTTAGTGAGGCTCACGATGCTTGCCAGAGTAATCCTAACACCAAACTTTCACATGAAGCCATGATGCACATGGAGGGATCCAACGATCCCAACCTTGGCAGGCACATGCTCTGCATGAA…	944	MKFSYIAFCCLLALAFAEQGNEQQKLSEAHDACQSNPNTKLSHEAMMHMEGSNDPNLGRHMLCMNVKLGIQNENGDVNVEELKKDLERHLKDAAKVTEVVGECGKRQAGASKEDVAIALARCLGKYLGNVHNHHGAHGEHHEGHHEGHHEGHH	153	YES	gb|ADD82417.1|minus-C odorant binding protein 4 [Batocera horsfieldi]	6e-12	0.35	0.6	1-17	4	C1X28-C3X39-C4X16-C6X	PBP_GOBP superfamily	4158	247.76	14085	748	2271	136.13	13960	872.41
PstrOBP26	c19342_g1	ATTAATAATCGCATAACAACACAAATATACTCGTTACAATCACCAGAAATGAAGCATCTCCCAGTCGCAGCTCTTTTTTGCGCTATATTTCGATTAAATCCGACCCTCGCGGTGTCCCCACCGGGCCCCACCGACGCCCTGCCCTTCGAAGACGACGCCCGCAGCGCCCGAGAAAAATGCCAGGGCACGAAAATGACCCGATTGGAGCCCGAAATCGAACGAAAACTGTTCGGGCACGAGCCCCTCGAGCCCCACCAGATCGAGTACCACGCCCTGTGCTTGTGCATCGAGATGGGCCTGATGAAAATCACCGGGGAAGTTTCCCAGGAAAACGTCAAAAGTCACCTGGCTCGCGTCATTAGAGACGAGGCCGCTCTCCAGAGACAGTTAGAAAGATGC…	779	MKHLPVAALFCAIFRLNPTLAVSPPGPTDALPFEDDARSAREKCQGTKMTRLEPEIERKLFGHEPLEPHQIEYHALCLCIEMGLMKITGEVSQENVKSHLARVIRDEAALQRQLERCIEAGPTALQTSMHLFFCLHDAMMTHHDLYSQNGIPLFGPKALDYGSPLNTAATQPNPNTIITNDTSKSTAASNSTAASK	196	YES	gb|AHE13792.1|odorant binding protein [Lissorhoptrus oryzophilus]	0.000367	28%	47%	1-21	5	C1X32-C3X39-C4X18-C6X	PBP_GOBP superfamily	313	26.26	836	67.42	136	11.48	621	60.55
PstrOBP27	c19191_g1	CCTGTTCATGGGACACAAGGAGGGGGCAGTGTGAATCCCGATATTCAGATAGCAAAATGTTCAAATTCGCATTGTTCGCTTTGATCGCAGTTGCTGCAGTTATTTGCAGTGCTAAAGAGGCCGAAGACCTGTTCATGGGACACAAGGAGGCCCACGAGGAGTGCAAGAAGGAAACGGGCTTCGATGGAGAAGCCTTCCACAAGGCCCTGATGGGCGGCGCCCCCGACGACAAAGCCAAACAGCACGCTCTTTGCTACGGCAGCAAAATCGGCCTGACCGACAGCGATGGAAAGCCCAGCTTGGACAAGATCAAGAAGATGCTGGAAGATAACTATCCCGACACCGCGGCCGATTTGATCCAGAAATGCGTCTCTGCGAACGGCGGCGATGACGAAGAAG…	521	MFKFALFALIAVAAVICSAKEAEDLFMGHKEAHEECKKETGFDGEAFHKALMGGAPDDKAKQHALCYGSKIGLTDSDGKPSLDKIKKMLEDNYPDTAADLIQKCVSANGGDDEEVAFNIAQCLAHEMDKN	130	YES	gb|AAO18186.1|13 kDa hemolymph protein d precursor [Tenebrio molitor]	3e-07	37%	50%	1-19	4	C1X29-C3X37-C4X17-C6X	PBP_GOBP superfamily	104016	14077.1	1170	144.05	73905	10069.6	1805	260.47
PstrOBP28	c5969_g1	GATGTTATTTTGTTTAATATTTACTTGATAGTAAAATTTCTGTAGGTCTTTACAGAATGTTGCTTTTAGTGTTAAGTGCAATTTTTTGTACTACCTTGTCTACGGCACTGGATATTCCCGACGGTATGGCGACTGATATGATGAAAGAAGTTACAGGTTGCATAGATAAAACTAAAATCGATTTCGAACTTTTGCTGAAACTAAAGGAAGGAGTTTTCGAGGACAATCCGAAAGTTAAGGAATTTTTGGTGTGCTTGTATAAAAACTTGGGAGGTTTCAACGGAAATAACGAATTGCAAACTGATTTTATAAAACAGAAAATGCAAATGGTATCAGGCGAGTCCAAGATTGTCGATGAAATTGTGAAAAAGTGTGTAATACAGAAGAAGACGCCCGAGG…	515	MLLLVLSAIFCTTLSTALDIPDGMATDMMKEVTGCIDKTKIDFELLLKLKEGVFEDNPKVKEFLVCLYKNLGGFNGNNELQTDFIKQKMQMVSGESKIVDEIVKKCVIQKKTPEETAFECTKCVYNALPEEEKKSMKET	139	YES	gb|EFA07429.1|odorant binding protein C09 [Tribolium castaneum]	1.17e-10	30%	55%	1-17	5	C1X30-C3X39-C4X16-C6X	PBP_GOBP superfamily	20	2.76	0	0	19	2.64	0	0
PstrOBP29	c22884_g1	GGCAAAACAAAAATCGTGTTTACCGACCGGTCGAAACGTAAAATCCCATCAATATTCGTCGATAGAAAAATCAATATAAAAGAACTCCCAATCACTCGATTCAAAACATATCAGTTTACAGTCTCCTATCGAACAGTAACCAATATTCGAAAAAATATAAAAATGAAGGCCTTTTTGGTATTCGCCTGTTTGATAGCCGCCACATTCGCGGCGCTGCCGGCGAGCGAAGTGCGCTTCCTGAAACAAGTCCATGACAGCTGTCAATCGAATCCCGCGACCTACTGCGACGAGAACAAGCTGAGAAATTTGCTGAGCAACCTCGACGACCGGCAGGTGGGGATCCACATGAGCTGCATGGCGATCAAAGCGGGCCTGCAATTGCCCAACGGCGATTTGAAT…	1872	MKAFLVFACLIAATFAALPASEVRFLKQVHDSCQSNPATYCDENKLRNLLSNLDDRQVGIHMSCMAIKAGLQLPNGDLNPPTMRIKIGLAVQPSLVEGVMEKCSKRAENAGKTANQMWACFIQNGADYYHKL	132	YES	gb|AHA39267.1|odorant-binding protein 2 [Monochamus alternatus]	4.2e-27	50%	64%	1-16	5	C1X30-C3X38-C4X16-C6X	PBP_GOBP superfamily	1939	51.86	4408	104.15	643	17.29	3085	85.92
PstrOBP30	c16455_g1	TAGTTAGCAACAAATACTATATTGTTAAAGATGAAGTGCTTGATAATTCTTGCTTTTTGTGCAGGCGTTACATTCGCTGAATTACGTTCGGAACTGAAACACATAAAAGACCGCCAGACGGAATGCGAAAAGTCGCTGGGAGAGCCGAAAAATTTCATGGAAAAGCTGGTCGGCAAAGAAGATTTAGGGGACATGGAAAAAGCGAAGAAGATGTGTCTCTGCATATTCGTCCGTATGGGATTGATTACCGAAACTGGTGAAATAGTGCAAGACAAACTAAAAGAACACCTTAAAGGACTCACCGATGACGAAGAGATAAGAAAGCGGGGTATGGAACAATGCGGAAAG	348	LLKMKCLIILAFCAGVTFAELRSELKHIKDRQTECEKSLGEPKNFMEKLVGKEDLGDMEKAKKMCLCIFVRMGLITETGEIVQDKLKEHLKGLTDDEEIRKRGMEQCGK	109	NO	sp|Q27017.1|B1_TENMO RecName: Full=B2 protein; Flags: Precursor, partial [Tenebrio molitor]	0.000918	31%	51%	1-19	－	C1X31-C3X39	PBP_GOBP superfamily	14	3.94	21	5.6	0	0	0	0
PstrOBP31	c15486_g1	AAACTAGCGAAATTAAAAATGTAGGTATCATTTGTGATTTTTATATCATATTGCAAATAACAACATATTCAACTAGAAATATGAAGCAAGTTTTGTTTTCTTTGGTCATCATCAGCATCTGTTACCTCCAGTTAGTGGAGCTCTTGACCGATGAGCAACAGAAAAGAATCAACGAGAAACGCGATGAATGCGTCAAAGAAACCGGCGTGGATACCACTGTGTTAGCAGAAGCCCGAAAAGGCAATTTCGCCAACGACGCCAAATTGAAGCAGCACATTCTGTGCGTGGGCGAGAAGCACAATTTCATCAAGGATGGTGTAGTCCAGAAGGATGTGGTCATGACACAAGTAACCGCCATCCTGGGAGATGCCGATTTGACCCAGCAACTCTACGACAAGT…	567	MKQVLFSLVIISICYLQLVELLTDEQQKRINEKRDECVKETGVDTTVLAEARKGNFANDAKLKQHILCVGEKHNFIKDGVVQKDVVMTQVTAILGDADLTQQLYDKCIQDKGSLLETAFAIAQCYISNTHVAVI	134	YES	gb|AKK25143.1|odorant binding protein 19 [Dendroctonus ponderosae]	4e-17	41%	59%	1-21	4	C1X30-C3X35-C4X19-C6X	PBP_GOBP superfamily	296	35.2	14	1.51	236	28.25	4	0.51
PstrOBP32	c6073_g1	GTGAATTAACCATGAGAAGCTTAATAGTGCTCGCTTTATTTGCAACCCTAACATTGGGTTTTCATATAAATGATGAAGAAGAGATAAGCCTCAGGAGGATTCACGGGGACTGCCTTCAGCAGTATTACATCCCCAGCCACTTCCTCACCCACCGTCATGAATACCACCGCATTCCGAAGCTGAAGGAGCACCTGGCCTGTCTAGCCCAAAATTACGGATTCATGAGTGAAACGGGCCACTTCGACACCTCGATCATCTACAACAAGCTCAGTAACGCCTGCGACAGCGAAGACGCTGAACTAATCATGAACAAATGCGCAATTGAACTGGACGATATTTTCGAAACGGCAGCGAAATTCTGGTACTGCTTGGAAGACGAAGGCTTGCCCTACATGAGTC…	470	MRSLIVLALFATLTLGFHINDEEEISLRRIHGDCLQQYYIPSHFLTHRHEYHRIPKLKEHLACLAQNYGFMSETGHFDTSIIYNKLSNACDSEDAELIMNKCAIELDDIFETAAKFWYCLEDEGLPYMSRFIDYYQ	136	YES	gb|AJM71491.1|odorant-binding protein 17 [Tenebrio molitor]	2e-07	29%	48%	1-16	5	C1X28-C3X38-C4X16-C6X	PBP_GOBP superfamily	35	5.59	23	3.37	12	1.93	76	13.02
