# Supplementary material for: Differential Expression Analysis of Chemoreception Genes in the Striped Flea Beetle Phyllotreta striolata Using a Transcriptomic Approach
Source: PLoS One. 2016 Apr 11;11(4):e0153067. doi: 10.1371/journal.pone.0153067 (PMC4827873; doi:10.1371/journal.pone.0153067)
Supplement: S9 Table — (XLSX) [file pone.0153067.s014.xlsx]

## Sheet: S9 Table
S9Table. Candidate chemosensory protein transcripts identified in P. striolata antennal and abdominal transcriptomes.
Name	Gene ID	Transcript	Length (bp)	AA Sequence	ORF (aa)	Full Length	Blastx best hit	e -value	Identities (%)	Positives (%)	Peptide signal	Cys count mature	Cys Formula	Pfam	Read_count(female antenna)	RPKM/FPKM(female antenna)	Read_count(female terminal abdomen)	RPKM/FPKM(female terminal abdomen)	Read_count(male antenna)	RPKM/FPKM(male antenna)	Read_count(male terminal abdomen)	RPKM/FPKM(male terminal abdomen)
							Reference/Sequence name/species
PstrCSP1	c4984_g1	GAAAAATACACCACCAAATACGATGGTGTCGATGTGGACGAAATTCTCAAGTCTGATCGCCTGTTCAACAACTACTTCAAATGTTTGATGGACAAGGGAAAATGCACCCCAGACGGTAGCGAATTGAAACGCGTATTGCCCGATGCATTGAAGACAAATTGCAGCAAATGCAGTGAAAAGCAAAAGTCCGGCACCGAACATGTTATCAAATTCTTGATTGACAACAAGCCAGAACAATGGGAAGCACTACAGAACAAATACGATCCGGAACACATCTACACCACCATGTTCCGAGATGAGGCCAAGAACCATGGAATCAATGTCTAAATGTTTTAACGGAAAGGAACAACAAATGGAAAAACCAAACCGATAATGATGATTGTCTGTATTTATGATGAT…	527	MDKGKCTPDGSELKRVLPDALKTNCSKCSEKQKSGTEHVIKFLIDNKPEQWEALQNKYDPEHIYTTMFRDEAKNHGINV	108	NO	ref|XP_317405.3|AGAP008054-PA [Anopheles gambiae str. PEST]	1e-53	75%	89%	NO	4	C1X6-C2X18-C3X2-C4X	OS-D superfamily	27	3.59	0	0	0	0	0	0
PstrCSP2	c20924_g1	AAAGTTTTTAGATTTTTTTACTAAGATTTATTTACGCTTATAATTAGAAACGCGGAAAATTAAAAAACAATCACTTTAGATTTTTCTTGGAAACAGGCTAGGATAATTTCGATTATAATGCAACCATTAAATGCAAATATATTTCGAATGAAATGCGAGCCTACAGCCTACATATCTGCAAAAAATTCATTTCTAATGAAAAATCAATGTGAAAATTTAGTTGTGTAACCTTAGTATGAAACAAATTGTACCCATAAACAGTGGAAAATTTGAATATATATAATTAATTTAGTCCTATCTGTATAATAAAAATTTCAATTAAATAAACCTGACACGTGCAAAGGCGCACATTTTGTGAATACGAAACGAATTAATTTCATTTGCCATTGACTACCCACA…	1063	MLKYRGIIVIFFVATIVLATSEVTQKSSTEKSSVSDEALEATLKDKRYLMRQLKCALGEGPCDPVGRRLKSLAPLVLQGSCSQCTEQEQRQIRKVLGYMQVNFPKEWNKILRQYAG	116	YES	gb|AEE61984.1|unknown [Dendroctonus ponderosae]	8e-42	78%	91%	1-19	4	C1X6-C2X18-C3X2-C4X	OS-D superfamily	225	11.58	128	5.86	177	9.17	342	18.43
PstrCSP3	c43415_g1	ATGAAGGCTACTTTGGCAATGGTGTTGTGCATGGCGGTGGTGGCCATGGTCATGGGGGCCGACGAAGTCAAATACACGACGAGATTCGACGGCATCGACATCGATCAGGTCCTGCACAACGATCGGATTCTCAAATCCTACATCAATTGCCTGCTCAAGGATGCCGCCTGCAGCCCCGACGCCCGCGAGCTCAAACGACTGCTTCCCGACGCTCTGGCGACCAACTGCGAGAAGTGCAGCG	241	MKATLAMVLCMAVVAMVMGADEVKYTTRFDGIDIDQVLHNDRILKSYINCLLKDAACSPDARELKRLLPDALA	73	NO	ref|XP_011504347.1|PREDICTED: ejaculatory bulb-specific protein 3-like [Ceratosolen solmsi marchali]	2e-23	74%	87%	1-19	－	C1X6-C2	OS-D superfamily	1	0.8	0	0	0	0	0	0
PstrCSP4	c16891_g1	GAAATACCTTTCACGTGAACAAACCAAAATGAAATACTTAATTTTGTGCATTTTAATCGGCGTTGTTGCTGCCGAAAAGCTATATACCACCAGGTACGATAACATCGATTTGGACAAAATTTTGAAAAACACCAGGCTGTTGAATGTGTACATCGGTTGCCTTATGAGTAAGCCGAGGGCTGTTTGCAATAATGAAGGAACGTACTTAAAGGCAAAGCTTCCTGAAGCCATCGACAACGACTGCAAGCTTTGCACCGACAGACAGAAAATCGGAGCTTTCAAAGCTATCGATTACCTAATCAGTAACCATGCAGCGATCTGGCGGGAGATTCAGATGAAATTTGATCCCGATGACGAGTTCAGAGTCAGGAACAAAGTCCTCCTCGAATACTGCCATCA…	563	MKYLILCILIGVVAAEKLYTTRYDNIDLDKILKNTRLLNVYIGCLMSKPRAVCNNEGTYLKAKLPEAIDNDCKLCTDRQKIGAFKAIDYLISNHAAIWREIQMKFDPDDEFRVRNKVLLEYCHQHEDDFNDEEFLALFKRYVKPRVH	147	YES	gb|AAF71289.1|chemosensory protein [Mamestra brassicae]	1e-27	48%	67%	1-15	4	C1X8-C2X18-C3X2-C4X	OS-D superfamily	50	6.01	8	0.87	45	5.44	9	1.15
PstrCSP5	c22445_g1	TTTTTTTTTTTTTTTTTTTTAATATAATAACTTTATATACTTTTCAACAATTACAAACATCTAATTAAAATAATAACTTTTCTATCACAAAGGGGAAAAATGCATCTCTCAATGATTAAATGGTTCCATTAGGCATCTATCTATATTTTTTCTTTAATTTTAAGTAGATACTCAATTCTTCGAGTCCTTTATTTCCTTTTCGTATTTCGCCTTGTAGGTTCCATCCTTATCATAAATGGCCTCTAAATCACTGTACCATTCCGATTTGTTATCAATAAGATGCCTGATAATTTTCTTACTTCCTTTCTTCTGAACTTCGCTGCATTTGGAGCAATCGGTTTGCAGGGCGTCCGGAAGCACTCTTTTCAATTCAGCTGCATCGGTGGTGCATTTTCCCGT…	2833	MSPDVNDVIYSMKTFKIKVDLRLLILVHLVLLSSAALPENSKYTTKYDNVNLEEIVHSERLLKNYVDCLLDKGHCTPDGLELKKNMPDAIETDCSKCSEKQKEGSDFIMKYLIDNKPEYWNPLQEKYDPTGSYKTRYFESKKLEVKVEPISQAS	154	YES	gb|AFI45003.1|chemosensory protein [Dendroctonus ponderosae]	3.21e-52	77%	92%	NO	4	C1X6-C2X18-C3X2-C4X	OS-D superfamily	84988	1447	1081	16.22	73327	1255.42	1408	24.91
PstrCSP6	c3698_g1	TTGCTCCAAATGCAGCGATGTTCAAAAGAGAGGAAGCAAGAAAATTATCAGACACCTCATTGACAACAAACCGGAATGGTACAGCGATTTGGAGGCGATTTACGATAAGGACGGAACGTACAAAGCGAAATACGAGAAGGAAATAAGGGATGCAAAGAATTAAGTTTTTTTACCTAGAATGAAAGATGCAAATGTAGATAATAGATAACTAATGGAATTTTGCAATCAATAAGAAGCCTTTTTCCTTTTGTGATAGAAAAG	261	MFKREEARKLSDTSLTTNRNGTAIWRRFTIRTERTKRNTRRK	42	NO	gb|AHE13803.1|chemosensory protein 8 [Lissorhoptrus oryzophilus]	9.6e-16	69%	85%	NO	－	－	OS-D superfamily	4	2.42	0	0	0	0	0	0
PstrCSP7	c16583_g1	CCGGGGACATTAGTCAAAGTAATTGCAAACTCGTGTAAACTATCGCAAAAATGAAGGCGGCTATAATTTGTTGTGCTGTTGTTTTGGTAGCTATTGTTTCGGCTAAACCGGCCGAAGACAAATACACCACCAAATACGATAACATCGATTTGGATGCTATTATTAAAAGTGATAGATTGTTGAAGAATTACGTTGATTGCCTAATGGATAGGAAAGGTTGCACCAAAGAGGGAGAAACCTTAAAAGCAATCCTTCCCGACGCGCTAAAGACCAAATGCGCCAAGTGCAGCGAAAGCCAAAAGAACGGAGCCAAGAAGATGATTCGGTACATGCTGAAGAATAAGAAGGACATGTGGAAAGAACTGGAGGCTGTCTACGATCCGGAGGGCATCTACAAGA…	557	MKAAIICCAVVLVAIVSAKPAEDKYTTKYDNIDLDAIIKSDRLLKNYVDCLMDRKGCTKEGETLKAILPDALKTKCAKCSESQKNGAKKMIRYMLKNKKDMWKELEAVYDPEGIYKKTFADELKAEGIEI	130	YES	ref|NP_001039280.1|chemosensory protein 12 precursor [Tribolium castaneum]	2.52e-44	67%	83%	1-18	4	C1X6-C2X18-C3X2-C4X	OS-D superfamily	47962	5857.45	5301	586.83	54212	6664.64	5509	715.28
PstrCSP8	c12220_g1	CAAACCCAAATTATCCAGTATTTTTAAATTTAATTACCGTTAACAATCGATATTTCCAGAAGATCATTGTCATCAATTTATTGACATTAATTTGAACTAAAAAGCCATGCAACAAATTTAGTCCAAAATATTCAAATTTAGGTATATGTGTCTATGAATCACGGAAGTAATAAATCCGAGAAAATTCAGTTTAAAGACCTCTTATCTGAAGTGCACGGTTATTTCAAAATTATTCACTTCTTCGTATTGCTCAACGGATGACCTTAAAGATAATAATCTGAAAGAAATGTCATTCATTCTCTCGGTCTCTCTAGGGAGAAAGTATCTACAAGAATACCGTACATATAAACTTCTGTGCCGGTATCTGGTGTTTCAGTTTCAGTACAGTTCGAATAGCAT…	821	MNNLTTVFFVLAVFCGVNGQGGPRGALTGRNYMERQLLCALEKGPCDVLGNQIKGALPEIIGNNCRACDPKQRSNARKMANVIRERYPEVWNALVEKYSRA	101	YES	gb|AJO62209.1|chemosensory protein CSP3 [Tenebrio molitor]	2e-28	57%	72%	1-19	4	C1X6-C2X18-C3X2-C4X	OS-D superfamily	42	2.99	12	0.76	51	3.65	9	0.67
