# Supplementary material for: Differential Expression Analysis of Chemoreception Genes in the Striped Flea Beetle Phyllotreta striolata Using a Transcriptomic Approach
Source: PLoS One. 2016 Apr 11;11(4):e0153067. doi: 10.1371/journal.pone.0153067 (PMC4827873; doi:10.1371/journal.pone.0153067)
Supplement: S10 Table — (XLSX) [file pone.0153067.s015.xlsx]

## Sheet: S10 Table
S10 Table. Differential expressed chemoreception genes in each tissues.
Name	Gene_id	FA_readcount(FAvsFAB)	FG_readcount(FAvsFAB)	log2.Fold_change(FAvsFAB)	p.value(FAvsFAB)	q.value(FAvsFAB)	Signature(FAvsFAB)	MA_readcount(MAvsMAB)	MG_readcount(MAvsMAB)	log2.Fold_change(MAvsMAB)	p.value(MAvsMAB)	q.value(MAvsMAB)	Signature(MAvsMAB)	FA_readcount(FAvsMA)	MA_readcount(FAvsMA)	log2.Fold_change(FAvsMA)	p.value(FAvsMA)	q.value(FAvsMA)	Signature(FAvsMA)	FG_readcount(FABvsMAB)	MG_readcount(FABvsMAB)	log2.Fold_change(FABvsMAB)	p.value(FABvsMAB)	q.value(FABvsMAB)	Signature(FABvsMAB)	Note
PstrOR1(Orco)	c25590_g1	645.467	2.54225	7.9881	1.1714e-134	2.2459e-132	TRUE	672.754	3.36635	7.6428	9.9295e-151	2.2048e-148	TRUE	665.693	656.046	0.021059	0.075946	0.99962	FALSE	2.59239	3.28245	-0.34049	0.78614	0.99903	FALSE	A>AB
PstrOR2	c25771_g1	5.03333	0.34667	3.8599	0.032867	0.1404	FALSE	5.57446	0.480907	3.535	0.022997	0.10226	FALSE	5.19105	5.43602	-0.066524	0.79635	0.99962	FALSE	0.353508	0.468921	-0.4076	0.90262	0.99903	FALSE
PstrOR3	c26013_g2	9.09693	1.19409	2.9295	0.011011	0.054854	FALSE	7.9447	6.6846	0.24915	0.65431	0.99729	FALSE	9.38199	7.7474	0.27618	0.86982	0.99962	FALSE	1.21764	6.518	-2.4203	0.047967	0.41535	FALSE
PstrOR4	c39206_g1	0.461773	0.0385189	3.5835	0.52967	0.99259	FALSE	0.52672	0	NA	NA	NA	NA	0.476243	0.51364	-0.10906	0.92557	0.99962	FALSE	0.0392787	0	NA	NA	NA	NA
PstrOR5	c8477_g1	0	0	NA	NA	NA	NA	0.0438934	0	NA	NA	NA	NA	0	0.0428033	NA	NA	NA	NA	0	0	NA	NA	NA	NA
PstrOR6	c43032_g1	0	0.0385189	NA	NA	NA	NA	0	0.0480907	NA	NA	NA	NA	0	0	NA	NA	NA	NA	0.0392787	0.0468921	-0.2556	0.98062	0.99903	FALSE
PstrOR7	c39187_g1	0.0461773	0	NA	NA	NA	NA	0.0438934	0	NA	NA	NA	NA	0.0476243	0.0428033	0.15398	0.99935	0.99962	FALSE	0	0	NA	NA	NA	NA
PstrOR8	c26878_g1	1.89327	0.577784	1.7123	0.4111	0.97705	FALSE	1.9752	0.432816	2.1902	0.2826	0.76747	FALSE	1.9526	1.92615	0.019676	0.92268	0.99962	FALSE	0.58918	0.422029	0.48137	0.86323	0.99903	FALSE
PstrOR9	c20732_g1	9.92812	0	4.3115	0.001925	0.011576	FALSE	9.83211	0	4.2975	0.0013635	0.0081516	FALSE	10.2392	9.58794	0.094815	0.91768	0.99962	FALSE	0	0	NA	NA	NA	NA
PstrOR10	c26184_g1	51.3954	0.34667	7.2119	6.4702e-13	1.217e-11	TRUE	73.0824	0.192363	8.5696	2.0409e-16	4.1851e-15	TRUE	53.0059	71.2675	-0.42709	0.023544	0.70515	FALSE	0.353508	0.187568	0.91433	0.81694	0.99903	FALSE	A>AB
PstrOR11	c23923_g2	22.7696	0	5.509	9.8233e-07	1.0202e-05	TRUE	25.8541	0.0480907	9.0704	2.1188e-06	1.9387e-05	TRUE	23.4831	25.212	-0.10249	0.52258	0.99962	FALSE	0	0.0468921	NA	NA	NA	NA	A>AB
PstrOR12	c30945_g1	3.50948	0	NA	NA	NA	NA	2.50192	0	NA	NA	NA	NA	3.61945	2.43979	0.56901	0.73057	0.99962	FALSE	0	0	NA	NA	NA	NA
PstrOR13	c22005_g1	22.0335	0.115557	7.575	3.3913e-06	3.2911e-05	TRUE	31.2196	0.288544	6.7575	6.0601e-09	7.216e-08	TRUE	22.724	30.4443	-0.42196	0.14199	0.99962	FALSE	0.117836	0.281353	-1.2556	0.7955	0.99903	FALSE	A>AB
PstrOR14	c23923_g1	3.36679	0.0770378	5.4497	0.059969	0.23074	FALSE	8.38275	0.288544	4.8606	0.0024765	0.014038	FALSE	3.47229	8.17457	-1.2353	0.11372	0.99962	FALSE	0.0785573	0.281353	-1.8406	0.73029	0.99903	FALSE
PstrOR15	c25271_g1	15.9774	0.154076	6.6962	4.7614e-05	0.00039634	TRUE	13.2997	0.240453	5.7895	0.0001162	0.0008372	TRUE	16.478	12.9694	0.34543	0.73049	0.99962	FALSE	0.157115	0.23446	-0.57753	0.90409	0.99903	FALSE	A>AB
PstrOR16	c3449_g1	0.50795	0.0770378	2.721	0.56366	0.99259	FALSE	0.746187	0.0961813	2.9557	0.43974	0.99729	FALSE	0.523868	0.727656	-0.47405	0.80641	0.99962	FALSE	0.0785573	0.0937842	-0.2556	0.9726	0.99903	FALSE
PstrOR17	c28747_g1	8.45045	0.0770378	6.7773	0.003155	0.017992	FALSE	8.29585	0.192363	5.4305	0.0023548	0.013433	FALSE	8.71525	8.08982	0.10743	0.93846	0.99962	FALSE	0.0785573	0.187568	-1.2556	0.83241	0.99903	FALSE
PstrOR18	c30332_g1	0	0	NA	NA	NA	NA	0	0.0961813	NA	NA	NA	NA	0	0	NA	NA	NA	NA	0	0.0937842	NA	NA	NA	NA
PstrOR19	c45021_g1	0.0461773	0	NA	NA	NA	NA	0.13168	0	NA	NA	NA	NA	0.0476243	0.12841	-1.431	0.82706	0.99962	FALSE	0	0	NA	NA	NA	NA
PstrOR20	c24069_g1	4.94097	0.0770378	6.0031	0.022404	0.10076	FALSE	4.52102	0.144272	4.9698	0.025824	0.11303	FALSE	5.0958	4.40874	0.20894	0.95981	0.99962	FALSE	0.0785573	0.140676	-0.84056	0.89579	0.99903	FALSE
PstrOR21	c14625_g1	14.6844	0	4.8762	0.00010615	0.00083458	TRUE	14.0459	0.0961813	7.1902	0.00011938	0.00085796	TRUE	15.1445	13.6971	0.14493	0.97502	0.99962	FALSE	0	0.0937842	NA	NA	NA	NA	A>AB
PstrOR22	c10898_g1	1.38532	0	NA	NA	NA	NA	1.18512	0.0480907	4.6231	0.25899	0.72075	FALSE	1.42873	1.15569	0.30598	0.93608	0.99962	FALSE	0	0.0468921	NA	NA	NA	NA
PstrOR23	c20299_g1	0.184709	0.423708	-1.1978	0.74183	0.99259	FALSE	0.52672	0.336635	0.64585	0.81511	0.99729	FALSE	0.190497	0.51364	-1.431	0.66215	0.99962	FALSE	0.432065	0.328245	0.39648	0.90118	0.99903	FALSE
PstrOR24	c18442_g1	3.00153	0.0385189	6.284	0.07582	0.28092	FALSE	3.77483	0	NA	NA	NA	NA	3.09558	3.68108	-0.24992	0.71063	0.99962	FALSE	0.0392787	0	NA	NA	NA	NA
PstrOR25	c13489_g1	0.0461773	0	NA	NA	NA	NA	0.219467	0.0480907	2.1902	0.72022	0.99729	FALSE	0.0476243	0.214017	-2.168	0.71653	0.99962	FALSE	0	0.0468921	NA	NA	NA	NA
PstrOR26	c26107_g1	41.9752	4.8919	3.1011	1.914e-08	2.437e-07	TRUE	39.7235	6.58842	2.592	1.2441e-07	1.3107e-06	TRUE	43.2905	38.737	0.16034	0.99645	0.99962	FALSE	4.98839	6.42422	-0.36495	0.68438	0.99903	FALSE	A>AB
PstrOR27	c625_g1	15.1462	0.154076	6.6192	7.2972e-05	0.00058978	TRUE	15.0115	0.0480907	8.2861	0.00015387	0.0010858	TRUE	15.6208	14.6387	0.093676	0.89668	0.99962	FALSE	0.157115	0.0468921	1.7444	0.80039	0.99903	FALSE	A>AB
PstrOR28	c24529_g1	1.38532	0	NA	NA	NA	NA	2.45803	0.0961813	4.6756	0.10335	0.36185	FALSE	1.42873	2.39698	-0.74649	0.54448	0.99962	FALSE	0	0.0937842	NA	NA	NA	NA
PstrOR29	c19192_g1	0.230887	0.0385189	2.5835	0.70545	0.99259	FALSE	0.307254	0.144272	1.0906	0.7907	0.99729	FALSE	0.238122	0.299623	-0.33145	0.9005	0.99962	FALSE	0.0392787	0.140676	-1.8406	0.80741	0.99903	FALSE
PstrOR30	c20654_g1	4.57155	0	NA	NA	NA	NA	3.59926	0.0480907	6.2258	0.045836	0.18518	FALSE	4.71481	3.50987	0.42578	0.79393	0.99962	FALSE	0	0.0468921	NA	NA	NA	NA
PstrOR31	c18261_g1	7.85014	0.115557	6.086	0.0040171	0.022284	FALSE	6.584	0.192363	5.0971	0.0069915	0.035763	FALSE	8.09614	6.4205	0.33455	0.81997	0.99962	FALSE	0.117836	0.187568	-0.67064	0.9016	0.99903	FALSE
PstrOR32	c42569_g1	0.0923546	0	NA	NA	NA	NA	0	0	NA	NA	NA	NA	0.0952487	0	NA	NA	NA	NA	0	0	NA	NA	NA	NA
PstrOR33	c22489_g1	44.9305	0.231113	7.603	3.439e-11	5.6166e-10	TRUE	42.796	0.144272	8.2125	1.4037e-10	1.9399e-09	TRUE	46.3385	41.7332	0.15101	0.97213	0.99962	FALSE	0.235672	0.140676	0.7444	0.87358	0.99903	FALSE	A>AB
PstrOR34	c17616_g1	12.6988	0.0770378	7.3649	0.00037782	0.0026702	TRUE	8.12027	0.288544	4.8147	0.0029357	0.016418	FALSE	13.0967	7.91861	0.72588	0.37721	0.99962	FALSE	0.0785573	0.281353	-1.8406	0.73029	0.99903	FALSE
PstrOR35	c22804_g1	2.35504	4.62227	-0.97285	0.35186	0.8853	FALSE	2.23856	22.1698	-3.308	2.8106e-05	0.00022289	TRUE	2.42884	2.18297	0.15398	0.99538	0.99962	FALSE	4.71344	21.6173	-2.1973	0.00068317	0.011814	FALSE
PstrOR36	c13954_g1	3.64801	0.0770378	5.5654	0.049945	0.1987	FALSE	2.72139	0	NA	NA	NA	NA	3.76232	2.6538	0.50356	0.76568	0.99962	FALSE	0.0785573	0	NA	NA	NA	NA
PstrOR37	c18232_g1	2.4474	0.115557	4.4046	0.12149	0.40847	FALSE	1.66795	0.144272	3.5312	0.21382	0.6263	FALSE	2.52409	1.62653	0.63397	0.74162	0.99962	FALSE	0.117836	0.140676	-0.2556	0.96644	0.99903	FALSE
PstrOR38	c23928_g1	11.8214	0.500746	4.5612	0.00059913	0.0040467	TRUE	11.1928	0.72136	3.9557	0.00082972	0.0051766	FALSE	12.1918	10.9148	0.15962	0.99717	0.99962	FALSE	0.510623	0.703381	-0.46205	0.86571	0.99903	FALSE
PstrOR39	c22314_g2	15.8365	0	4.9852	5.3547e-05	0.0004417	TRUE	14.9878	0.144272	6.6989	5.4503e-05	0.00041217	TRUE	16.3328	14.6156	0.16026	0.9977	0.99962	FALSE	0	0.140676	NA	NA	NA	NA	A>AB
PstrOR40	c20615_g1	2.21651	0.0385189	5.8466	0.12603	0.41964	FALSE	1.62405	0	NA	NA	NA	NA	2.28597	1.58372	0.52949	0.80351	0.99962	FALSE	0.0392787	0	NA	NA	NA	NA
PstrOR41	c32762_g1	0.277064	0.115557	1.2616	0.80527	0.99259	FALSE	0.26336	0.288544	-0.13175	0.99126	0.99729	FALSE	0.285746	0.25682	0.15398	0.99842	0.99962	FALSE	0.117836	0.281353	-1.2556	0.7955	0.99903	FALSE
PstrOR42	c46721_g1	0	0	NA	NA	NA	NA	0.0877867	0	NA	NA	NA	NA	0	0.0856066	NA	NA	NA	NA	0	0	NA	NA	NA	NA
PstrOR43	c22005_g2	19.8031	0.0385189	9.0059	4.2673e-05	0.00035769	TRUE	32.5575	0.0961813	8.403	3.0555e-08	3.4266e-07	TRUE	20.4237	31.7489	-0.63646	0.048177	0.99962	FALSE	0.0392787	0.0937842	-1.2556	0.88105	0.99903	FALSE	A>AB
PstrOR44	c27063_g1	6.41865	0.0770378	6.3806	0.0095152	0.048116	FALSE	5.61835	0.192363	4.8682	0.013211	0.062734	FALSE	6.61978	5.47882	0.27292	0.89355	0.99962	FALSE	0.0785573	0.187568	-1.2556	0.83241	0.99903	FALSE
PstrOR45	c23355_g1	24.2431	11.4016	1.0883	0.042355	0.17309	FALSE	27.6528	21.2561	0.37955	0.25784	0.71856	FALSE	25.0028	26.9661	-0.10906	0.49847	0.99962	FALSE	11.6265	20.7263	-0.83405	0.11433	0.76906	FALSE
PstrOR46	c20475_g1	19.7639	0.154076	7.0031	7.195e-06	6.7445e-05	TRUE	19.8398	0.0480907	8.6884	2.1097e-05	0.00016996	TRUE	20.3832	19.3471	0.075265	0.85005	0.99962	FALSE	0.157115	0.0468921	1.7444	0.80039	0.99903	FALSE	A>AB
PstrOR47	c22753_g2	0.923546	0.0770378	3.5835	0.37408	0.92341	FALSE	0.39504	0.144272	1.4532	0.71178	0.99729	FALSE	0.952487	0.38523	1.306	0.66224	0.99962	FALSE	0.0785573	0.140676	-0.84056	0.89579	0.99903	FALSE
PstrOR48	c22687_g1	8.81987	0.0385189	7.839	0.0036543	0.020481	FALSE	7.81302	0	3.9659	0.0051922	0.027444	FALSE	9.09625	7.61899	0.25567	0.89426	0.99962	FALSE	0.0392787	0	NA	NA	NA	NA
PstrOR49	c45645_g1	1.89327	0	NA	NA	NA	NA	1.62405	0	NA	NA	NA	NA	1.9526	1.58372	0.30208	0.92727	0.99962	FALSE	0	0	NA	NA	NA	NA
PstrOR50	c22314_g3	25.3537	0.154076	7.3624	5.0659e-07	5.4988e-06	TRUE	26.3597	0.0961813	8.0984	4.0847e-07	4.0367e-06	TRUE	26.1481	25.7051	0.024654	0.73203	0.99962	FALSE	0.157115	0.0937842	0.7444	0.89663	0.99903	FALSE	A>AB
PstrOR51	c42076_g1	0	0	NA	NA	NA	NA	0.0877867	0	NA	NA	NA	NA	0	0.0856066	NA	NA	NA	NA	0	0	NA	NA	NA	NA
PstrOR52	c22439_g1	7.75779	1.19409	2.6997	0.024662	0.10969	FALSE	12.9485	0.913723	3.8249	0.00037255	0.0024697	TRUE	8.00089	12.627	-0.65828	0.20222	0.99962	FALSE	1.21764	0.89095	0.45067	0.81528	0.99903	FALSE
PstrOR53	c22314_g1	15.7465	0.34667	5.5053	4.6885e-05	0.0003907	TRUE	13.4314	0.384725	5.1256	0.00011595	0.00083579	TRUE	16.2399	13.0978	0.31022	0.78093	0.99962	FALSE	0.353508	0.375137	-0.085674	0.98365	0.99903	FALSE	A>AB
PstrOR54	c26418_g1	10.159	0.192595	5.721	0.0010577	0.0067334	FALSE	10.0077	0.480907	4.3792	0.001176	0.0071107	FALSE	10.4774	9.75915	0.10245	0.92629	0.99962	FALSE	0.196393	0.468921	-1.2556	0.73793	0.99903	FALSE
PstrOR55	c33581_g1	0.0461773	0	NA	NA	NA	NA	0	0	NA	NA	NA	NA	0.0476243	0	NA	NA	NA	NA	0	0	NA	NA	NA	NA
PstrOR56	c13975_g1	0.323241	0	NA	NA	NA	NA	0.351147	0	NA	NA	NA	NA	0.33337	0.342426	-0.038668	0.95443	0.99962	FALSE	0	0	NA	NA	NA	NA
PstrOR57	c22872_g1	4.29449	0.115557	5.2158	0.034339	0.14541	FALSE	2.76528	0	NA	NA	NA	NA	4.42906	2.69661	0.71586	0.61337	0.99962	FALSE	0.117836	0	NA	NA	NA	NA
PstrOR58	c21440_g1	2.72446	0.0385189	6.1443	0.090263	0.32239	FALSE	3.16032	0	NA	NA	NA	NA	2.80984	3.08184	-0.13331	0.80392	0.99962	FALSE	0.0392787	0	NA	NA	NA	NA
PstrOR59	c23285_g1	30.2	12.3261	1.2928	0.0086095	0.044073	FALSE	26.5116	12.8402	1.046	0.01683	0.077915	FALSE	31.1463	25.8532	0.26872	0.77986	0.99962	FALSE	12.5692	12.5202	0.0056332	0.96953	0.99903	FALSE
PstrOR60	c22989_g1	1.33914	0.0385189	5.1196	0.23838	0.68096	FALSE	1.22901	0	NA	NA	NA	NA	1.38111	1.19849	0.2046	0.98098	0.99962	FALSE	0.0392787	0	NA	NA	NA	NA
PstrOR61	c45962_g1	0	0.0770378	NA	NA	NA	NA	0.0438934	0	NA	NA	NA	NA	0	0.0428033	NA	NA	NA	NA	0.0785573	0	NA	NA	NA	NA
PstrOR62	c28022_g1	1.84709	1.11705	0.72556	0.70131	0.99259	FALSE	2.45803	0.865632	1.5057	0.34501	0.87709	FALSE	1.90497	2.39698	-0.33145	0.7236	0.99962	FALSE	1.13908	0.844058	0.43246	0.82756	0.99903	FALSE
PstrOR63	c16769_g1	23.8275	0.115557	7.6879	1.5192e-06	1.5371e-05	TRUE	23.3513	0.480907	5.6016	3.2701e-07	3.2749e-06	TRUE	24.5742	22.7714	0.10992	0.90158	0.99962	FALSE	0.117836	0.468921	-1.9926	0.63863	0.99903	FALSE	A>AB
PstrOR64	c35934_g1	4.20214	0	NA	NA	NA	NA	7.19851	0	3.8477	0.0078511	0.039612	FALSE	4.33381	7.01974	-0.69578	0.32321	0.99962	FALSE	0	0	NA	NA	NA	NA
PstrOR65	c25449_g1	56.3825	58.0865	-0.042956	0.66792	0.99259	FALSE	60.2656	60.7385	-0.011277	0.76637	0.99729	FALSE	58.1493	58.7689	-0.015292	0.50668	0.99962	FALSE	59.2322	59.2247	0.0001828	0.95022	0.99903	FALSE
PstrOR66	c16658_g1	0.50795	0.0385189	3.721	0.50357	0.99259	FALSE	0.965654	0	NA	NA	NA	NA	0.523868	0.941673	-0.84602	0.67867	0.99962	FALSE	0.0392787	0	NA	NA	NA	NA
PstrOR67	c22989_g2	2.30887	0	NA	NA	NA	NA	1.71184	0.0480907	5.1536	0.16858	0.52744	FALSE	2.38122	1.66933	0.51243	0.8081	0.99962	FALSE	0	0.0468921	NA	NA	NA	NA
PstrOR68	c32584_g1	0.138532	0.0770378	0.84658	0.90296	0.99259	FALSE	0.351147	0.192363	0.86825	0.81088	0.99729	FALSE	0.142873	0.342426	-1.2611	0.74274	0.99962	FALSE	0.0785573	0.187568	-1.2556	0.83241	0.99903	FALSE
PstrOR69	c22753_g1	1.0159	0.69334	0.55112	0.82989	0.99259	FALSE	0.482827	0.480907	0.0057494	0.97422	0.99729	FALSE	1.04774	0.470836	1.154	0.68336	0.99962	FALSE	0.707016	0.468921	0.5924	0.82088	0.99903	FALSE
PstrOR70	c20576_g1	5.21804	0.0385189	7.0818	0.021416	0.097065	FALSE	5.39888	0.0480907	6.8108	0.015751	0.073476	FALSE	5.38155	5.26481	0.031641	0.88294	0.99962	FALSE	0.0392787	0.0468921	-0.2556	0.98062	0.99903	FALSE
PstrOR71	c4663_g1	0	0	NA	NA	NA	NA	0.0877867	0	NA	NA	NA	NA	0	0.0856066	NA	NA	NA	NA	0	0	NA	NA	NA	NA
PstrOR72	c8239_g1	0.138532	0.0770378	0.84658	0.90296	0.99259	FALSE	0.0438934	0	NA	NA	NA	NA	0.142873	0.0428033	1.7389	0.82872	0.99962	FALSE	0.0785573	0	NA	NA	NA	NA
PstrOR73	c14115_g1	0.0923546	0.231113	-1.3233	0.79364	0.99259	FALSE	0.0877867	0.336635	-1.9391	0.7069	0.99729	FALSE	0.0952487	0.0856066	0.15398	0.99909	0.99962	FALSE	0.235672	0.328245	-0.47799	0.90502	0.99903	FALSE
PstrGR1	c9341_g1	0.0461773	0.115557	-1.3233	0.85326	0.99259	FALSE	0.175573	0	NA	NA	NA	NA	0.0476243	0.171213	-1.846	0.76727	0.99962	FALSE	0.117836	0	NA	NA	NA	NA
PstrGR2	c21505_g1	1.38532	0	NA	NA	NA	NA	1.40459	0.0961813	3.8682	0.23951	0.68082	FALSE	1.42873	1.36971	0.060867	0.95333	0.99962	FALSE	0	0.0937842	NA	NA	NA	NA
PstrGR3	c33890_g1	0.184709	0	NA	NA	NA	NA	0.438934	0	NA	NA	NA	NA	0.190497	0.428033	-1.168	0.72744	0.99962	FALSE	0	0	NA	NA	NA	NA
PstrGR4	c45369_g1	0.0461773	0.0770378	-0.73838	0.92264	0.99259	FALSE	0.13168	0.0480907	1.4532	0.83109	0.99729	FALSE	0.0476243	0.12841	-1.431	0.82706	0.99962	FALSE	0.0785573	0.0468921	0.7444	0.92681	0.99903	FALSE
PstrGR5	c16048_g1	0.138532	0.0385189	1.8466	0.81419	0.99259	FALSE	0.13168	0.0480907	1.4532	0.83109	0.99729	FALSE	0.142873	0.12841	0.15398	0.99888	0.99962	FALSE	0.0392787	0.0468921	-0.2556	0.98062	0.99903	FALSE
PstrGR6	c30768_g1	0.230887	0	NA	NA	NA	NA	0.219467	0.0480907	2.1902	0.72022	0.99729	FALSE	0.238122	0.214017	0.15398	0.99855	0.99962	FALSE	0	0.0468921	NA	NA	NA	NA
PstrGR7	c12116_g1	0.138532	0	NA	NA	NA	NA	0	0	NA	NA	NA	NA	0.142873	0	NA	NA	NA	NA	0	0	NA	NA	NA	NA
PstrGR8	c39198_g1	0.138532	0.0770378	0.84658	0.90296	0.99259	FALSE	0.307254	0.0480907	2.6756	0.63652	0.99729	FALSE	0.142873	0.299623	-1.0684	0.78372	0.99962	FALSE	0.0785573	0.0468921	0.7444	0.92681	0.99903	FALSE
PstrGR9	c27088_g1	5.21804	0.231113	4.4968	0.023045	0.10338	FALSE	4.82827	1.20227	2.0057	0.1109	0.3822	FALSE	5.38155	4.70836	0.1928	0.97275	0.99962	FALSE	0.235672	1.1723	-2.3145	0.41414	0.99903	FALSE
PstrGR10	c8992_g1	0.138532	0.0385189	1.8466	0.81419	0.99259	FALSE	0.26336	0.0961813	1.4532	0.76291	0.99729	FALSE	0.142873	0.25682	-0.84602	0.82871	0.99962	FALSE	0.0392787	0.0937842	-1.2556	0.88105	0.99903	FALSE
PstrGR11	c19638_g1	1.33914	0.924454	0.53464	0.81123	0.99259	FALSE	1.22901	1.05799	0.21617	0.87299	0.99729	FALSE	1.38111	1.19849	0.2046	0.98098	0.99962	FALSE	0.942688	1.03163	-0.13007	0.95587	0.99903	FALSE
PstrGR12	c15575_g1	1.70856	0.0770378	4.4711	0.19405	0.5854	FALSE	3.37979	0.0480907	6.135	0.052687	0.20884	FALSE	1.7621	3.29585	-0.90336	0.41734	0.99962	FALSE	0.0785573	0.0468921	0.7444	0.92681	0.99903	FALSE
PstrGR13	c27138_g1	30.477	67.8318	-1.1542	4.997e-05	0.00041353	TRUE	21.7711	49.87	-1.1958	0.0018453	0.010783	FALSE	31.4321	21.2304	0.5661	0.31342	0.99962	FALSE	69.1697	48.6271	0.50838	0.050143	0.42911	FALSE
PstrGR14	c39638_g1	0	0.0770378	NA	NA	NA	NA	0.0438934	0.0961813	-1.1318	0.89634	0.99729	FALSE	0	0.0428033	NA	NA	NA	NA	0.0785573	0.0937842	-0.2556	0.9726	0.99903	FALSE
PstrGR15	c25468_g1	1.0159	1.88743	-0.89366	0.57722	0.99259	FALSE	0.965654	11.4456	-3.5671	0.001878	0.010955	FALSE	1.04774	0.941673	0.15398	0.99697	0.99962	FALSE	1.92465	11.1603	-2.5357	0.0078529	0.097058	FALSE
PstrGR16	c30761_g1	0.323241	0	NA	NA	NA	NA	0.13168	0.0480907	1.4532	0.83109	0.99729	FALSE	0.33337	0.12841	1.3764	0.78639	0.99962	FALSE	0	0.0468921	NA	NA	NA	NA
PstrGR17	c30372_g1	0.50795	0.0385189	3.721	0.50357	0.99259	FALSE	0.39504	0.0480907	3.0382	0.56922	0.99729	FALSE	0.523868	0.38523	0.44348	0.9262	0.99962	FALSE	0.0392787	0.0468921	-0.2556	0.98062	0.99903	FALSE
PstrGR18	c22174_g1	0.831192	0.69334	0.26162	0.9357	0.99259	FALSE	1.88741	0.817541	1.207	0.47878	0.99729	FALSE	0.857238	1.84054	-1.1024	0.48709	0.99962	FALSE	0.707016	0.797166	-0.17314	0.94692	0.99903	FALSE
PstrGR19	c20762_g1	4.71009	1.27112	1.8896	0.16355	0.51459	FALSE	4.6527	2.0679	1.1699	0.27698	0.75591	FALSE	4.85768	4.53715	0.098482	0.94638	0.99962	FALSE	1.2962	2.01636	-0.63747	0.69871	0.99903	FALSE
PstrGR20	c10879_g1	0.50795	0.0770378	2.721	0.56366	0.99259	FALSE	0.175573	0.0480907	1.8682	0.77113	0.99729	FALSE	0.523868	0.171213	1.6134	0.69678	0.99962	FALSE	0.0785573	0.0468921	0.7444	0.92681	0.99903	FALSE
PstrGR21	c38109_g1	0	0	NA	NA	NA	NA	0.0438934	0	NA	NA	NA	NA	0	0.0428033	NA	NA	NA	NA	0	0	NA	NA	NA	NA
PstrGR22	c26865_g1	3.18623	1.04001	1.6153	0.30763	0.81067	FALSE	3.68704	1.0099	1.8682	0.18252	0.55882	FALSE	3.28608	3.59548	-0.12982	0.79089	0.99962	FALSE	1.06052	0.984734	0.10697	0.95127	0.99903	FALSE
PstrGR23	c27417_g1	19.9486	0.462227	5.4315	4.7027e-06	4.4931e-05	TRUE	25.2826	0.865632	4.8682	1.4668e-07	1.5308e-06	TRUE	20.5737	24.6547	-0.26106	0.32499	0.99962	FALSE	0.471344	0.844058	-0.84056	0.74834	0.99903	FALSE	A>AB
PstrGR24	c35026_g1	0	0.0385189	NA	NA	NA	NA	0.0438934	0.0480907	-0.13175	0.99643	0.99729	FALSE	0	0.0428033	NA	NA	NA	NA	0.0392787	0.0468921	-0.2556	0.98062	0.99903	FALSE
PstrGR25	c34747_g1	0	0	NA	NA	NA	NA	0	0	NA	NA	NA	NA	0	0	NA	NA	NA	NA	0	0	NA	NA	NA	NA
PstrGR26	c24405_g1	5.54128	0.0770378	6.1685	0.015718	0.074513	FALSE	5.48667	0.0961813	5.834	0.013324	0.063218	FALSE	5.71492	5.35041	0.095083	0.9387	0.99962	FALSE	0.0785573	0.0937842	-0.2556	0.9726	0.99903	FALSE
PstrGR27	c19835_g1	2.17033	0.115557	4.2312	0.14913	0.47903	FALSE	1.75573	0.192363	3.1902	0.22035	0.6409	FALSE	2.23834	1.71213	0.38664	0.87734	0.99962	FALSE	0.117836	0.187568	-0.67064	0.9016	0.99903	FALSE
PstrGR28	c45634_g1	0.0461773	0.0385189	0.26162	0.98483	0.99259	FALSE	0.0877867	0	NA	NA	NA	NA	0.0476243	0.0856066	-0.84602	0.90059	0.99962	FALSE	0.0392787	0	NA	NA	NA	NA
PstrGR29	c27086_g1	5.72599	0.308151	4.2158	0.019244	0.088542	FALSE	5.57446	0.480907	3.535	0.022997	0.10226	FALSE	5.90542	5.43602	0.11949	0.96064	0.99962	FALSE	0.314229	0.468921	-0.57753	0.86469	0.99903	FALSE
PstrGR30	c14466_g1	0.0923546	0.269632	-1.5457	0.75264	0.99259	FALSE	0.0438934	0	NA	NA	NA	NA	0.0952487	0.0428033	1.154	0.90212	0.99962	FALSE	0.274951	0	NA	NA	NA	NA
PstrGR31	c32766_g1	0.0923546	0.0385189	1.2616	0.88682	0.99259	FALSE	0.0877867	0	NA	NA	NA	NA	0.0952487	0.0856066	0.15398	0.99909	0.99962	FALSE	0.0392787	0	NA	NA	NA	NA
PstrGR32	c19065_g1	0.0923546	0.0770378	0.26162	0.97855	0.99259	FALSE	0.175573	0.288544	-0.71672	0.88396	0.99729	FALSE	0.0952487	0.171213	-0.84602	0.85978	0.99962	FALSE	0.0785573	0.281353	-1.8406	0.73029	0.99903	FALSE
PstrGR33	c46528_g1	0	0	NA	NA	NA	NA	0	0.0961813	NA	NA	NA	NA	0	0	NA	NA	NA	NA	0	0.0937842	NA	NA	NA	NA
PstrGR34	c22227_g2	2.17033	0.462227	2.2312	0.28962	0.77767	FALSE	1.84352	1.20227	0.61671	0.67284	0.99729	FALSE	2.23834	1.79774	0.31625	0.91453	0.99962	FALSE	0.471344	1.1723	-1.3145	0.58331	0.99903	FALSE
PstrGR35	c7979_g1	0.0923546	0.0385189	1.2616	0.88682	0.99259	FALSE	0.13168	0.0480907	1.4532	0.83109	0.99729	FALSE	0.0952487	0.12841	-0.43099	0.92297	0.99962	FALSE	0.0392787	0.0468921	-0.2556	0.98062	0.99903	FALSE
PstrGR36	c14988_g1	0.277064	0.616303	-1.1534	0.69921	0.99259	FALSE	0.79008	0.577088	0.45321	0.82703	0.99729	FALSE	0.285746	0.770459	-1.431	0.59254	0.99962	FALSE	0.628458	0.562705	0.15944	0.94702	0.99903	FALSE
PstrIR1	c17308_g1	1.15443	1.04001	0.15059	0.96813	0.99259	FALSE	1.3168	1.25036	0.074697	0.92748	0.99729	FALSE	1.19061	1.2841	-0.10906	0.88257	0.99962	FALSE	1.06052	1.21919	-0.20115	0.92306	0.99903	FALSE
PstrIR2	c22202_g1	0.831192	0.0385189	4.4315	0.36608	0.91035	FALSE	0.702294	0.144272	2.2833	0.51169	0.99729	FALSE	0.857238	0.684853	0.3239	0.9445	0.99962	FALSE	0.0392787	0.140676	-1.8406	0.80741	0.99903	FALSE
PstrIR3	c29116_g1	6.24918	11.9705	-0.93775	0.14518	0.46885	FALSE	9.26106	23.928	-1.3695	0.015451	0.072166	FALSE	6.445	9.03107	-0.48672	0.37963	0.99962	FALSE	12.2066	23.3316	-0.93462	0.064471	0.5159	FALSE
PstrIR4	c28885_g1	0	0.0385189	NA	NA	NA	NA	0.0438934	0	NA	NA	NA	NA	0	0.0428033	NA	NA	NA	NA	0.0392787	0	NA	NA	NA	NA
PstrIR5	c27654_g3	10.667	0.500746	4.4129	0.0012187	0.007645	FALSE	18.3474	1.68317	3.4463	4.3895e-05	0.00033765	TRUE	11.0012	17.8918	-0.70163	0.11267	0.99962	FALSE	0.510623	1.64122	-1.6844	0.43407	0.99903	FALSE
PstrIR6	c32767_g1	0.138532	0.0385189	1.8466	0.81419	0.99259	FALSE	0.13168	0	NA	NA	NA	NA	0.142873	0.12841	0.15398	0.99888	0.99962	FALSE	0.0392787	0	NA	NA	NA	NA
PstrIR7	c23013_g1	4.61773	1.69483	1.446	0.26016	0.72327	FALSE	3.81872	3.70298	0.044403	0.89894	0.99729	FALSE	4.76243	3.72389	0.35489	0.84585	0.99962	FALSE	1.72826	3.61069	-1.063	0.41751	0.99903	FALSE
PstrIR8	c38793_g1	0	0.0385189	NA	NA	NA	NA	0	0	NA	NA	NA	NA	0	0	NA	NA	NA	NA	0.0392787	0	NA	NA	NA	NA
PstrIR9	c25598_g1	7.70238	0.847416	3.1842	0.014772	0.070686	FALSE	15.4698	2.67769	2.5304	0.0011218	0.0068162	FALSE	7.94374	15.0856	-0.92528	0.0777	0.99962	FALSE	0.86413	2.61095	-1.5953	0.34291	0.99903	FALSE
PstrIR10	c25202_g1	0.969724	2.50373	-1.3684	0.37785	0.93065	FALSE	1.44848	5.19379	-1.8422	0.15464	0.49497	FALSE	1.00011	1.41251	-0.4981	0.72419	0.99962	FALSE	2.55311	5.06435	-0.98812	0.36644	0.99903	FALSE
PstrIR11	c28503_g1	10.2975	0.385189	4.7406	0.0012412	0.0077843	FALSE	10.0516	0.336635	4.9001	0.0009085	0.0056364	FALSE	10.6202	9.80196	0.11567	0.94244	0.99962	FALSE	0.392787	0.328245	0.25897	0.93555	0.99903	FALSE
PstrIR12	c32917_g1	0	0.192595	NA	NA	NA	NA	0.0438934	0	NA	NA	NA	NA	0	0.0428033	NA	NA	NA	NA	0.196393	0	NA	NA	NA	NA
PstrIR13	c4621_g1	0.138532	0.385189	-1.4753	0.71531	0.99259	FALSE	0.0438934	0.288544	-2.7167	0.66565	0.99729	FALSE	0.142873	0.0428033	1.7389	0.82872	0.99962	FALSE	0.392787	0.281353	0.48137	0.88814	0.99903	FALSE
PstrIR14	c27654_g2	7.5269	0.462227	4.0254	0.0081381	0.041848	FALSE	12.1146	2.45262	2.3043	0.006151	0.031904	FALSE	7.76277	11.8137	-0.60582	0.24397	0.99962	FALSE	0.471344	2.3915	-2.3431	0.23998	0.99903	FALSE
PstrIR15	c25056_g1	20.6874	13.1349	0.65534	0.24622	0.6969	FALSE	19.4448	26.1132	-0.4254	0.43397	0.99729	FALSE	21.3357	18.9619	0.17017	0.98523	0.99962	FALSE	13.394	25.4624	-0.92678	0.055162	0.46132	FALSE
PstrIR16	c26832_g1	20.041	4.66079	2.1043	0.0019611	0.011772	FALSE	43.1033	3.94343	3.4503	3.7179e-10	4.9492e-09	TRUE	20.669	42.0328	-1.0241	0.0015891	0.082723	FALSE	4.75272	3.84515	0.30571	0.74413	0.99903	FALSE
PstrIR17	c40249_g1	0.184709	0	NA	NA	NA	NA	0.0438934	0.0961813	-1.1318	0.89634	0.99729	FALSE	0.190497	0.0428033	2.154	0.76902	0.99962	FALSE	0	0.0937842	NA	NA	NA	NA
PstrIR18	c21396_g1	11.0364	9.09046	0.27984	0.74796	0.99259	FALSE	11.7634	16.2546	-0.46654	0.4915	0.99729	FALSE	11.3822	11.4713	-0.011246	0.77422	0.99962	FALSE	9.26976	15.8495	-0.77384	0.19616	0.99903	FALSE
PstrIR19	c28281_g1	32.7859	0.69334	5.5634	4.1755e-09	5.6843e-08	TRUE	27.6089	1.20227	4.5213	5.7848e-08	6.2878e-07	TRUE	33.8133	26.9233	0.32874	0.65277	0.99962	FALSE	0.707016	1.1723	-0.72953	0.73874	0.99903	FALSE	A>AB
PstrIR20	c27654_g1	1.15443	0.0770378	3.9055	0.30488	0.80577	FALSE	2.28245	0.384725	2.5687	0.20718	0.61284	FALSE	1.19061	2.22577	-0.90261	0.50533	0.99962	FALSE	0.0785573	0.375137	-2.2556	0.6493	0.99903	FALSE
PstrIR21	c39240_g1	0	0.115557	NA	NA	NA	NA	0.175573	0	NA	NA	NA	NA	0	0.171213	NA	NA	NA	NA	0.117836	0	NA	NA	NA	NA
PstrIR22	c27171_g1	29.692	21.4165	0.47135	0.32645	0.84293	FALSE	22.8684	33.1345	-0.53497	0.25154	0.70494	FALSE	30.6224	22.3005	0.45751	0.45832	0.99962	FALSE	21.8389	32.3086	-0.56502	0.16576	0.98235	FALSE
PstrIR23	c27172_g1	30.0614	43.5649	-0.53525	0.072985	0.27196	FALSE	40.0746	38.5687	0.055258	0.65701	0.99729	FALSE	31.0034	39.0794	-0.33398	0.15138	0.99962	FALSE	44.4242	37.6075	0.24033	0.42118	0.99903	FALSE
PstrIR24	c27969_g1	24.1969	0.885935	4.7715	7.1866e-07	7.6087e-06	TRUE	25.2387	1.39463	4.1777	3.4847e-07	3.475e-06	TRUE	24.9552	24.6119	0.019982	0.72919	0.99962	FALSE	0.903409	1.35987	-0.59002	0.76722	0.99903	FALSE	A>AB
PstrIR25	c28885_g3	2.77064	2.27262	0.28586	0.86854	0.99259	FALSE	5.70614	3.27017	0.80315	0.36323	0.90555	FALSE	2.85746	5.56443	-0.9615	0.27123	0.99962	FALSE	2.31744	3.18866	-0.46042	0.71971	0.99903	FALSE
PstrIR26	c16576_g1	6.69571	0.154076	5.4415	0.0079921	0.041181	FALSE	4.87216	0.0961813	5.6627	0.019645	0.089197	FALSE	6.90553	4.75117	0.53947	0.65746	0.99962	FALSE	0.157115	0.0937842	0.7444	0.89663	0.99903	FALSE
PstrIR27	c26680_g1	18.748	5.16153	1.8609	0.005973	0.031708	FALSE	16.5039	9.32959	0.82292	0.11522	0.39362	FALSE	19.3355	16.094	0.26472	0.832	0.99962	FALSE	5.26334	9.09707	-0.78942	0.31891	0.99903	FALSE
PstrIR28	c28524_g1	5.26421	4.62227	0.18762	0.90045	0.99259	FALSE	4.03819	7.06933	-0.80786	0.41542	0.9826	FALSE	5.42917	3.9379	0.4633	0.75044	0.99962	FALSE	4.71344	6.89314	-0.54838	0.53358	0.99903	FALSE
PstrIR29	c22523_g1	101.867	129.886	-0.35055	0.026046	0.11481	FALSE	117.546	147.302	-0.32554	0.18377	0.56184	FALSE	105.059	114.627	-0.12575	0.13957	0.99962	FALSE	132.448	143.63	-0.11694	0.56262	0.99903	FALSE
PstrIR30	c22505_g1	3.32477	1.07853	1.6242	0.2953	0.78863	FALSE	3.64315	4.03962	-0.14903	0.95418	0.99729	FALSE	3.42895	3.55267	-0.051138	0.84532	0.99962	FALSE	1.0998	3.93894	-1.8406	0.19708	0.99903	FALSE
PstrIR31	c511_g1	0.646482	0.231113	1.484	0.66711	0.99259	FALSE	0.52672	0.288544	0.86825	0.76947	0.99729	FALSE	0.666741	0.51364	0.37637	0.93581	0.99962	FALSE	0.235672	0.281353	-0.2556	0.95255	0.99903	FALSE
PstrIR32	c9437_g1	1.47767	0.308151	2.2616	0.37808	0.93107	FALSE	1.22901	0.0480907	4.6756	0.24942	0.70057	FALSE	1.52398	1.19849	0.34662	0.91604	0.99962	FALSE	0.314229	0.0468921	2.7444	0.63732	0.99903	FALSE
PstrIR33	c23073_g1	7.29602	0.154076	5.5654	0.0055631	0.029844	FALSE	7.15462	0.432816	4.047	0.0071464	0.036467	FALSE	7.52464	6.97694	0.10903	0.9445	0.99962	FALSE	0.157115	0.422029	-1.4255	0.72598	0.99903	FALSE
PstrIR34	c24921_g1	4.38685	0	NA	NA	NA	NA	4.43323	0.144272	4.9415	0.027415	0.11905	FALSE	4.52431	4.32313	0.065621	0.92101	0.99962	FALSE	0	0.140676	NA	NA	NA	NA
PstrIR35	c28581_g1	22.8116	1.34816	4.0807	3.7137e-06	3.5934e-05	TRUE	28.9257	5.04952	2.5181	8.8419e-06	7.5402e-05	TRUE	23.5264	28.2074	-0.26179	0.29167	0.99962	FALSE	1.37475	4.92367	-1.8406	0.14926	0.91918	FALSE	A>AB
PstrIR36	c26467_g1	10.2975	0.192595	5.7406	0.00097659	0.0062695	FALSE	21.7272	0.480907	5.4976	8.4666e-07	8.1001e-06	TRUE	10.6202	21.1876	-0.99641	0.027787	0.78415	FALSE	0.196393	0.468921	-1.2556	0.73793	0.99903	FALSE
PstrIR37	c26785_g2	3.4633	1.15557	1.5835	0.29486	0.78767	FALSE	5.70614	2.01981	1.4983	0.15158	0.48767	FALSE	3.57183	5.56443	-0.63957	0.40658	0.99962	FALSE	1.17836	1.96947	-0.74103	0.66111	0.99903	FALSE
PstrIR38	c5785_g1	0.0461773	0.192595	-2.0603	0.74813	0.99259	FALSE	0.0438934	1.25036	-4.8322	0.2604	0.72313	FALSE	0.0476243	0.0428033	0.15398	0.99935	0.99962	FALSE	0.196393	1.21919	-2.6341	0.36945	0.99903	FALSE
PstrIR39	c40558_g1	0.0461773	0	NA	NA	NA	NA	0.0877867	0	NA	NA	NA	NA	0.0476243	0.0856066	-0.84602	0.90059	0.99962	FALSE	0	0	NA	NA	NA	NA
PstrIR40	c26785_g1	1.70856	0.539265	1.6637	0.4448	0.99259	FALSE	2.89696	1.10609	1.3891	0.33224	0.85706	FALSE	1.7621	2.82502	-0.68096	0.53694	0.99962	FALSE	0.549901	1.07852	-0.97181	0.68111	0.99903	FALSE
PstrIR41	c15233_g1	0.831192	0	NA	NA	NA	NA	0.877867	0.0480907	4.1902	0.34162	0.87181	FALSE	0.857238	0.856066	0.0019737	0.94217	0.99962	FALSE	0	0.0468921	NA	NA	NA	NA
PstrIR42	c26069_g1	3.23241	1.23261	1.3909	0.36128	0.90264	FALSE	2.06299	2.93353	-0.5079	0.74748	0.99729	FALSE	3.3337	2.01176	0.72867	0.65451	0.99962	FALSE	1.25692	2.86042	-1.1863	0.42975	0.99903	FALSE
PstrIR43	c27655_g4	82.4727	207.694	-1.3325	3.249e-15	7.0199e-14	TRUE	64.611	181.687	-1.4916	8.2583e-13	1.339e-11	TRUE	85.0571	63.0065	0.43293	0.25506	0.99962	FALSE	211.791	177.158	0.2576	0.061615	0.49933	FALSE	A<AB
PstrIR44	c17005_g1	0.600305	0.115557	2.3771	0.5621	0.99259	FALSE	0.438934	0.144272	1.6052	0.6769	0.99729	FALSE	0.619116	0.428033	0.53249	0.89619	0.99962	FALSE	0.117836	0.140676	-0.2556	0.96644	0.99903	FALSE
PstrIR45	c32184_g1	0	0	NA	NA	NA	NA	0	0.0480907	NA	NA	NA	NA	0	0	NA	NA	NA	NA	0	0.0468921	NA	NA	NA	NA
PstrIR46	c23873_g1	7.9425	9.66825	-0.28366	0.60504	0.99259	FALSE	7.46187	11.0128	-0.56157	0.48565	0.99729	FALSE	8.19139	7.27656	0.17085	0.99011	0.99962	FALSE	9.85894	10.7383	-0.12326	0.86654	0.99903	FALSE
PstrIR47	c26367_g1	19.5792	1.30964	3.9021	2.3981e-05	0.00020884	TRUE	19.752	3.17398	2.6376	0.0001688	0.0011822	TRUE	20.1927	19.2615	0.068116	0.83837	0.99962	FALSE	1.33547	3.09488	-1.2125	0.40319	0.99903	FALSE	A>AB
PstrIR48	c28885_g2	2.77064	5.23857	-0.91895	0.34269	0.87138	FALSE	3.68704	4.90525	-0.41186	0.74426	0.99729	FALSE	2.85746	3.59548	-0.33145	0.66492	0.99962	FALSE	5.3419	4.78299	0.15944	0.84639	0.99903	FALSE
PstrIR49	c25628_g1	114.381	1.92595	5.8921	4.2527e-28	1.6502e-26	TRUE	109.646	2.5969	5.3999	2.0896e-28	7.3706e-27	TRUE	117.965	106.923	0.1418	0.91737	0.99962	FALSE	1.96393	2.53217	-0.36663	0.79767	0.99903	FALSE	A>AB
PstrSNMP1	c23861_g1	268.244	2.92744	6.5178	8.6214e-63	7.395e-61	TRUE	265.95	11.157	4.5751	6.6154e-64	5.6705e-62	TRUE	276.65	259.345	0.093187	0.58195	0.99962	FALSE	2.98518	10.879	-1.8657	0.030483	0.29275	FALSE	A>AB
PstrSNMP2	c28868_g1	119.276	60.8984	0.96983	4.9066e-05	0.00040753	FALSE	151.608	65.1629	1.2182	1.6543e-10	2.2702e-09	TRUE	123.014	147.843	-0.26524	0.014997	0.50529	FALSE	62.0996	63.5388	-0.033054	0.94832	0.99903	FALSE
PstrOBP1	c31525_g1	1.24679	0	NA	NA	NA	NA	0	0	NA	NA	NA	NA	1.28586	0	NA	NA	NA	NA	0	0	NA	NA	NA	NA
PstrOBP2	c36448_g1	1.20061	1.04001	0.20717	0.94446	0.99259	FALSE	0	0	NA	NA	NA	NA	1.23823	0	NA	NA	NA	NA	1.06052	0	NA	NA	NA	NA
PstrOBP3	c20308_g1	104.776	2.11854	5.6281	7.6347e-26	2.6799e-24	TRUE	95.1608	2.21217	5.4268	7.0017e-25	2.1883e-23	TRUE	108.06	92.7976	0.21967	0.77619	0.99962	FALSE	2.16033	2.15704	0.0021988	0.98933	0.99903	FALSE
PstrOBP4	c8463_g1	0	0.115557	NA	NA	NA	NA	0	0	NA	NA	NA	NA	0	0	NA	NA	NA	NA	0.117836	0	NA	NA	NA	NA
PstrOBP5	c15965_g1	0.369419	2.42669	-2.7157	0.1835	0.56161	FALSE	0.6584	11.9265	-4.1791	0.00078962	0.0049503	TRUE	0.380995	0.64205	-0.75291	0.75236	0.99962	FALSE	2.47456	11.6292	-2.2325	0.011876	0.13625	FALSE
PstrOBP6	c19383_g1	2.86299	1.34816	1.0865	0.48606	0.99259	FALSE	0	0	NA	NA	NA	NA	2.95271	0	NA	NA	NA	NA	1.37475	0	NA	NA	NA	NA
PstrOBP7	c13538_g1	6194.32	7.62675	9.6657	0	0	TRUE	4607	11.157	8.6897	0	0	TRUE	6388.42	4492.59	0.50791	1.2135e-35	9.3424e-33	FALSE	7.77717	10.879	-0.48422	0.48676	0.99903	FALSE
PstrOBP8	c19436_g1	1122.16	26.3084	5.4146	3.0072e-258	1.1435e-255	TRUE	1441.55	31.4994	5.5161	0	0	TRUE	1157.32	1405.75	-0.28055	8.9495e-15	3.0034e-12	FALSE	26.8273	30.7143	-0.19521	0.63861	0.99903	FALSE
PstrOBP9	c20322_g1	2760.85	3.6593	9.5593	0	0	TRUE	2312.3	5.57852	8.6952	0	0	TRUE	2847.36	2254.88	0.33658	1.5457e-05	0.0015622	FALSE	3.73147	5.43948	-0.54372	0.58326	0.99903	FALSE
PstrOBP10	c14905_g1	1598.75	10.9394	7.1913	0	0	TRUE	1274.05	12.5998	6.6599	1.2565e-303	6.3686e-301	TRUE	1648.85	1242.41	0.40832	4.6755e-06	0.00054394	FALSE	11.1551	12.2857	-0.13927	0.8367	0.99903	FALSE
PstrOBP11	c10892_g1	2128.82	3.85189	9.1103	0	0	TRUE	1922.31	3.70298	9.0199	0	0	TRUE	2195.53	1874.57	0.22801	0.14285	0.99962	FALSE	3.92787	3.61069	0.12147	0.89569	0.99903	FALSE
PstrOBP12	c20945_g1	0.738837	0.0770378	3.2616	0.44514	0.99259	FALSE	2.98475	0.0480907	5.9557	0.068139	0.2584	FALSE	0.761989	2.91062	-1.9335	0.20977	0.99962	FALSE	0.0785573	0.0468921	0.7444	0.92681	0.99903	FALSE
PstrOBP13	c17730_g1	5.58746	8.32009	-0.57441	0.40748	0.97331	FALSE	12.5974	2.88544	2.1263	0.0076561	0.038712	FALSE	5.76254	12.2845	-1.0921	0.074432	0.99962	FALSE	8.48419	2.81353	1.5924	0.08135	0.60735	FALSE
PstrOBP14	c3809_g2	0.0461773	0	NA	NA	NA	NA	0	0	NA	NA	NA	NA	0.0476243	0	NA	NA	NA	NA	0	0	NA	NA	NA	NA
PstrOBP15	c8486_g1	1.57003	0	NA	NA	NA	NA	0	0	NA	NA	NA	NA	1.61923	0	NA	NA	NA	NA	0	0	NA	NA	NA	NA
PstrOBP16	c15147_g1	1.80092	4.54523	-1.3356	0.2429	0.69061	FALSE	0	0	NA	NA	NA	NA	1.85735	0	NA	NA	NA	NA	4.63488	0	NA	NA	NA	NA
PstrOBP17	c18573_g1	0.0461773	2.73484	-5.8881	0.081522	0.29765	FALSE	0.0438934	38.8092	-9.7882	5.567e-08	6.0652e-07	TRUE	0.0476243	0.0428033	0.15398	0.99935	0.99962	FALSE	2.78878	37.8419	-3.7623	3.9891e-09	1.7881e-07	TRUE
PstrOBP18	c20882_g1	2.49358	15.9468	-2.677	0.00071213	0.0047453	TRUE	3.73094	121.188	-5.0216	7.1193e-29	2.5855e-27	TRUE	2.57171	3.63828	-0.50053	0.56992	0.99962	FALSE	16.2614	118.168	-2.8613	2.6474e-20	3.1788e-18	TRUE	A<AB;FAB<MAB
PstrOBP19	c16832_g1	1517.76	2.11854	9.4847	1.7066e-264	6.5997e-262	TRUE	1217.38	3.65489	8.3797	4.6838e-252	1.9855e-249	TRUE	1565.32	1187.15	0.39895	1.7181e-05	0.0017276	FALSE	2.16033	3.5638	-0.72217	0.56445	0.99903	FALSE	A>AB
PstrOBP20	c16518_g1	1.52385	0	NA	NA	NA	NA	1.71184	0	NA	NA	NA	NA	1.5716	1.66933	-0.087031	0.87658	0.99962	FALSE	0	0	NA	NA	NA	NA
PstrOBP21	c44638_g1	0.277064	0	NA	NA	NA	NA	0	0	NA	NA	NA	NA	0.285746	0	NA	NA	NA	NA	0	0	NA	NA	NA	NA
PstrOBP22	c37197_g1	0.138532	0	NA	NA	NA	NA	0	0	NA	NA	NA	NA	0.142873	0	NA	NA	NA	NA	0	0	NA	NA	NA	NA
PstrOBP23	c16775_g1	6.83424	11.4786	-0.7481	0.23111	0.66595	FALSE	4.43323	11.1089	-1.3253	0.10842	0.3761	FALSE	7.0484	4.32313	0.70522	0.53111	0.99962	FALSE	11.705	10.8321	0.11182	0.83302	0.99903	FALSE
PstrOBP24	c18901_g1	788.062	22.9188	5.1037	8.372e-180	2.1224e-177	TRUE	612.005	18.2745	5.0656	6.468e-149	1.4094e-146	TRUE	812.757	596.806	0.44556	0.00023773	0.016205	FALSE	23.3708	17.819	0.39129	0.36673	0.99903	FALSE	A>AB
PstrOBP25	c276_g1	192.005	542.539	-1.4986	1.4554e-43	8.4067e-42	TRUE	99.6818	671.346	-2.7517	7.0807e-98	1.0318e-95	TRUE	198.022	97.2063	1.0265	5.8292e-07	8.1596e-05	TRUE	553.24	654.614	-0.24274	0.0064766	0.082466	FALSE
PstrOBP26	c19342_g1	14.4535	32.2018	-1.1557	0.0051567	0.027894	FALSE	5.9695	29.8643	-2.3227	6.3035e-05	0.00047348	TRUE	14.9064	5.82125	1.3565	0.073663	0.99962	FALSE	32.837	29.12	0.17331	0.60517	0.99903	FALSE
PstrOBP27	c19191_g1	4803.18	45.0671	6.7358	0	0	TRUE	3243.94	86.8037	5.2238	0	0	TRUE	4953.69	3163.38	0.64704	6.66e-51	8.7167e-48	FALSE	45.956	84.6402	-0.88109	0.00081629	0.013851	FALSE	A>AB
PstrOBP28	c5969_g1	0.923546	0	NA	NA	NA	NA	0.833974	0	NA	NA	NA	NA	0.952487	0.813263	0.22798	0.97569	0.99962	FALSE	0	0	NA	NA	NA	NA
PstrOBP29	c22884_g1	89.5378	169.791	-0.92319	5.9135e-08	7.1464e-07	FALSE	28.2234	148.36	-2.3941	9.8934e-20	2.4513e-18	TRUE	92.3436	27.5225	1.7464	3.4075e-08	5.8297e-06	TRUE	173.14	144.662	0.25925	0.089202	0.64864	FALSE
PstrOBP30	c16455_g1	0.646482	0.808897	-0.32335	0.86886	0.99259	FALSE	0	0	NA	NA	NA	NA	0.666741	0	NA	NA	NA	NA	0.824852	0	NA	NA	NA	NA
PstrOBP31	c15486_g1	13.6685	0.539265	4.6637	0.00020871	0.0015531	TRUE	10.3588	0.192363	5.7509	0.00066977	0.0042573	TRUE	14.0968	10.1016	0.48079	0.58879	0.99962	FALSE	0.549901	0.187568	1.5518	0.66315	0.99903	FALSE	A>AB
PstrOBP32	c6073_g1	1.61621	0.885935	0.86734	0.67004	0.99259	FALSE	0.52672	3.65489	-2.7947	0.1182	0.40121	FALSE	1.66685	0.51364	1.6983	0.46845	0.99962	FALSE	0.903409	3.5638	-1.98	0.19733	0.99903	FALSE
PstrCSP1	c4984_g1	1.24679	0	NA	NA	NA	NA	0	0	NA	NA	NA	NA	1.28586	0	NA	NA	NA	NA	0	0	NA	NA	NA	NA
PstrCSP2	c20924_g1	10.3899	4.93042	1.0754	0.18852	0.57336	FALSE	7.76912	16.447	-1.082	0.10175	0.35722	FALSE	10.7155	7.57618	0.50015	0.61831	0.99962	FALSE	5.02767	16.0371	-1.6735	0.014942	0.16567	FALSE
PstrCSP3	c43415_g1	0.0461773	0	NA	NA	NA	NA	0	0	NA	NA	NA	NA	0.0476243	0	NA	NA	NA	NA	0	0	NA	NA	NA	NA
PstrCSP4	c16891_g1	2.30887	0.308151	2.9055	0.20219	0.60347	FALSE	1.9752	0.432816	2.1902	0.2826	0.76747	FALSE	2.38122	1.92615	0.30598	0.91754	0.99962	FALSE	0.314229	0.422029	-0.42552	0.90368	0.99903	FALSE
PstrCSP5	c22445_g1	3924.52	41.6389	6.5584	0	0	TRUE	3218.57	67.7117	5.5709	0	0	TRUE	4047.5	3138.64	0.36689	1.7659e-09	3.6112e-07	FALSE	42.4602	66.0241	-0.63688	0.026892	0.26587	FALSE	A>AB
PstrCSP6	c3698_g1	0.184709	0	NA	NA	NA	NA	0	0	NA	NA	NA	NA	0.190497	0	NA	NA	NA	NA	0	0	NA	NA	NA	NA
PstrCSP7	c16583_g1	2214.76	204.189	3.4392	0	0	TRUE	2379.55	264.931	3.167	0	0	TRUE	2284.16	2320.45	-0.022744	1.3783e-05	0.0014038	FALSE	208.216	258.329	-0.31112	0.027779	0.27143	FALSE	A>AB
PstrCSP8	c12220_g1	1.93945	0.462227	2.069	0.341	0.86902	FALSE	2.23856	0.432816	2.3707	0.23151	0.66504	FALSE	2.00022	2.18297	-0.12613	0.83825	0.99962	FALSE	0.471344	0.422029	0.15944	0.95411	0.99903	FALSE
PstrCYP1	c44827_g1	6.74189	1.19409	2.4972	0.045287	0.18285	FALSE	6.10118	2.21217	1.4636	0.14453	0.46991	FALSE	6.95315	5.94966	0.22486	0.93743	0.99962	FALSE	1.21764	2.15704	-0.82496	0.61389	0.99903	FALSE
PstrCYP2	c24029_g2	141.949	14.9839	3.2439	4.7063e-26	1.67e-24	TRUE	150.861	26.2094	2.5251	2.8905e-24	8.8326e-23	TRUE	146.397	147.115	-0.0070559	0.31577	0.99962	FALSE	15.2794	25.5562	-0.74209	0.11383	0.76748	FALSE	A>AB
PstrCYP3	c17203_g1	0.0923546	0.0770378	0.26162	0.97855	0.99259	FALSE	0.219467	0.0961813	1.1902	0.81105	0.99729	FALSE	0.0952487	0.214017	-1.168	0.80533	0.99962	FALSE	0.0785573	0.0937842	-0.2556	0.9726	0.99903	FALSE
PstrCYP4	c25621_g1	53.4272	251.529	-2.2351	3.9141e-34	1.8338e-32	TRUE	17.7768	292.343	-4.0396	9.2586e-61	7.3673e-59	TRUE	55.1014	17.3353	1.6684	3.9821e-05	0.0035242	TRUE	256.49	285.057	-0.15235	0.27303	0.99903	FALSE
PstrCYP5	c2187_g1	3.0477	3.69782	-0.27895	0.7521	0.99259	FALSE	0.702294	5.28997	-2.9131	0.054602	0.21526	FALSE	3.14321	0.684853	2.1984	0.22626	0.99962	FALSE	3.77075	5.15813	-0.452	0.65387	0.99903	FALSE
PstrCYP6	c15055_g1	4.57155	25.538	-2.4819	3.8479e-05	0.00032492	TRUE	0.175573	23.7087	-7.0772	9.9116e-07	9.4283e-06	TRUE	4.71481	0.171213	4.7833	0.031652	0.85326	FALSE	26.0417	23.1178	0.17182	0.64774	0.99903	FALSE
PstrCYP7	c22303_g1	622.516	318.783	0.96554	2.4766e-20	6.8492e-19	FALSE	578.471	343.031	0.75391	2.6487e-18	6.0189e-17	FALSE	642.024	564.105	0.18666	0.76431	0.99962	FALSE	325.07	334.481	-0.041174	0.82524	0.99903	FALSE
PstrCYP8	c44974_g1	0	0.0385189	NA	NA	NA	NA	0	0.0480907	NA	NA	NA	NA	0	0	NA	NA	NA	NA	0.0392787	0.0468921	-0.2556	0.98062	0.99903	FALSE
PstrCYP9	c45433_g1	0.0461773	0.154076	-1.7384	0.79652	0.99259	FALSE	0.0438934	0.577088	-3.7167	0.47803	0.99729	FALSE	0.0476243	0.0428033	0.15398	0.99935	0.99962	FALSE	0.157115	0.562705	-1.8406	0.62588	0.99903	FALSE
PstrCYP10	c44502_g1	0.0461773	0	NA	NA	NA	NA	0	0	NA	NA	NA	NA	0.0476243	0	NA	NA	NA	NA	0	0	NA	NA	NA	NA
PstrCYP11	c20960_g1	8.63516	13.8468	-0.68126	0.22163	0.64646	FALSE	5.66224	12.5036	-1.1429	0.13402	0.44259	FALSE	8.90575	5.52163	0.68964	0.49291	0.99962	FALSE	14.1199	12.1919	0.2118	0.68541	0.99903	FALSE
PstrCYP12	c15277_g1	0.0461773	0.731859	-3.9863	0.39359	0.95204	FALSE	0	0.817541	NA	NA	NA	NA	0.0476243	0	NA	NA	NA	NA	0.746294	0.797166	-0.095134	0.97295	0.99903	FALSE
PstrCYP13	c23949_g1	6.60336	7.28007	-0.14075	0.78289	0.99259	FALSE	7.59355	7.55023	0.0082533	0.89541	0.99729	FALSE	6.81028	7.40497	-0.12078	0.71189	0.99962	FALSE	7.42367	7.36206	0.012023	0.96982	0.99903	FALSE
PstrCYP14	c27068_g1	381.517	243.786	0.64613	9.1305e-07	9.5168e-06	FALSE	303.171	696.401	-1.1998	1.739e-31	6.9306e-30	TRUE	393.472	295.642	0.41241	0.023146	0.6964	FALSE	248.595	679.044	-1.4497	4.9576e-46	2.1276e-43	TRUE
PstrCYP15	c21564_g2	710.53	30.7751	4.5291	1.6547e-155	3.5956e-153	TRUE	640.003	62.4938	3.3563	3.9075e-126	7.0622e-124	TRUE	732.795	624.109	0.23161	0.37272	0.99962	FALSE	31.3821	60.9363	-0.95736	0.0022885	0.033887	FALSE	A>AB
PstrCYP16	c24081_g2	526.421	555.366	-0.07722	0.087329	0.31423	FALSE	523.165	599.739	-0.19707	0.21057	0.62034	FALSE	542.917	510.173	0.089747	0.41765	0.99962	FALSE	566.32	584.791	-0.046305	0.72477	0.99903	FALSE
PstrCYP17	c24455_g1	939.293	49.2657	4.2529	1.7202e-198	4.6723e-196	TRUE	926.369	37.2703	4.6355	7.7622e-219	2.6228e-216	TRUE	968.727	903.364	0.10078	0.3601	0.99962	FALSE	50.2374	36.3414	0.46715	0.12135	0.80025	FALSE	A>AB
PstrCYP18	c24020_g1	3.69419	37.3633	-3.3383	9.963e-09	1.3117e-07	TRUE	0.175573	14.7638	-6.3938	8.7874e-05	0.00064732	TRUE	3.80995	0.171213	4.4759	0.0572	0.99962	FALSE	38.1003	14.3959	1.4041	0.00075323	0.01293	FALSE
PstrCYP19	c24748_g1	143.15	341.952	-1.2563	3.2772e-22	9.9696e-21	TRUE	126.632	421.419	-1.7346	1.4524e-34	6.2709e-33	TRUE	147.635	123.488	0.25767	0.58455	0.99962	FALSE	348.697	410.915	-0.23687	0.03546	0.32792	FALSE
PstrCYP20	c24081_g1	413.241	561.875	-0.44327	2.7955e-08	3.4988e-07	FALSE	424.8	554.101	-0.38336	0.0014864	0.0088202	FALSE	426.19	414.25	0.040994	0.22457	0.99962	FALSE	572.958	540.291	0.084693	0.24252	0.99903	FALSE
PstrCYP21	c24029_g1	33.0168	51.6539	-0.64568	0.023626	0.10569	FALSE	26.775	44.6281	-0.73707	0.061839	0.23867	FALSE	34.0514	26.11	0.38311	0.55324	0.99962	FALSE	52.6727	43.5159	0.27551	0.32222	0.99903	FALSE
PstrCYP22	c16300_g1	0.415596	0.0385189	3.4315	0.5581	0.99259	FALSE	0.6584	0.0961813	2.7751	0.48117	0.99729	FALSE	0.428619	0.64205	-0.58299	0.79133	0.99962	FALSE	0.0392787	0.0937842	-1.2556	0.88105	0.99903	FALSE
PstrCYP23	c22033_g2	22.0728	13.212	0.74042	0.17619	0.54469	FALSE	17.7329	16.3027	0.12132	0.67044	0.99729	FALSE	22.7644	17.2925	0.39663	0.60782	0.99962	FALSE	13.4726	15.8964	-0.23868	0.6768	0.99903	FALSE
PstrCYP24	c18306_g1	1.0159	0	NA	NA	NA	NA	0.482827	0	NA	NA	NA	NA	1.04774	0.470836	1.154	0.68336	0.99962	FALSE	0	0	NA	NA	NA	NA
PstrCYP25	c11131_g1	6.78807	19.1054	-1.4929	0.009598	0.048481	FALSE	1.36069	24.8629	-4.1916	1.232e-06	1.1587e-05	TRUE	7.00078	1.3269	2.3995	0.055335	0.99962	FALSE	19.4822	24.2432	-0.31542	0.4944	0.99903	FALSE
PstrCYP26	c7353_g1	0.0461773	0	NA	NA	NA	NA	0	0	NA	NA	NA	NA	0.0476243	0	NA	NA	NA	NA	0	0	NA	NA	NA	NA
PstrCYP27	c6858_g1	52.9654	68.4096	-0.36915	0.092837	0.32993	FALSE	41.4353	69.7315	-0.75095	0.017378	0.080105	FALSE	54.6251	40.4063	0.43498	0.35828	0.99962	FALSE	69.7589	67.9935	0.03698	0.82821	0.99903	FALSE
PstrCYP28	c18852_g1	185.033	5.35413	5.111	1.1634e-43	6.7545e-42	TRUE	172.238	3.65489	5.5584	9.8038e-44	5.6718e-42	TRUE	190.831	167.96	0.18417	0.88301	0.99962	FALSE	5.45973	3.5638	0.61541	0.51546	0.99903	FALSE	A>AB
PstrCYP29	c20081_g1	0.0923546	0.539265	-2.5457	0.54427	0.99259	FALSE	0.26336	0.336635	-0.35415	0.94349	0.99729	FALSE	0.0952487	0.25682	-1.431	0.75734	0.99962	FALSE	0.549901	0.328245	0.7444	0.80797	0.99903	FALSE
PstrCYP30	c14045_g1	108.748	67.6777	0.68423	0.005493	0.029517	FALSE	110.743	70.7895	0.64561	0.00069942	0.00443	FALSE	112.155	107.993	0.054564	0.58121	0.99962	FALSE	69.0126	69.0252	-0.00026247	0.94771	0.99903	FALSE
PstrCYP31	c21302_g1	754.122	17.7572	5.4083	3.3714e-174	8.1832e-172	TRUE	1095.5	22.6026	5.599	4.025e-268	1.8046e-265	TRUE	777.753	1068.29	-0.45792	4.2638e-20	1.7716e-17	FALSE	18.1075	22.0393	-0.28349	0.55842	0.99903	FALSE	A>AB
PstrCYP32	c21071_g1	5.95687	59.3962	-3.3177	5.6623e-13	1.0721e-11	TRUE	2.19467	34.9619	-3.9937	1.4675e-08	1.698e-07	TRUE	6.14354	2.14017	1.5213	0.20411	0.99962	FALSE	60.5677	34.0905	0.82918	0.0052109	0.068457	FALSE
PstrCYP33	c47218_g1	0	0	NA	NA	NA	NA	0	0	NA	NA	NA	NA	0	0	NA	NA	NA	NA	0	0	NA	NA	NA	NA
PstrCYP34	c46627_g1	0	0	NA	NA	NA	NA	0	0.0480907	NA	NA	NA	NA	0	0	NA	NA	NA	NA	0	0.0468921	NA	NA	NA	NA
PstrCYP35	c4881_g1	0.138532	0	NA	NA	NA	NA	0	0	NA	NA	NA	NA	0.142873	0	NA	NA	NA	NA	0	0	NA	NA	NA	NA
PstrCYP36	c41545_g1	0.0923546	0.115557	-0.32335	0.95024	0.99259	FALSE	0	0	NA	NA	NA	NA	0.0952487	0	NA	NA	NA	NA	0.117836	0	NA	NA	NA	NA
PstrCYP37	c22660_g2	0.369419	0.577784	-0.64527	0.81092	0.99259	FALSE	0.921761	0.72136	0.35367	0.84457	0.99729	FALSE	0.380995	0.898869	-1.2383	0.59933	0.99962	FALSE	0.58918	0.703381	-0.2556	0.92505	0.99903	FALSE
PstrCYP38	c25000_g1	148.229	35.3604	2.0676	8.718e-17	2.0485e-15	TRUE	168.594	46.167	1.8686	1.9564e-19	4.7416e-18	TRUE	152.874	164.407	-0.10493	0.099513	0.99962	FALSE	36.0578	45.0164	-0.32014	0.34463	0.99903	FALSE	A>AB
PstrCYP39	c24959_g1	72.1751	209.543	-1.5377	2.0417e-18	5.2816e-17	TRUE	85.197	246.705	-1.5339	1.4808e-17	3.2266e-16	TRUE	74.4368	83.0812	-0.15851	0.16358	0.99962	FALSE	213.676	240.556	-0.17095	0.25389	0.99903	FALSE
PstrCYP40	c16637_g1	0.184709	0.462227	-1.3233	0.71143	0.99259	FALSE	0.13168	0.432816	-1.7167	0.69665	0.99729	FALSE	0.190497	0.12841	0.56901	0.93703	0.99962	FALSE	0.471344	0.422029	0.15944	0.95411	0.99903	FALSE
PstrCYP41	c20867_g1	6.83424	0.654822	3.3836	0.018244	0.084541	FALSE	8.69089	0.673269	3.6902	0.0039548	0.021498	FALSE	7.0484	8.47505	-0.26593	0.55975	0.99962	FALSE	0.667737	0.656489	0.024509	0.98699	0.99903	FALSE
PstrCYP42	c15990_g1	0.138532	0.885935	-2.677	0.42498	0.99259	FALSE	0.0438934	0.625179	-3.8322	0.45515	0.99729	FALSE	0.142873	0.0428033	1.7389	0.82872	0.99962	FALSE	0.903409	0.609597	0.56752	0.80527	0.99903	FALSE
PstrCYP43	c34962_g1	0.0923546	0	NA	NA	NA	NA	0	0	NA	NA	NA	NA	0.0952487	0	NA	NA	NA	NA	0	0	NA	NA	NA	NA
PstrCYP44	c27517_g1	284.498	2729.37	-3.2621	0	0	TRUE	238.297	1673.7	-2.8122	6.807e-247	2.6451e-244	TRUE	293.414	232.379	0.33645	0.16608	0.99962	FALSE	2783.21	1631.99	0.77012	5.4081e-71	3.5808e-68	FALSE
PstrCYP45	c26152_g1	20.8721	19.0283	0.13343	0.89432	0.99259	FALSE	22.2539	21.8332	0.027539	0.78817	0.99729	FALSE	21.5262	21.7013	-0.011686	0.69246	0.99962	FALSE	19.4037	21.289	-0.13378	0.79529	0.99903	FALSE
PstrCYP46	c23426_g1	95.2176	355.607	-1.901	2.3447e-39	1.2326e-37	TRUE	71.2828	414.926	-2.5412	5.3454e-56	4.0073e-54	TRUE	98.2014	69.5126	0.49847	0.13327	0.99962	FALSE	362.621	404.585	-0.15798	0.17425	0.99903	FALSE
PstrCYP47	c30665_g1	0.0461773	0.0770378	-0.73838	0.92264	0.99259	FALSE	0	0.0480907	NA	NA	NA	NA	0.0476243	0	NA	NA	NA	NA	0.0785573	0.0468921	0.7444	0.92681	0.99903	FALSE
PstrCYP48	c19431_g1	145.459	71.26	1.0294	2.2188e-06	2.2029e-05	TRUE	147.218	76.7527	0.93967	1.9859e-07	2.0406e-06	FALSE	150.017	143.562	0.063446	0.55908	0.99962	FALSE	72.6655	74.8398	-0.042534	0.9123	0.99903	FALSE
PstrCYP49	c20471_g1	0.230887	1.4252	-2.6259	0.31637	0.8259	FALSE	0.13168	7.16551	-5.766	0.0060902	0.031653	FALSE	0.238122	0.12841	0.89094	0.88111	0.99962	FALSE	1.45331	6.98692	-2.2653	0.049105	0.42193	FALSE
PstrCYP50	c15374_g1	6.60336	12.0179	-0.86391	0.17056	0.53169	FALSE	5.2672	11.1089	-1.0766	0.18062	0.55461	FALSE	6.81028	5.1364	0.40696	0.7699	0.99962	FALSE	12.2549	10.8321	0.17805	0.74635	0.99903	FALSE
PstrCYP51	c24882_g1	3.32477	3.85189	-0.21231	0.79153	0.99259	FALSE	8.77867	3.12589	1.4897	0.076452	0.28379	FALSE	3.42895	8.56066	-1.32	0.090696	0.99962	FALSE	3.92787	3.04799	0.36589	0.72746	0.99903	FALSE
PstrCYP52	c41865_g1	0.738837	0.34667	1.0917	0.72233	0.99259	FALSE	0.702294	0.480907	0.54632	0.81226	0.99729	FALSE	0.761989	0.684853	0.15398	0.99741	0.99962	FALSE	0.353508	0.468921	-0.4076	0.90262	0.99903	FALSE
PstrCYP53	c20867_g2	49.8253	4.93042	3.3371	2.3691e-10	3.6253e-09	TRUE	62.8553	5.09761	3.6241	1.3385e-14	2.4965e-13	TRUE	51.3867	61.2943	-0.25436	0.12623	0.99962	FALSE	5.02767	4.97056	0.016481	0.97128	0.99903	FALSE	A>AB
PstrCYP54	c19542_g1	3.00153	2.61929	0.19652	0.91906	0.99259	FALSE	2.89696	2.35644	0.29793	0.75902	0.99729	FALSE	3.09558	2.82502	0.13195	0.97994	0.99962	FALSE	2.67095	2.29771	0.21715	0.85703	0.99903	FALSE
PstrCYP55	c11570_g1	0.138532	0.0385189	1.8466	0.81419	0.99259	FALSE	0	0	NA	NA	NA	NA	0.142873	0	NA	NA	NA	NA	0.0392787	0	NA	NA	NA	NA
PstrCYP56	c24922_g1	141.903	16.1394	3.1362	2.7782e-25	9.5043e-24	TRUE	138.966	22.0255	2.6575	1.2967e-23	3.8513e-22	TRUE	146.35	135.515	0.11096	0.76748	0.99962	FALSE	16.4578	21.4766	-0.384	0.43463	0.99903	FALSE	A>AB
PstrCYP57	c42747_g1	1.93945	0.115557	4.069	0.1777	0.54774	FALSE	1.71184	0.144272	3.5687	0.20617	0.61094	FALSE	2.00022	1.66933	0.26089	0.94759	0.99962	FALSE	0.117836	0.140676	-0.2556	0.96644	0.99903	FALSE
PstrCYP58	c20583_g1	1.10826	0.154076	2.8466	0.38207	0.93387	FALSE	0	0	NA	NA	NA	NA	1.14298	0	NA	NA	NA	NA	0.157115	0	NA	NA	NA	NA
PstrCYP59	c34005_g1	0.0461773	0	NA	NA	NA	NA	0	0	NA	NA	NA	NA	0.0476243	0	NA	NA	NA	NA	0	0	NA	NA	NA	NA
PstrCYP60	c32951_g1	0.415596	0	NA	NA	NA	NA	0.0877867	0	NA	NA	NA	NA	0.428619	0.0856066	2.3239	0.64252	0.99962	FALSE	0	0	NA	NA	NA	NA
PstrCYP61	c23889_g1	113.227	39.9441	1.5032	8.8931e-09	1.1776e-07	TRUE	99.3307	38.4244	1.3702	1.8684e-08	2.1427e-07	TRUE	116.775	96.8639	0.2697	0.58501	0.99962	FALSE	40.732	37.4668	0.12055	0.67489	0.99903	FALSE	A>AB
PstrCYP62	c25919_g1	169.286	15.6772	3.4327	2.9937e-32	1.3186e-30	TRUE	300.757	54.4386	2.4659	1.399e-45	8.5609e-44	TRUE	174.591	293.288	-0.74834	1.8666e-11	4.9353e-09	FALSE	15.9864	53.0818	-1.7314	5.7086e-06	0.00015455	TRUE
PstrCYP63	c12715_g1	0.323241	2.77336	-3.101	0.13007	0.42991	FALSE	0.52672	2.93353	-2.4775	0.19175	0.5795	FALSE	0.33337	0.51364	-0.62363	0.80428	0.99962	FALSE	2.82806	2.86042	-0.016411	0.99997	0.99999	FALSE
PstrCYP64	c24476_g1	1.20061	6.62525	-2.4642	0.03675	0.15391	FALSE	2.28245	55.9294	-4.6149	8.789e-14	1.5454e-12	TRUE	1.23823	2.22577	-0.84602	0.52417	0.99962	FALSE	6.75593	54.5355	-3.013	1.236e-10	6.5846e-09	TRUE
PstrCYP65	c39257_g1	4.98715	2.92744	0.76858	0.50491	0.99259	FALSE	3.46758	5.77088	-0.73486	0.50318	0.99729	FALSE	5.14343	3.38146	0.60508	0.65698	0.99962	FALSE	2.98518	5.62705	-0.91456	0.3728	0.99903	FALSE
PstrCYP66	c24729_g1	7.98868	27.3099	-1.7734	0.00050499	0.0034652	TRUE	0.833974	120.708	-7.1773	3.5365e-28	1.2362e-26	TRUE	8.23901	0.813263	3.3407	0.012116	0.4309	FALSE	27.8486	117.699	-2.0794	1.9904e-14	1.4927e-12	TRUE
PstrCYP67	c14999_g1	0.0923546	0	NA	NA	NA	NA	2.37024	0.336635	2.8158	0.1783	0.54931	FALSE	0.0952487	2.31138	-4.6009	0.10955	0.99962	FALSE	0	0.328245	NA	NA	NA	NA
PstrCYP68	c16083_g1	1.0159	2.65781	-1.3875	0.35885	0.898	FALSE	1.14123	3.22207	-1.4974	0.33907	0.86892	FALSE	1.04774	1.11289	-0.087031	0.89909	0.99962	FALSE	2.71023	3.14177	-0.21316	0.86913	0.99903	FALSE
PstrCYP69	c11705_g1	1.47767	11.209	-2.9233	0.0030483	0.017435	FALSE	0.39504	9.32959	-4.5617	0.0023811	0.01356	FALSE	1.52398	0.38523	1.9841	0.43396	0.99962	FALSE	11.4301	9.09707	0.32936	0.58842	0.99903	FALSE
PstrCYP70	c2946_g1	0	0.0770378	NA	NA	NA	NA	0	0.0961813	NA	NA	NA	NA	0	0	NA	NA	NA	NA	0.0785573	0.0937842	-0.2556	0.9726	0.99903	FALSE
PstrCYP71	c14162_g1	0	0.192595	NA	NA	NA	NA	0.0438934	0.336635	-2.9391	0.62617	0.99729	FALSE	0	0.0428033	NA	NA	NA	NA	0.196393	0.328245	-0.74103	0.85796	0.99903	FALSE
PstrCYP72	c21042_g1	0.738837	1.07853	-0.54574	0.77454	0.99259	FALSE	0.6584	1.39463	-1.0828	0.63347	0.99729	FALSE	0.761989	0.64205	0.24709	0.97208	0.99962	FALSE	1.0998	1.35987	-0.30623	0.87516	0.99903	FALSE
PstrCYP73	c27728_g1	7.61926	4.62227	0.72105	0.4388	0.99259	FALSE	8.99814	7.11742	0.33827	0.55329	0.99729	FALSE	7.85802	8.77468	-0.15918	0.65009	0.99962	FALSE	4.71344	6.94003	-0.55816	0.52538	0.99903	FALSE
PstrCYP74	c13837_g1	35.6489	124.994	-1.8099	4.683e-14	9.4388e-13	TRUE	28.0918	98.2011	-1.8056	1.0712e-09	1.3625e-08	TRUE	36.766	27.3941	0.42451	0.4678	0.99962	FALSE	127.459	95.7536	0.41264	0.027091	0.26692	FALSE
PstrCYP75	c34004_g1	0.0923546	0.269632	-1.5457	0.75264	0.99259	FALSE	0	0	NA	NA	NA	NA	0.0952487	0	NA	NA	NA	NA	0.274951	0	NA	NA	NA	NA
PstrCYP76	c19417_g1	17.178	1.84891	3.2158	0.00025448	0.0018652	TRUE	15.0554	1.97172	2.9328	0.000544	0.0035183	TRUE	17.7163	14.6815	0.27107	0.8295	0.99962	FALSE	1.88538	1.92258	-0.028188	0.99362	0.99903	FALSE	A>AB
PstrCYP77	c45268_g1	0.0461773	0.115557	-1.3233	0.85326	0.99259	FALSE	0	0	NA	NA	NA	NA	0.0476243	0	NA	NA	NA	NA	0.117836	0	NA	NA	NA	NA
PstrCYP78	c15081_g1	368.126	347.71	0.082312	0.92916	0.99259	FALSE	346.626	251.851	0.46081	3.5611e-06	3.186e-05	FALSE	379.661	338.018	0.16761	0.95661	0.99962	FALSE	354.568	245.574	0.52991	4.2243e-06	0.00011654	FALSE
PstrCYP79	c26255_g1	4.66391	4.42968	0.074339	0.99865	0.99931	FALSE	4.6527	4.95334	-0.090334	0.99902	0.9993	FALSE	4.81006	4.53715	0.084268	0.93453	0.99962	FALSE	4.51705	4.82989	-0.096609	0.93226	0.99903	FALSE
PstrCYP80	c26566_g1	3.09388	13.6357	-2.1399	0.0057047	0.030482	FALSE	2.76528	7.7426	-1.4854	0.14092	0.4609	FALSE	3.19083	2.69661	0.24279	0.94573	0.99962	FALSE	13.9046	7.54963	0.88109	0.15913	0.95389	FALSE
PstrCYP81	c23335_g1	25.5361	6.77933	1.9133	0.0010647	0.0067666	FALSE	28.0479	23.853	0.23372	0.42074	0.98949	FALSE	26.3363	27.3513	-0.05456	0.58253	0.99962	FALSE	6.91304	23.2585	-1.7504	0.0024748	0.036367	FALSE
PstrCYP82	c10857_g1	0.184709	0	NA	NA	NA	NA	0	0	NA	NA	NA	NA	0.190497	0	NA	NA	NA	NA	0	0	NA	NA	NA	NA
PstrCYP83	c19963_g1	52.5036	7.24156	2.858	1.6471e-09	2.3386e-08	TRUE	65.445	12.4074	2.3991	7.4202e-11	1.0466e-09	TRUE	54.1489	63.8197	-0.23707	0.13362	0.99962	FALSE	7.38439	12.0982	-0.71224	0.29437	0.99903	FALSE	A>AB
PstrCYP84	c25578_g1	211.584	9.82232	4.429	3.9366e-47	2.495e-45	TRUE	244.31	10.9647	4.4778	2.2459e-58	1.7454e-56	TRUE	218.215	238.243	-0.12669	0.032626	0.87056	FALSE	10.0161	10.6914	-0.094136	0.90241	0.99903	FALSE	A>AB
PstrCYP85	c18648_g1	0.0461773	0.462227	-3.3233	0.52457	0.99259	FALSE	0.0877867	0.192363	-1.1318	0.85382	0.99729	FALSE	0.0476243	0.0856066	-0.84602	0.90059	0.99962	FALSE	0.471344	0.187568	1.3294	0.7191	0.99903	FALSE
PstrCYP86	c22039_g1	600.028	2733.88	-2.1878	0	0	TRUE	185.581	3450.51	-4.2167	0	0	TRUE	618.831	180.972	1.7738	1.9467e-47	2.3162e-44	TRUE	2787.8	3364.51	-0.27127	4.3731e-12	2.653e-10	FALSE
PstrCYP87	c26444_g1	52.7807	34.667	0.60645	0.087045	0.31355	FALSE	47.5365	32.9421	0.5291	0.056541	0.22159	FALSE	54.4346	46.356	0.23177	0.80769	0.99962	FALSE	35.3508	32.1211	0.13822	0.66005	0.99903	FALSE
PstrCYP88	c23122_g1	20.7336	63.7873	-1.6213	5.5016e-07	5.9265e-06	TRUE	23.3074	57.1798	-1.2947	0.0003557	0.0023661	TRUE	21.3833	22.7286	-0.08802	0.56511	0.99962	FALSE	65.0455	55.7547	0.22235	0.36387	0.99903	FALSE
PstrCYP89	c9441_g1	0.138532	0	NA	NA	NA	NA	0.175573	0	NA	NA	NA	NA	0.142873	0.171213	-0.26106	0.93463	0.99962	FALSE	0	0	NA	NA	NA	NA
PstrCYP90	c17684_g1	0.646482	0.231113	1.484	0.66711	0.99259	FALSE	2.01909	0.336635	2.5845	0.23399	0.66955	FALSE	0.666741	1.96895	-1.5622	0.36537	0.99962	FALSE	0.235672	0.328245	-0.47799	0.90502	0.99903	FALSE
PstrCYP91	c26971_g2	231.117	132.852	0.79881	2.4531e-06	2.4209e-05	FALSE	226.709	193.709	0.22695	0.02484	0.10931	FALSE	238.36	221.079	0.10858	0.69266	0.99962	FALSE	135.472	188.881	-0.47948	0.0040905	0.055728	FALSE
PstrCYP92	c24959_g2	230.332	501.362	-1.1221	3.4667e-27	1.2967e-25	TRUE	252.562	566.027	-1.1642	1.1841e-24	3.681e-23	TRUE	237.55	246.29	-0.052127	0.10271	0.99962	FALSE	511.251	551.92	-0.11043	0.28787	0.99903	FALSE
PstrCYP93	c20334_g1	1.47767	9.51417	-2.6867	0.0088096	0.044977	FALSE	1.40459	8.2235	-2.5496	0.026169	0.11432	FALSE	1.52398	1.36971	0.15398	0.99634	0.99962	FALSE	9.70183	8.01855	0.27492	0.67156	0.99903	FALSE
PstrCYP94	c26851_g1	648.56	257.268	1.334	7.6254e-36	3.7415e-34	TRUE	666.696	280.561	1.2487	2.2093e-42	1.2264e-40	TRUE	668.884	650.139	0.041007	0.12814	0.99962	FALSE	262.342	273.568	-0.060452	0.72357	0.99903	FALSE	A>AB
PstrCYP95	c34540_g1	0	0	NA	NA	NA	NA	0.219467	0	NA	NA	NA	NA	0	0.214017	NA	NA	NA	NA	0	0	NA	NA	NA	NA
PstrCYP96	c20701_g1	26.4596	7.97342	1.7305	0.0019535	0.011729	FALSE	28.9257	4.66479	2.6325	5.4267e-06	4.7655e-05	TRUE	27.2887	28.2074	-0.047767	0.58827	0.99962	FALSE	8.13068	4.54853	0.83798	0.30177	0.99903	FALSE
PstrCYP97	c22033_g1	98.3577	81.6216	0.26909	0.3622	0.90424	FALSE	83.0023	82.764	0.0041481	0.67696	0.99729	FALSE	101.44	80.941	0.32568	0.44401	0.99962	FALSE	83.2315	80.7013	0.044538	0.78696	0.99903	FALSE
PstrCYP98	c22240_g1	47.0085	339.275	-2.8515	2.1726e-58	1.7153e-56	TRUE	21.1566	241.319	-3.5118	1.155e-45	7.1241e-44	TRUE	48.4816	20.6312	1.2326	0.0031366	0.14404	FALSE	345.966	235.305	0.5561	2.1351e-06	6.2396e-05	FALSE	A>AB
PstrCYP99	c28947_g1	24.8896	14.6757	0.76211	0.13957	0.45426	FALSE	17.2062	11.3494	0.60031	0.20636	0.61128	FALSE	25.6695	16.7789	0.61341	0.31285	0.99962	FALSE	14.9652	11.0665	0.43541	0.42699	0.99903	FALSE
PstrCYP100	c46367_g1	0	0	NA	NA	NA	NA	0	0	NA	NA	NA	NA	0	0	NA	NA	NA	NA	0	0	NA	NA	NA	NA
PstrCYP101	c20807_g1	22.7654	295.209	-3.6968	7.7131e-63	6.666e-61	TRUE	9.9199	201.308	-4.3429	3.581e-44	2.0821e-42	TRUE	23.4788	9.67355	1.2792	0.033341	0.88154	FALSE	301.032	196.29	0.61693	1.298e-06	3.9065e-05	FALSE
PstrCYP102	c24455_g2	5938.59	11.7483	8.9815	0	0	TRUE	5606.5	15.1005	8.5364	0	0	TRUE	6124.68	5467.27	0.16381	0.93855	0.99962	FALSE	11.98	14.7241	-0.29755	0.61548	0.99903	FALSE	A>AB
PstrCYP103	c15192_g1	2.17033	0.115557	4.2312	0.14913	0.47903	FALSE	2.50192	0.0961813	4.7011	0.10001	0.35226	FALSE	2.23834	2.43979	-0.12432	0.83015	0.99962	FALSE	0.117836	0.0937842	0.32936	0.95618	0.99903	FALSE
PstrCYP104	c30053_g1	0	0.0385189	NA	NA	NA	NA	0.13168	0	NA	NA	NA	NA	0	0.12841	NA	NA	NA	NA	0.0392787	0	NA	NA	NA	NA
PstrCYP105	c23453_g1	231.81	142.173	0.70529	2.9353e-05	0.00025253	FALSE	302.118	171.299	0.8186	1.9036e-11	2.8002e-10	FALSE	239.074	294.615	-0.30137	0.00021448	0.014813	FALSE	144.978	167.03	-0.20427	0.25056	0.99903	FALSE
PstrCYP106	c35345_g1	0	0	NA	NA	NA	NA	0.175573	0	NA	NA	NA	NA	0	0.171213	NA	NA	NA	NA	0	0	NA	NA	NA	NA
PstrCYP107	c16497_g1	0.0923546	0.231113	-1.3233	0.79364	0.99259	FALSE	0.175573	0.384725	-1.1318	0.79443	0.99729	FALSE	0.0952487	0.171213	-0.84602	0.85978	0.99962	FALSE	0.235672	0.375137	-0.67064	0.86119	0.99903	FALSE
PstrCYP108	c21018_g1	10.6208	8.85935	0.26162	0.77305	0.99259	FALSE	5.66224	12.2631	-1.1149	0.14663	0.47528	FALSE	10.9536	5.52163	0.98824	0.25824	0.99962	FALSE	9.03409	11.9575	-0.40446	0.53971	0.99903	FALSE
PstrCYP109	c25908_g1	50.8412	70.0659	-0.46271	0.042577	0.17375	FALSE	51.882	77.5702	-0.58027	0.055163	0.2171	FALSE	52.4344	50.5935	0.051561	0.69807	0.99962	FALSE	71.4479	75.6369	-0.0822	0.78204	0.99903	FALSE
PstrCYP110	c31473_g1	0	0.0385189	NA	NA	NA	NA	0	0	NA	NA	NA	NA	0	0	NA	NA	NA	NA	0.0392787	0	NA	NA	NA	NA
PstrCYP111	c15430_g1	36.0645	4.93042	2.8708	5.4776e-07	5.9035e-06	TRUE	37.5288	7.83878	2.2593	1.8582e-06	1.7111e-05	TRUE	37.1946	36.5968	0.023375	0.68012	0.99962	FALSE	5.02767	7.64341	-0.60433	0.47306	0.99903	FALSE	A>AB
PstrCYP112	c20502_g1	0.831192	0.115557	2.8466	0.44906	0.99259	FALSE	0.39504	0.288544	0.45321	0.87721	0.99729	FALSE	0.857238	0.38523	1.154	0.71217	0.99962	FALSE	0.117836	0.281353	-1.2556	0.7955	0.99903	FALSE
PstrCYP113	c15427_g1	0.600305	0	NA	NA	NA	NA	0	0	NA	NA	NA	NA	0.619116	0	NA	NA	NA	NA	0	0	NA	NA	NA	NA
PstrCYP114	c12473_g1	1.4315	0.192595	2.8939	0.31629	0.8259	FALSE	1.7035	0.144272	3.5616	0.2076	0.61377	FALSE	1.47635	1.6612	-0.17018	0.83854	0.99962	FALSE	0.196393	0.140676	0.48137	0.92077	0.99903	FALSE
PstrCYP115	c27966_g1	61.1388	65.0584	-0.089649	0.52729	0.99259	FALSE	55.1301	85.3128	-0.62992	0.028136	0.12186	FALSE	63.0546	53.7609	0.23004	0.79826	0.99962	FALSE	66.3416	83.1866	-0.32644	0.19022	0.99903	FALSE
PstrCYP116	c29614_g1	0	0	NA	NA	NA	NA	0	0.0480907	NA	NA	NA	NA	0	0	NA	NA	NA	NA	0	0.0468921	NA	NA	NA	NA
PstrCYP117	c28168_g2	57.5369	53.1946	0.11321	0.88265	0.99259	FALSE	43.63	50.9761	-0.2245	0.64872	0.99729	FALSE	59.3399	42.5465	0.47996	0.26854	0.99962	FALSE	54.2438	49.7056	0.12605	0.61495	0.99903	FALSE
PstrCYP118	c17586_g1	0.323241	0.115557	1.484	0.76102	0.99259	FALSE	0.52672	0.144272	1.8682	0.61437	0.99729	FALSE	0.33337	0.51364	-0.62363	0.80428	0.99962	FALSE	0.117836	0.140676	-0.2556	0.96644	0.99903	FALSE
PstrCYP119	c7365_g1	0	0	NA	NA	NA	NA	0.0877867	0.0480907	0.86825	0.90476	0.99729	FALSE	0	0.0856066	NA	NA	NA	NA	0	0.0468921	NA	NA	NA	NA
PstrCYP120	c46787_g1	0	0.0385189	NA	NA	NA	NA	0.0438934	0.0480907	-0.13175	0.99643	0.99729	FALSE	0	0.0428033	NA	NA	NA	NA	0.0392787	0.0468921	-0.2556	0.98062	0.99903	FALSE
PstrCYP121	c22131_g1	25.5822	30.6996	-0.26308	0.38351	0.93616	FALSE	20.2787	31.307	-0.62652	0.18607	0.56731	FALSE	26.3839	19.7751	0.41597	0.5512	0.99962	FALSE	31.3051	30.5267	0.036323	0.88582	0.99903	FALSE
PstrCYP122	c23464_g1	907.153	1254.37	-0.46754	4.9462e-18	1.2456e-16	FALSE	697.904	1013.46	-0.53819	1.7006e-10	2.3323e-09	FALSE	935.58	680.573	0.45911	3.7584e-05	0.0033807	FALSE	1279.11	988.204	0.37226	1.6541e-10	8.6725e-09	FALSE
PstrCYP123	c9631_g1	0.184709	0.154076	0.26162	0.96966	0.99259	FALSE	0.307254	0.144272	1.0906	0.7907	0.99729	FALSE	0.190497	0.299623	-0.65338	0.84505	0.99962	FALSE	0.157115	0.140676	0.15944	0.9735	0.99903	FALSE
PstrCYP124	c26439_g1	1615.24	371.939	2.1186	1.0841e-171	2.6036e-169	TRUE	1685.9	421.515	1.9999	1.8364e-194	5.4196e-192	TRUE	1665.85	1644.03	0.019021	0.0043649	0.18854	FALSE	379.275	411.009	-0.11593	0.33215	0.99903	FALSE	A>AB
PstrCYP125	c15209_g1	29.2764	5.5082	2.4101	4.4439e-05	0.00037154	TRUE	24.1852	10.099	1.2599	0.0089309	0.044378	FALSE	30.1938	23.5846	0.35641	0.62185	0.99962	FALSE	5.61685	9.84734	-0.80997	0.28879	0.99903	FALSE
PstrCYP126	c18291_g1	123.524	16.0624	2.943	5.9471e-21	1.694e-19	TRUE	118.732	35.2985	1.75	4.0145e-13	6.6856e-12	TRUE	127.395	115.783	0.13789	0.89733	0.99962	FALSE	16.3792	34.4188	-1.0713	0.011749	0.13526	FALSE
PstrCYP127	c27235_g1	11.0364	12.2875	-0.15493	0.70333	0.99259	FALSE	12.2024	9.8105	0.31476	0.51243	0.99729	FALSE	11.3822	11.8993	-0.064097	0.70548	0.99962	FALSE	12.5299	9.56599	0.38939	0.51051	0.99903	FALSE
PstrCYP128	c43564_g1	0.0923546	0	NA	NA	NA	NA	0	0	NA	NA	NA	NA	0.0952487	0	NA	NA	NA	NA	0	0	NA	NA	NA	NA
PstrCYP129	c27370_g1	5.54128	64.8273	-3.5483	1.0938e-14	2.2917e-13	TRUE	2.94086	35.539	-3.5951	3.895e-08	4.3306e-07	TRUE	5.71492	2.86782	0.99478	0.41099	0.99962	FALSE	66.106	34.6533	0.93179	0.0013038	0.020751	FALSE
PstrCYP130	c28656_g1	2.35504	2.77336	-0.23588	0.8089	0.99259	FALSE	1.9752	3.99153	-1.0149	0.44696	0.99729	FALSE	2.42884	1.92615	0.33455	0.9008	0.99962	FALSE	2.82806	3.89204	-0.46071	0.6916	0.99903	FALSE
PstrCYP131	c20223_g1	47.3779	152.612	-1.6876	1.7553e-15	3.8695e-14	TRUE	40.733	129.22	-1.6656	4.6197e-11	6.6038e-10	TRUE	48.8626	39.7215	0.29881	0.65543	0.99962	FALSE	155.622	125.999	0.30463	0.062614	0.50505	FALSE
PstrCYP132	c22778_g1	1.10826	52.8865	-5.5765	1.8239e-14	3.7728e-13	TRUE	1.05344	285.514	-8.0823	7.2308e-60	5.6955e-58	TRUE	1.14298	1.02728	0.15398	0.99683	0.99962	FALSE	53.9296	278.398	-2.368	2.7598e-37	9.1366e-35	TRUE
PstrCYP133	c45147_g1	0.184709	0.385189	-1.0603	0.77422	0.99259	FALSE	0.0877867	0.336635	-1.9391	0.7069	0.99729	FALSE	0.190497	0.0856066	1.154	0.86193	0.99962	FALSE	0.392787	0.328245	0.25897	0.93555	0.99903	FALSE
PstrCYP134	c13423_g1	1.61621	1.34816	0.26162	0.91043	0.99259	FALSE	0.833974	1.5389	-0.88383	0.6784	0.99729	FALSE	1.66685	0.813263	1.0353	0.64382	0.99962	FALSE	1.37475	1.50055	-0.12632	0.94851	0.99903	FALSE
PstrCYP135	c22570_g1	126.48	28.8121	2.1342	4.1063e-15	8.7972e-14	TRUE	115.044	32.5093	1.8233	2.2628e-13	3.8764e-12	TRUE	130.443	112.187	0.21751	0.76356	0.99962	FALSE	29.3804	31.6991	-0.10958	0.80073	0.99903	FALSE	A>AB
PstrCYP136	c19780_g1	0.923546	0.539265	0.77619	0.77205	0.99259	FALSE	1.9752	3.70298	-0.90669	0.50984	0.99729	FALSE	0.952487	1.92615	-1.0159	0.50138	0.99962	FALSE	0.549901	3.61069	-2.715	0.11639	0.77821	FALSE
PstrCYP137	c27623_g2	281.451	236.776	0.24936	0.16411	0.51553	FALSE	334.687	269.067	0.31485	0.0005995	0.0038452	FALSE	290.27	326.375	-0.16913	0.0044003	0.18976	FALSE	241.446	262.361	-0.11985	0.42094	0.99903	FALSE
PstrCYP138	c21564_g1	103.807	128.963	-0.31305	0.041922	0.17154	FALSE	86.5639	166.514	-0.94381	4.4115e-06	3.9048e-05	FALSE	107.06	84.4141	0.34286	0.38638	0.99962	FALSE	131.507	162.364	-0.3041	0.088222	0.64372	FALSE
PstrCYP139	c29708_g1	0.0461773	0	NA	NA	NA	NA	0	0.0961813	NA	NA	NA	NA	0.0476243	0	NA	NA	NA	NA	0	0.0937842	NA	NA	NA	NA
PstrCYP140	c22660_g1	0.785014	0.539265	0.54173	0.85288	0.99259	FALSE	0.438934	0.769451	-0.80983	0.78768	0.99729	FALSE	0.809614	0.428033	0.91951	0.77551	0.99962	FALSE	0.549901	0.750273	-0.44824	0.86529	0.99903	FALSE
PstrCYP141	c24475_g1	4.84862	0.500746	3.2754	0.050023	0.19898	FALSE	7.9447	0.240453	5.0462	0.0030784	0.01715	FALSE	5.00056	7.7474	-0.63162	0.3316	0.99962	FALSE	0.510623	0.23446	1.1229	0.74256	0.99903	FALSE
PstrCYP142	c19743_g1	7.43455	28.0033	-1.9133	0.00021722	0.001613	TRUE	4.87216	21.6408	-2.1511	0.0011986	0.0072325	FALSE	7.66752	4.75117	0.69048	0.52402	0.99962	FALSE	28.5556	21.1014	0.43643	0.27152	0.99903	FALSE
PstrCYP143	c43700_g1	0	0	NA	NA	NA	NA	0	0	NA	NA	NA	NA	0	0	NA	NA	NA	NA	0	0	NA	NA	NA	NA
PstrEST1	c22504_g1	6.97278	89.8646	-3.6879	2.8736e-20	7.9184e-19	TRUE	2.54581	50.3028	-4.3044	3.6077e-12	5.6113e-11	TRUE	7.19127	2.48259	1.5344	0.16636	0.99962	FALSE	91.6371	49.0491	0.9017	0.00022913	0.0045075	FALSE
PstrEST2	c25884_g1	3.60183	0.616303	2.547	0.13874	0.45235	FALSE	3.81872	0.432816	3.1413	0.072542	0.27118	FALSE	3.7147	3.72389	-0.0035645	0.87573	0.99962	FALSE	0.628458	0.422029	0.57448	0.83537	0.99903	FALSE
PstrEST3	c25069_g1	175.381	53.9265	1.7014	3.4378e-15	7.4067e-14	TRUE	159.377	68.5773	1.2166	5.9101e-11	8.3867e-10	TRUE	180.877	155.419	0.21885	0.71685	0.99962	FALSE	54.9901	66.8681	-0.28215	0.31038	0.99903	FALSE	A>AB
PstrEST4	c26609_g1	49.9639	48.9961	0.028219	0.87803	0.99259	FALSE	37.7044	52.7555	-0.48459	0.19548	0.58716	FALSE	51.5295	36.768	0.48695	0.29261	0.99962	FALSE	49.9624	51.4406	-0.042064	0.92855	0.99903	FALSE
PstrEST5	c23144_g1	0.785014	13.1735	-4.0688	0.00027192	0.0019834	TRUE	0.219467	8.56014	-5.2856	0.0028593	0.016014	FALSE	0.809614	0.214017	1.9195	0.57802	0.99962	FALSE	13.4333	8.34679	0.68652	0.26226	0.99903	FALSE
PstrEST6	c26937_g2	117.106	302.951	-1.3713	2.584e-22	7.8818e-21	TRUE	118.995	243.387	-1.0324	1.6152e-09	2.0213e-08	TRUE	120.775	116.04	0.057706	0.57866	0.99962	FALSE	308.927	237.321	0.38043	0.0013713	0.021706	FALSE
PstrEST7	c27043_g3	0.277064	0.0385189	2.8466	0.66208	0.99259	FALSE	0.482827	0.0961813	2.3277	0.5823	0.99729	FALSE	0.285746	0.470836	-0.72049	0.79325	0.99962	FALSE	0.0392787	0.0937842	-1.2556	0.88105	0.99903	FALSE
PstrEST8	c33226_g1	0	0.115557	NA	NA	NA	NA	0	0.0480907	NA	NA	NA	NA	0	0	NA	NA	NA	NA	0.117836	0.0468921	1.3294	0.85728	0.99903	FALSE
PstrEST9	c24062_g1	9.60488	127.074	-3.7258	3.5706e-28	1.3902e-26	TRUE	4.34544	80.2152	-4.2063	2.7493e-18	6.2354e-17	TRUE	9.90586	4.23753	1.2251	0.18432	0.99962	FALSE	129.58	78.216	0.72831	0.00024988	0.0048499	FALSE
PstrEST10	c21091_g1	0.184709	0.231113	-0.32335	0.92968	0.99259	FALSE	0.307254	0.144272	1.0906	0.7907	0.99729	FALSE	0.190497	0.299623	-0.65338	0.84505	0.99962	FALSE	0.235672	0.140676	0.7444	0.87358	0.99903	FALSE
PstrEST11	c27403_g1	1.38532	5.23857	-1.919	0.10905	0.37466	FALSE	1.27291	4.08771	-1.6832	0.23791	0.67728	FALSE	1.42873	1.2413	0.20289	0.98142	0.99962	FALSE	5.3419	3.98583	0.42247	0.64406	0.99903	FALSE
PstrEST12	c23782_g1	34.4483	905.926	-4.7169	7.9766e-214	2.4266e-211	TRUE	8.82257	841.49	-6.5756	1.653e-191	4.6432e-189	TRUE	35.5278	8.60346	2.046	0.00011132	0.0085201	FALSE	923.795	820.518	0.17104	0.0066987	0.084782	FALSE
PstrEST13	c25371_g1	1.4315	8.08897	-2.4984	0.02007	0.09173	FALSE	2.58971	4.80907	-0.89297	0.45915	0.99729	FALSE	1.47635	2.52539	-0.77447	0.52339	0.99962	FALSE	8.24852	4.68921	0.81479	0.30966	0.99903	FALSE
PstrEST14	c21684_g2	314.329	80.7742	1.9603	1.5918e-31	6.8141e-30	TRUE	325.469	95.2195	1.7732	8.7737e-34	3.7193e-32	TRUE	324.179	317.386	0.030549	0.24898	0.99962	FALSE	82.3673	92.8463	-0.17277	0.47343	0.99903	FALSE	A>AB
PstrEST15	c27657_g1	6.37247	34.7441	-2.4468	1.8944e-06	1.8982e-05	TRUE	2.80918	21.3042	-2.9229	0.00011156	0.000808	TRUE	6.57216	2.73941	1.2625	0.26605	0.99962	FALSE	35.4293	20.7732	0.77022	0.044633	0.39268	FALSE
PstrEST16	c28416_g2	40.4786	45.4785	-0.16803	0.43948	0.99259	FALSE	29.4129	38.8457	-0.4013	0.37367	0.92378	FALSE	41.747	28.6825	0.5415	0.27318	0.99962	FALSE	46.3755	37.8776	0.29202	0.32779	0.99903	FALSE
PstrEST17	c27863_g1	76.9314	59.1651	0.37883	0.21775	0.63792	FALSE	112.718	293.353	-1.3799	1.4183e-17	3.0992e-16	TRUE	79.3421	109.919	-0.47028	0.0027345	0.12897	FALSE	60.332	286.042	-2.2452	5.667e-36	1.751e-33	TRUE
PstrEST18	c21381_g1	19.1636	169.791	-3.1473	9.08e-33	4.0668e-31	TRUE	8.03249	97.7202	-3.6047	7.3301e-20	1.8317e-18	TRUE	19.7641	7.833	1.3352	0.042314	0.99962	FALSE	173.14	95.2847	0.86162	1.0749e-06	3.2994e-05	FALSE
PstrEST19	c21684_g1	7.15748	0.69334	3.3678	0.015914	0.075302	FALSE	8.03249	1.15418	2.799	0.013485	0.063839	FALSE	7.38177	7.833	-0.085599	0.73795	0.99962	FALSE	0.707016	1.12541	-0.67064	0.76199	0.99903	FALSE
PstrEST20	c28593_g1	5.4951	31.2774	-2.5089	4.6004e-06	4.4009e-05	TRUE	2.80918	21.9774	-2.9678	7.6269e-05	0.00056703	TRUE	5.6673	2.73941	1.0488	0.38776	0.99962	FALSE	31.8943	21.4297	0.57369	0.13921	0.87926	FALSE
PstrEST21	c26906_g1	0.738837	2.92744	-1.9863	0.22093	0.64484	FALSE	1.22901	23.4202	-4.2522	2.276e-06	2.0778e-05	TRUE	0.761989	1.19849	-0.65338	0.6959	0.99962	FALSE	2.98518	22.8364	-2.9354	3.9372e-05	0.00089716	TRUE
PstrEST22	c23016_g2	8.17339	22.1484	-1.4382	0.0065913	0.034675	FALSE	8.6031	13.7058	-0.67186	0.34655	0.8794	FALSE	8.42951	8.38945	0.0068725	0.82563	0.99962	FALSE	22.5852	13.3642	0.757	0.11412	0.76853	FALSE
PstrEST23	c23016_g1	1.38532	2.88892	-1.0603	0.43211	0.99259	FALSE	1.36069	2.83735	-1.0602	0.5046	0.99729	FALSE	1.42873	1.3269	0.10667	0.97471	0.99962	FALSE	2.9459	2.76663	0.090577	0.92943	0.99903	FALSE
PstrEST24	c29236_g1	111.98	84.9342	0.39882	0.1144	0.38871	FALSE	119.697	81.4656	0.55513	0.0016948	0.0099693	FALSE	115.489	116.725	-0.015353	0.3492	0.99962	FALSE	86.6094	79.4352	0.12475	0.52873	0.99903	FALSE
PstrEST25	c29319_g1	60.169	68.8333	-0.19409	0.29405	0.78671	FALSE	70.9317	57.7088	0.29764	0.12928	0.43084	FALSE	62.0545	69.1701	-0.15661	0.20621	0.99962	FALSE	70.191	56.2705	0.31891	0.19265	0.99903	FALSE
PstrEST26	c24234_g1	16.2544	295.941	-4.1864	1.0102e-67	9.5244e-66	TRUE	10.4027	213.09	-4.3564	9.9356e-47	6.3292e-45	TRUE	16.7638	10.1444	0.72467	0.31871	0.99962	FALSE	301.778	207.779	0.53844	1.6804e-05	0.00040819	FALSE
PstrEST27	c27116_g2	15.4694	1.84891	3.0647	0.00069432	0.0046361	TRUE	16.3283	2.93353	2.4767	0.0009354	0.0057879	FALSE	15.9542	15.9228	0.0028353	0.75564	0.99962	FALSE	1.88538	2.86042	-0.60137	0.66215	0.99903	FALSE
PstrEST28	c25278_g1	157.973	106.813	0.56459	0.0059919	0.031801	FALSE	187.381	149.899	0.32199	0.0090587	0.044918	FALSE	162.923	182.727	-0.1655	0.034966	0.9077	FALSE	108.92	146.163	-0.42431	0.024699	0.24929	FALSE
PstrEST29	c20933_g1	0.415596	1.69483	-2.0279	0.3455	0.8752	FALSE	0.0438934	2.74117	-5.9646	0.089802	0.32251	FALSE	0.428619	0.0428033	3.3239	0.5681	0.99962	FALSE	1.72826	2.67285	-0.62906	0.65976	0.99903	FALSE
PstrEST30	c23016_g3	0.230887	1.15557	-2.3233	0.39858	0.95915	FALSE	0.219467	0.673269	-1.6172	0.64234	0.99729	FALSE	0.238122	0.214017	0.15398	0.99855	0.99962	FALSE	1.17836	0.656489	0.84394	0.69251	0.99903	FALSE
PstrEST31	c19830_g1	117.706	14.7142	2.9999	2.102e-20	5.8415e-19	TRUE	133.041	18.3706	2.8564	3.1904e-24	9.7234e-23	TRUE	121.394	129.737	-0.095886	0.15683	0.99962	FALSE	15.0044	17.9128	-0.2556	0.63495	0.99903	FALSE	A>AB
PstrEST32	c9846_g1	12.1446	12.2875	-0.016876	0.87799	0.99259	FALSE	9.17371	16.9279	-0.88383	0.16906	0.52853	FALSE	12.5252	8.94589	0.48554	0.60535	0.99962	FALSE	12.5299	16.506	-0.39762	0.47855	0.99903	FALSE
PstrEST33	c28433_g1	1.66238	1.19409	0.47735	0.81387	0.99259	FALSE	1.71184	3.51062	-1.0362	0.46729	0.99729	FALSE	1.71448	1.66933	0.0385	0.93732	0.99962	FALSE	1.21764	3.42312	-1.4912	0.30166	0.99903	FALSE
PstrEST34	c22640_g1	24.7972	56.6613	-1.1922	0.00014682	0.0011268	TRUE	16.46	53.044	-1.6882	2.0322e-05	0.00016417	TRUE	25.5743	16.0512	0.67201	0.25991	0.99962	FALSE	57.7789	51.722	0.15977	0.52327	0.99903	FALSE
PstrEST35	c7285_g1	0	0.462227	NA	NA	NA	NA	0.0438934	0.336635	-2.9391	0.62617	0.99729	FALSE	0	0.0428033	NA	NA	NA	NA	0.471344	0.328245	0.52201	0.86855	0.99903	FALSE
PstrEST36	c22957_g1	7.20366	99.9566	-3.7945	9.2046e-23	2.8769e-21	TRUE	2.76528	55.7852	-4.3344	2.2233e-13	3.8114e-12	TRUE	7.4294	2.69661	1.4621	0.1772	0.99962	FALSE	101.928	54.3948	0.90601	9.5701e-05	0.0020309	FALSE
PstrEST37	c21091_g2	0	0.115557	NA	NA	NA	NA	0.13168	0.0480907	1.4532	0.83109	0.99729	FALSE	0	0.12841	NA	NA	NA	NA	0.117836	0.0468921	1.3294	0.85728	0.99903	FALSE
PstrEST38	c24757_g1	17.8244	188.011	-3.3989	2.3927e-38	1.2351e-36	TRUE	6.45232	128.017	-4.3104	1.3366e-28	4.7798e-27	TRUE	18.383	6.29209	1.5468	0.025883	0.74452	FALSE	191.719	124.827	0.61907	0.00010705	0.0022553	FALSE
PstrEST39	c26515_g1	2911.71	3380.92	-0.21555	2.2268e-15	4.8759e-14	FALSE	2570.26	2219.34	0.21179	5.2075e-13	8.5622e-12	FALSE	3002.95	2506.43	0.26075	0.010871	0.39744	FALSE	3447.61	2164.02	0.67188	9.4504e-70	5.919e-67	FALSE
PstrEST40	c25745_g1	32.8321	1.84891	4.1504	2.4125e-08	3.0462e-07	TRUE	31.9983	2.30835	3.7931	2.41e-08	2.737e-07	TRUE	33.8609	31.2036	0.11791	0.9024	0.99962	FALSE	1.88538	2.25082	-0.2556	0.86635	0.99903	FALSE	A>AB
PstrEST41	c7551_g1	0.0461773	0.0770378	-0.73838	0.92264	0.99259	FALSE	0.0438934	0	NA	NA	NA	NA	0.0476243	0.0428033	0.15398	0.99935	0.99962	FALSE	0.0785573	0	NA	NA	NA	NA
PstrEST42	c23067_g1	9.23546	117.714	-3.672	5.6029e-26	1.9789e-24	TRUE	3.73094	69.4429	-4.2182	4.6114e-16	9.2526e-15	TRUE	9.52487	3.63828	1.3884	0.14432	0.99962	FALSE	120.036	67.7122	0.82597	8.8447e-05	0.0018961	FALSE
PstrEST43	c18915_g1	1.93945	23.4965	-3.5987	2.9229e-06	2.8689e-05	TRUE	1.09733	16.6875	-3.9267	9.9522e-05	0.00072693	TRUE	2.00022	1.07008	0.90244	0.66034	0.99962	FALSE	23.96	16.2716	0.55827	0.21074	0.99903	FALSE
PstrEST44	c27116_g1	1.24679	0.231113	2.4315	0.39689	0.95744	FALSE	1.36069	0.288544	2.2375	0.36658	0.91121	FALSE	1.28586	1.3269	-0.045332	0.90758	0.99962	FALSE	0.235672	0.281353	-0.2556	0.95255	0.99903	FALSE
PstrEST45	c28395_g1	12.0985	78.6941	-2.7014	4.2161e-14	8.5354e-13	TRUE	4.69659	48.4754	-3.3676	4.2892e-10	5.678e-09	TRUE	12.4776	4.57995	1.4459	0.083289	0.99962	FALSE	80.2463	47.2672	0.76359	0.0026982	0.039375	FALSE
PstrEST46	c24803_g1	19.1636	194.405	-3.3426	4.2567e-39	2.2225e-37	TRUE	7.59355	142.396	-4.229	2.6343e-31	1.041e-29	TRUE	19.7641	7.40497	1.4163	0.032322	0.86421	FALSE	198.239	138.847	0.51374	0.00081706	0.013851	FALSE
PstrEST47	c27100_g1	15.1462	229.534	-3.9217	4.2652e-51	2.949e-49	TRUE	8.16417	147.59	-4.1761	3.6804e-32	1.4846e-30	TRUE	15.6208	7.96141	0.97237	0.18423	0.99962	FALSE	234.062	143.912	0.7017	1.8564e-06	5.4664e-05	FALSE
PstrEST48	c21970_g1	55.5051	76.5756	-0.46426	0.033543	0.1427	FALSE	27.6967	85.2648	-1.6222	1.6114e-07	1.6742e-06	TRUE	57.2444	27.0089	1.0837	0.0045711	0.19551	FALSE	78.086	83.1397	-0.090474	0.74439	0.99903	FALSE
PstrEST49	c28433_g2	0.877369	0.616303	0.50954	0.85431	0.99259	FALSE	1.22901	1.58699	-0.36879	0.87131	0.99729	FALSE	0.904862	1.19849	-0.40545	0.77647	0.99962	FALSE	0.628458	1.54744	-1.3	0.53212	0.99903	FALSE
PstrEST50	c20306_g1	14.8691	165.554	-3.4769	1.5427e-34	7.3639e-33	TRUE	5.09163	111.378	-4.4512	1.7047e-25	5.4444e-24	TRUE	15.335	4.96518	1.6269	0.033757	0.8901	FALSE	168.82	108.602	0.63643	0.00019656	0.0039269	FALSE
PstrEST51	c23083_g1	11.8676	192.941	-4.0231	7.375e-44	4.3145e-42	TRUE	6.45232	116.476	-4.1741	1.0078e-25	3.2456e-24	TRUE	12.2395	6.29209	0.95993	0.24612	0.99962	FALSE	196.747	113.573	0.79272	1.2417e-06	3.7565e-05	FALSE
PstrEST52	c34783_g1	0	0.0385189	NA	NA	NA	NA	0	0	NA	NA	NA	NA	0	0	NA	NA	NA	NA	0.0392787	0	NA	NA	NA	NA
PstrEST53	c19741_g1	2.72446	28.9662	-3.4103	3.5991e-07	3.9766e-06	TRUE	0.921761	18.1783	-4.3017	2.9374e-05	0.00023231	TRUE	2.80984	0.898869	1.6443	0.35927	0.99962	FALSE	29.5375	17.7252	0.73675	0.077442	0.58697	FALSE
PstrEST54	c22232_g1	48.3938	39.2508	0.3021	0.45789	0.99259	FALSE	49.6434	43.2335	0.19945	0.33546	0.8626	FALSE	49.9103	48.4105	0.044017	0.68554	0.99962	FALSE	40.0249	42.156	-0.074838	0.85427	0.99903	FALSE
PstrEST55	c22976_g1	1.98562	12.0564	-2.6021	0.0037266	0.020855	FALSE	1.14123	9.52195	-3.0607	0.0081711	0.041067	FALSE	2.04785	1.11289	0.8798	0.66519	0.99962	FALSE	12.2942	9.28463	0.40506	0.49957	0.99903	FALSE
PstrEST56	c24685_g1	406.915	13.9053	4.871	1.6352e-92	2.132e-90	TRUE	344.695	10.5319	5.0325	1.32e-84	1.5782e-82	TRUE	419.666	336.134	0.3202	0.13194	0.99962	FALSE	14.1796	10.2694	0.46547	0.412	0.99903	FALSE	A>AB
PstrEST57	c26736_g1	113.55	186.277	-0.71413	3.2872e-06	3.2024e-05	FALSE	93.01	101.904	-0.13175	0.83688	0.99729	FALSE	117.108	90.7002	0.36866	0.30282	0.99962	FALSE	189.952	99.3643	0.93483	4.631e-08	1.7576e-06	FALSE
PstrEST58	c7582_g1	0.0461773	0.0385189	0.26162	0.98483	0.99259	FALSE	0	0	NA	NA	NA	NA	0.0476243	0	NA	NA	NA	NA	0.0392787	0	NA	NA	NA	NA
PstrEST59	c27043_g1	13.53	2.46521	2.4564	0.0049837	0.027048	FALSE	16.6356	2.98162	2.4801	0.00082955	0.0051766	FALSE	13.9539	16.2225	-0.21732	0.47076	0.99962	FALSE	2.51383	2.90731	-0.2098	0.87613	0.99903	FALSE
PstrEST60	c25868_g1	497.884	219.288	1.183	4.382e-23	1.3848e-21	TRUE	518.995	194.575	1.4154	1.6761e-39	8.6076e-38	TRUE	513.486	506.106	0.020883	0.11863	0.99962	FALSE	223.613	189.725	0.23709	0.074568	0.57069	FALSE	A>AB
PstrEST61	c40506_g1	0	0.0385189	NA	NA	NA	NA	0	0	NA	NA	NA	NA	0	0	NA	NA	NA	NA	0.0392787	0	NA	NA	NA	NA
PstrEST62	c22460_g2	2.12416	5.04598	-1.2482	0.24133	0.68793	FALSE	2.58971	5.91515	-1.1916	0.28497	0.77213	FALSE	2.19072	2.52539	-0.2051	0.78256	0.99962	FALSE	5.1455	5.76773	-0.16469	0.86526	0.99903	FALSE
PstrEST63	c11506_g1	0	0.34667	NA	NA	NA	NA	0	0.432816	NA	NA	NA	NA	0	0	NA	NA	NA	NA	0.353508	0.422029	-0.2556	0.94191	0.99903	FALSE
PstrEST64	c18558_g1	6.64953	17.8728	-1.4264	0.015246	0.072591	FALSE	0.570614	13.2249	-4.5346	0.00030372	0.0020454	TRUE	6.8579	0.556443	3.6235	0.017632	0.5712	FALSE	18.2253	12.8953	0.49909	0.32256	0.99903	FALSE
PstrEST65	c22338_g1	62.6164	3.23559	4.2744	7.7949e-15	1.6452e-13	TRUE	96.2581	7.2136	3.7381	5.8647e-22	1.6336e-20	TRUE	64.5786	93.8676	-0.53957	0.0024008	0.11595	FALSE	3.29941	7.03381	-1.0921	0.24717	0.99903	FALSE	A>AB
PstrEST66	c2583_g1	0	0.231113	NA	NA	NA	NA	0	0.240453	NA	NA	NA	NA	0	0	NA	NA	NA	NA	0.235672	0.23446	0.0074354	0.99549	0.99903	FALSE
PstrEST67	c11803_g1	13.1605	19.6832	-0.58074	0.19874	0.5961	FALSE	14.9237	29.6238	-0.98915	0.043062	0.17555	FALSE	13.5729	14.5531	-0.1006	0.62949	0.99962	FALSE	20.0714	28.8855	-0.52521	0.22103	0.99903	FALSE
PstrEST68	c24311_g1	15.5618	53.1946	-1.7733	1.21e-06	1.2424e-05	TRUE	10.4905	38.0397	-1.8584	0.00010589	0.00077029	TRUE	16.0494	10.23	0.64971	0.39156	0.99962	FALSE	54.2438	37.0916	0.54836	0.063761	0.51199	FALSE
PstrGST1	c15906_g1	0.600305	0.308151	0.96206	0.77495	0.99259	FALSE	0	0	NA	NA	NA	NA	0.619116	0	NA	NA	NA	NA	0.314229	0	NA	NA	NA	NA
PstrGST2	c32704_g1	0.0461773	0	NA	NA	NA	NA	0.0438934	0	NA	NA	NA	NA	0.0476243	0.0428033	0.15398	0.99935	0.99962	FALSE	0	0	NA	NA	NA	NA
PstrGST3	c22072_g1	1749.84	1008.5	0.79501	3.7742e-38	1.9394e-36	FALSE	1293.01	974.846	0.40749	3.2575e-16	6.5813e-15	FALSE	1804.68	1260.9	0.51729	1.215e-11	3.2788e-09	FALSE	1028.39	950.55	0.11356	0.045136	0.39621	FALSE
PstrGST4	c15892_g1	424.231	1.61779	8.0347	8.6846e-89	1.0429e-86	TRUE	421.332	1.58699	8.0525	1.362e-91	1.784e-89	TRUE	437.525	410.869	0.090687	0.47279	0.99962	FALSE	1.6497	1.54744	0.092324	0.94631	0.99903	FALSE	A>AB
PstrGST5	c40630_g1	0.0461773	0	NA	NA	NA	NA	0	0.0480907	NA	NA	NA	NA	0.0476243	0	NA	NA	NA	NA	0	0.0468921	NA	NA	NA	NA
PstrGST6	c3545_g1	0.323241	0.115557	1.484	0.76102	0.99259	FALSE	0.13168	0.0961813	0.45321	0.92892	0.99729	FALSE	0.33337	0.12841	1.3764	0.78639	0.99962	FALSE	0.117836	0.0937842	0.32936	0.95618	0.99903	FALSE
PstrGST7	c20146_g1	20.5489	225.143	-3.4537	4.0292e-46	2.4712e-44	TRUE	21.9467	120.804	-2.4606	7.2786e-17	1.5261e-15	TRUE	21.1928	21.4017	-0.014146	0.6905	0.99962	FALSE	229.584	117.793	0.96277	7.5213e-10	3.6312e-08	FALSE
PstrGST8	c19875_g1	361.199	187.317	0.94731	4.6651e-12	8.2129e-11	FALSE	309.185	172.934	0.83825	4.6874e-12	7.2137e-11	FALSE	372.518	301.506	0.30512	0.19789	0.99962	FALSE	191.012	168.624	0.17985	0.19756	0.99903	FALSE
PstrGST9	c17473_g2	0.138532	0.616303	-2.1534	0.55527	0.99259	FALSE	0.13168	5.00143	-5.2472	0.022727	0.10128	FALSE	0.142873	0.12841	0.15398	0.99888	0.99962	FALSE	0.628458	4.87678	-2.956	0.056598	0.47061	FALSE
PstrGST10	c46355_g1	0	0	NA	NA	NA	NA	0.0877867	0	NA	NA	NA	NA	0	0.0856066	NA	NA	NA	NA	0	0	NA	NA	NA	NA
PstrGST11	c26536_g1	21.7957	18.6817	0.22242	0.74168	0.99259	FALSE	22.6929	17.5531	0.37051	0.31401	0.82678	FALSE	22.4787	22.1293	0.022599	0.74718	0.99962	FALSE	19.0501	17.1156	0.15449	0.72195	0.99903	FALSE
PstrGST12	c19534_g1	38.9275	40.5989	-0.060653	0.68015	0.99259	FALSE	28.5307	43.4259	-0.60604	0.13276	0.43961	FALSE	40.1473	27.8221	0.52907	0.29759	0.99962	FALSE	41.3997	42.3436	-0.032522	0.95914	0.99903	FALSE
PstrGST13	c20221_g1	289.024	24.421	3.565	1.7144e-55	1.27e-53	TRUE	324.899	27.8926	3.542	1.3943e-67	1.3108e-65	TRUE	298.081	316.83	-0.088006	0.031714	0.85407	FALSE	24.9027	27.1974	-0.12717	0.78174	0.99903	FALSE	A>AB
PstrGST14	c26768_g1	65.7565	54.2346	0.27792	0.43696	0.99259	FALSE	65.6206	55.0157	0.2543	0.19177	0.5795	FALSE	67.8171	63.9909	0.08378	0.75622	0.99962	FALSE	55.3043	53.6445	0.043961	0.82724	0.99903	FALSE
PstrGST15	c247_g1	0.184709	0	NA	NA	NA	NA	0	0	NA	NA	NA	NA	0.190497	0	NA	NA	NA	NA	0	0	NA	NA	NA	NA
PstrGST16	c12336_g1	0.369419	1.50224	-2.0238	0.37506	0.92552	FALSE	0.614507	0.817541	-0.41186	0.89405	0.99729	FALSE	0.380995	0.599246	-0.65338	0.78225	0.99962	FALSE	1.53187	0.797166	0.94234	0.62133	0.99903	FALSE
PstrGST17	c9519_g1	0.138532	0	NA	NA	NA	NA	0	0	NA	NA	NA	NA	0.142873	0	NA	NA	NA	NA	0	0	NA	NA	NA	NA
PstrGST18	c4499_g1	514.092	181.925	1.4987	2.2566e-34	1.0704e-32	TRUE	468.957	213.859	1.1328	1.5222e-26	5.034e-25	TRUE	530.202	457.31	0.21337	0.57417	0.99962	FALSE	185.513	208.529	-0.16873	0.29492	0.99903	FALSE	A>AB
PstrGST19	c16977_g1	444.087	368.164	0.2705	0.051192	0.20305	FALSE	430.945	383.186	0.16946	0.010568	0.051525	FALSE	458.003	420.243	0.12413	0.69905	0.99962	FALSE	375.425	373.636	0.0068921	0.82534	0.99903	FALSE
PstrGST20	c23354_g1	223.267	114.632	0.96176	3.5335e-08	4.3768e-07	FALSE	197.388	127.152	0.63449	7.9744e-06	6.8581e-05	FALSE	230.264	192.486	0.25853	0.49093	0.99962	FALSE	116.893	123.983	-0.084947	0.71226	0.99903	FALSE
PstrGST21	c8804_g1	76.3773	460.301	-2.5914	1.565e-71	1.58e-69	TRUE	31.6032	289.698	-3.1964	3.2303e-50	2.2482e-48	TRUE	78.7706	30.8184	1.3539	4.0498e-05	0.0035693	TRUE	469.38	282.478	0.73262	2.4454e-12	1.5234e-10	FALSE
PstrGST22	c17473_g1	0.0923546	0.308151	-1.7384	0.71537	0.99259	FALSE	0	2.11599	NA	NA	NA	NA	0.0952487	0	NA	NA	NA	NA	0.314229	2.06325	-2.715	0.23527	0.99903	FALSE
PstrGST23	c10026_g1	25.0281	10.6312	1.2352	0.021356	0.096872	FALSE	21.3322	11.7822	0.85642	0.064914	0.24864	FALSE	25.8124	20.8024	0.31131	0.72398	0.99962	FALSE	10.8409	11.4886	-0.083712	0.9122	0.99903	FALSE
PstrGST24	c21567_g1	293.872	138.129	1.0892	1.5133e-12	2.771e-11	TRUE	230.66	118.976	0.95509	4.402e-11	6.312e-10	FALSE	303.081	224.931	0.43022	0.033326	0.88154	FALSE	140.853	116.011	0.27993	0.10058	0.708	FALSE
PstrGST25	c23041_g1	65.2486	28.9662	1.1716	0.00038268	0.002699	TRUE	65.445	40.2038	0.70295	0.0054123	0.028472	FALSE	67.2932	63.8197	0.076458	0.73483	0.99962	FALSE	29.5375	39.2018	-0.40837	0.26237	0.99903	FALSE
PstrGST26	c30893_g1	0	0	NA	NA	NA	NA	0.0877867	0	NA	NA	NA	NA	0	0.0856066	NA	NA	NA	NA	0	0	NA	NA	NA	NA
PstrGST27	c21081_g1	0.969724	0.423708	1.1945	0.65974	0.99259	FALSE	1.22901	1.05799	0.21617	0.87299	0.99729	FALSE	1.00011	1.19849	-0.26106	0.8282	0.99962	FALSE	0.432065	1.03163	-1.2556	0.61969	0.99903	FALSE
PstrUGT1	c22383_g1	10.6208	19.5676	-0.88158	0.0757	0.28066	FALSE	6.71568	89.9295	-3.7432	6.6582e-19	1.557e-17	TRUE	10.9536	6.54891	0.74208	0.40743	0.99962	FALSE	19.9536	87.6882	-2.1357	1.8365e-11	1.0553e-09	TRUE
PstrUGT2	c23684_g1	467.73	249.294	0.90783	3.8476e-14	7.8241e-13	FALSE	473.961	247.475	0.93749	1.2051e-20	3.1322e-19	FALSE	482.387	462.19	0.061704	0.28612	0.99962	FALSE	254.211	241.307	0.075161	0.48012	0.99903	FALSE
PstrUGT3	c22855_g1	11.0826	90.5194	-3.0299	1.1301e-17	2.7845e-16	TRUE	21.2005	51.1204	-1.2698	0.00089713	0.0055674	FALSE	11.4298	20.674	-0.85501	0.050532	0.99962	FALSE	92.3048	49.8463	0.88892	0.00025766	0.0049759	FALSE
PstrUGT4	c46950_g1	0	0	NA	NA	NA	NA	0	0	NA	NA	NA	NA	0	0	NA	NA	NA	NA	0	0	NA	NA	NA	NA
PstrUGT5	c34459_g1	0.0923546	0.423708	-2.1978	0.62057	0.99259	FALSE	0.13168	0.673269	-2.3541	0.54458	0.99729	FALSE	0.0952487	0.12841	-0.43099	0.92297	0.99962	FALSE	0.432065	0.656489	-0.60352	0.83365	0.99903	FALSE
PstrUGT6	c7785_g1	0.184709	0.0385189	2.2616	0.75532	0.99259	FALSE	0.307254	0	NA	NA	NA	NA	0.190497	0.299623	-0.65338	0.84505	0.99962	FALSE	0.0392787	0	NA	NA	NA	NA
PstrUGT7	c43141_g1	0	0	NA	NA	NA	NA	0	0.0480907	NA	NA	NA	NA	0	0	NA	NA	NA	NA	0	0.0468921	NA	NA	NA	NA
PstrUGT8	c24715_g1	22.0728	233.925	-3.4057	2.3377e-47	1.4857e-45	TRUE	12.8169	158.651	-3.6297	2.1377e-31	8.4907e-30	TRUE	22.7644	12.4986	0.86502	0.15655	0.99962	FALSE	238.539	154.697	0.62478	1.3253e-05	0.00033061	FALSE
q.value.Storey.et.al..2003.
