# Supplementary material for: Differential Expression Analysis of Chemoreception Genes in the Striped Flea Beetle Phyllotreta striolata Using a Transcriptomic Approach
Source: PLoS One. 2016 Apr 11;11(4):e0153067. doi: 10.1371/journal.pone.0153067 (PMC4827873; doi:10.1371/journal.pone.0153067)
Supplement: S11 Table — (XLSX) [file pone.0153067.s016.xlsx]

## Sheet: S11 Table
S11 Table. Candidate Cytochrome P450, esterase, glutathione S-transferase and UDP-glucuronosyltransferase transcripts identified in P. striolata antennal and abdominal transcriptomes.
Name	Gene ID	Transcript	Length (bp)	AA Sequence	ORF (aa)	Full Length	Blastx best hit	e -value	Identities (%)	Positives (%)	Pfam	Read_count(female antenna)	RPKM/FPKM(female antenna)	Read_count(female terminal abdomen)	RPKM/FPKM(female terminal abdomen)	Read_count(male antenna)	RPKM/FPKM(male antenna)	Read_count(male terminal abdomen)	RPKM/FPKM(male terminal abdomen)
							Reference/Sequence name/species
PstrCYP1	c44827_g1	GGCTTTTCTATTTTTCTTCGCCGGATTCGATGCAGTCTCAACATTAATTTGTTTTATGGCTTACGAATTGTGCATTAATGGAGACATTCAAGACCGGTTGCGCGAAGAAATTTCGCAAACCTCGGAAGACTGCAATGACAAACTAAGTTACGAAGCATTGGTAAAAATGAGATACTTGGATATGGTTGTAACAGAAGCTTTAAGGAAATGGCCAACGCAAGTGATGTATGAGCGGATCTGTATGAAACCATACACGATCGAGCCGGTGCTACCGCACGAAAAACCTGTCGATTTAGACGTGGGACAAACCATTTTTA	317	MAYELCINGDIQDRLREEISQTSEDCNDKLSYEALVKMRYLDMVVTEALRKWPTQVMYERICMKPYTIEPVLPHEKPVDLDVGQTIF	87	NO	gb|EFA09275.1|cytochrome P450 9Z6 [Tribolium castaneum]	1e-36	0.57	0.78	Cytochrome P450	146	50.89	31	10.44	139	48.9	46	17.95
PstrCYP2	c24029_g2	CCCTCGTTCACCAGCAGCAAAATGCGCGGGATTTTCACGTTGATATCCGAATGCGCGGAAAACTTCACCCATTTCTACAGAAACTTCAAGGAGGACACCATCGAAATCGAATTAAAAGACAGTTTCACCCGCTTCACCAACGACGTCATCGCCACGGCCGCTTTCGGCGTTAAATCAGACTCCTTGACGGACCGAGATAATCGATTCTACGTCATGGGCAAGGAAATGACGTCATTCGGAGCGAATACTCTGTCCGGCACGATGAAGATGTTGTTCTTGATCGCCTTCCCCGGAGCGTTCGAGGCACTGAACCTCAGGATATTCAGGAAGGAAGTGGCGGATTTCTTCATAAATACCATAGAAGATACGGTGGAGACGAGAAAGAAAAAGGGCATCGTC…	1391	MRGIFTLISECAENFTHFYRNFKEDTIEIELKDSFTRFTNDVIATAAFGVKSDSLTDRDNRFYVMGKEMTSFGANTLSGTMKMLFLIAFPGAFEALNLRIFRKEVADFFINTIEDTVETRKKKGIVRPDMIHLLIEAQKGSSETKEAEALEDDSFAAQTESDLGRTQGVQRELTNMDIAAQAMIFFFAGFESVSSMMCFMGYELAVNEEIQDRLREEILDTLNNNNGKLTYEALIKMDYMDMVVSEALRKWPAAAAVDRQCTKPYTIQPKLPGEKPVTIELKQAIWIPIFGIHRDPSIYPDPEKFDPERFNEYNRTNIKPFNYIPFGAGPRNCIGSRFALLEIKTVFFHLLANFKLVFTEKSHIPLKLSAKSFNLTAQDGFWFGLEKIND	390	YES	ref|NP_001164248.1| cytochrome P450 9Z4 [Tribolium castaneum]	3e-157	0.55	0.73	Cytochrome P450	3074	115.09	389	12.9	3437	129.42	545	21.3
PstrCYP3	c17203_g1	AAAAAATACCCACCCGGCCCCGCTATGCTCCCCGTAGTGGGCAATTTCCTCCAGTACAGAGAGCGATTGAAGGTGCTCGGCTACCATCACCTCGTTTGGATGGAATTGTTCCAAAAATACGGCGAAATCGTCGGCATGAAACTGGGCAGAAATTACGTGATCGGCGTTTTCGGAGCCGACGCCATCAGGGAGGTTTTCAACCGGGAGGATTTCGACGGGAGACCCGACGGTTTCTTCTTCAGGCTACGCACGTTCGGCAAACGATTAGGTAACCAAACACCATTTAAATTTTGTAGTGTAAAGTGTAAAGAACCGTTTAAATTAATTCATTAATCGCCCCATTTAATTTAAATATCTTTGAGATAACAGGTAGTGGTTACCTATATTTCTTTATTCGAA…	470	MLPVVGNFLQYRERLKVLGYHHLVWMELFQKYGEIVGMKLGRNYVIGVFGADAIREVFNREDFDGRPDGFFFRLRTFGKRLGNQTPFKFCSVKCKEPFKLIH	102	NO	dbj|BAR72977.1|cytochrome P450 15A1 [Tribolium castaneum]	9e-23	68%	86%	Cytochrome P450	2	0.32	2	0.49	5	0.8	2	0.8
PstrCYP4	c25621_g1	TCAGTGAACTTTTGCTGCTCCATAAACAATACCCCATTATGCCCAACAGTGATGAGTAAATGGAACTTACTACACACATACTAGTAGATGCATTGAACAAACAAACTTCAAACTAAAGAAAAATGTCCCAACCTCAAGTGGTACCTCTCGATACAGCCGATTCGGCCTCGATACTATCCAGCCCGATACTGCTGACGCTCCTCGGGATAATCTCGCTGCTCACCATATACCACTACTGGTTCAAAAACCAGAGGTATGTGAAATTGGGGAACCAAATGCCCGGCCCTCCGGCCGTTCCGATCATCGGCAACGCTCACTGGGCCCTCGGCCTATCAGCTGCAGGCGTCTTCGAACTATCGATCAAAACGCACCGGGAACTCAAATGCGACGTGGCGAGAG…	1946	MSQPQVVPLDTADSASILSSPILLTLLGIISLLTIYHYWFKNQRYVKLGNQMPGPPAVPIIGNAHWALGLSAAGVFELSIKTHRELKCDVARVWLGPRLIVGIMNAEDAEIILNSNVHLEKSSDYSLFKPWLGDGLLISKGEKWRSHRKMIAPTFHSSILKSFMPVFNKQARNLVAQFRKEQSNEFDCHDYMSSATVDTLLETAMGVSKTSDENTGFEYAMAVMRMCNILHLRTVKLWLRPDVLFNLTKFSTLQVSLLNIIHDLTKRVIKKKKENYFERVVRGETSLYTEAVKTTFDETKGHIVENTSIMSNYAKDDLDENDNDVGEKKRLAFLDFLVEASQTKGNVLSDEEVSEEVNTIMFEGHDTTAAASSFTLCLLGIHKDIQKKVYDELKEIFQD…	559	YES	gb|AFI45022.1|cytochrome P450 CYP4g56 [Dendroctonus ponderosae]	0	62%	78%	Cytochrome P450	1157	29.64	6530	147.75	405	10.43	6079	162.14
PstrCYP5	c2187_g1	ATCTAATTTACGTGTTTACATGTTGCAGAAACCATTCGCAAAGACGGAGTAGTTTCTGTGTTTAGGAGAATTTGTAATGAAGATTTCAAAGTTCCCGGTAGCGATTTCGTCATCGAAAAGGGAACGGTGATTCGGATACCGATGACTGGAATAACGCGCGATCCGGAATATTTTCCGGAACCGGAAAAATTCGATCCGGAGCGGTTCAGCCCCGAGAACAAGATTAATATCCCGCCTTTCGCGCATTTGCCGTTCGGGGAAGGGCCGAGAAATTGCATAGGTATGAGGTTCGGTAAATTGCAAACGAAAGTAGGTATTGCTTTCGTGCTGCGTAAATACAAAATCACTCTTAGCAAGAAAACTCAAATTCCGATGCAAATAGACCCTACGAAAGTTTTT…	521	MTGITRDPEYFPEPEKFDPERFSPENKINIPPFAHLPFGEGPRNCIGMRFGKLQTKVGIAFVLRKYKITLSKKTQIPMQIDPTKVFPTVIGGIWLNLEKIK	101	NO	ref|XP_008200783.1|PREDICTED: cytochrome P450 monooxygenase isoform X1 [Tribolium castaneum]	1e-47	55%	75%	Cytochrome P450	66	8.93	96	11.82	16	2.18	110	15.87
PstrCYP6	c15055_g1	TTAAGACAAGTACTACAATTCAAGATATAAACTCACAAGTACGAAATTTCTTCGCATTTACAGAAAAAGGTGCTTAAGATGATAGGTGCTTATTTATTTTACGGTGTTCTTTCGCTGGCTGCGTCCGTTTATTTATACTTCAAATGGAAGCACAGCTACTGGAAACGGAAGAATGTGGACTACATCGAGCCCGAATTCCTCTTCGGTAACACCGGAAATGTGTTAAAGAAGAAAGAACATAAATCCAGGTTATACAAGAAGTACTACGAACATTTTAAATCTCGAGGCCAGAAATTCGGAGGTTTGTACGATTTTCAAAGACCTGTTTTGATGGTCACCGATCTGGAACTGGCAAGAAATGTCATCCAAAAAGATTTCTCGCACTTCGTAAACCACGTG…	2148	MIGAYLFYGVLSLAASVYLYFKWKHSYWKRKNVDYIEPEFLFGNTGNVLKKKEHKSRLYKKYYEHFKSRGQKFGGLYDFQRPVLMVTDLELARNVIQKDFSHFVNHVAFLNEENDPLSGNLFNLRDEKWKNIRALLTPTFSSGKIKMMFETMVKTTEGFEKLLDKSAKINEPVNIGPQLLLFTTDIIASVAFGIEANCMENPDSDFRKVFTNVLAISPLQLIKLIIALSLPKWLLVLLKVRLADQKIGNFFTKVVTDIVEYREKNKVFRKDFMHLLIQLKNMGELEDGENLTNSTTKKHLSIPEMTAHAVTFYVAGFETSSSTMSFVMLELALHQDIQDRLREEIHSVIKKYDGKITYDGVMEMEYLNMVLQESMRKNAVAANLSRNCNKAYKIPGTDV…	510	YES	gb|AGT57849.1|cytochrome P450 6bq15, partial [Leptinotarsa decemlineata]	4e-157	0.47	0.68	Cytochrome P450	99	2.7	663	16.36	4	0.12	493	14.28
PstrCYP7	c22303_g1	CTTGAAAGGAGGGGCTCCCCGTCAACACTCGGTTCGATTTTACAATAAAACGGGTATAAAGAGAGTCTCTCAAAATAAAAAAATTAATTTTGGTTATGCATTTGTATACATTTGAAGGTTGCTAGTAGCGGTGTTTGAAGGTTAAACATTATACAAGAAGATTGGATAAAATTAAAAAATAAGAACTCTACATTGAATCTAGGTACCCCACAAATACTTTGCATATACTCTGATGAATACACAGGAGTTGACAAAAAAAATACAAAATGCTGGAGCTTCTTTTAATAGCAACACTTGTAGTGACTCTCTTCTACATTAATTGCATCAAACCGATGTACCATTGGAGAAAACTAGGCATTAAAAGTACACCTGTGGTATGGATAGCCGGAGATAACTGGG…	6372	MLELLLIATLVVTLFYINCIKPMYHWRKLGIKSTPVVWIAGDNWGNALKLESFADMVKRVYNQVPGARYSGMYQFTTPTLVIRDLELIKRICVKDFDHFVDHRSFVSEEADPTFGKNIFSLKGQRWRDTRPLLSRLFTNRKIKGMYILMTKCAESLTNHFSKQMNDIVELDMRDASGRFTNDIIASTTIGVSVDSFKDPTNEYYLLGKRATDFSSLVIRLKFFGFFLFPKLTTMLRVPLIDAQASKFFNKLMMKNIKMRREKGIVRGDMIDVFLEAQKGKSREEENHEIYNGHASVEESDLNQNYIGKSATTKLTDFDIIAQAMEFYLAGFETTSSVITFMAYELMVNPDIQNRLRNEIIKTLNDCNGTVTYEALLKMKYMDMVLAETLRKWPGAVSVD…	531	YES	gb|AJA91073.1|cytochrome P450 [Leptinotarsa decemlineata]	0	0.52	0.74	Cytochrome P450	13481	98.17	8276	52.97	13179	96.49	7133	53.87
PstrCYP8	c44974_g1	ACCATGGCGGAATGGCTGAGGGATTATTACAACACGGTGCAAGAGAAATTCTTCGGGTTGTACGTTTTCGATGAACCTTTCTTCGTCGTCAAAGATCCAGAAATTGCTAAAAATATCACCATCAGAGACTTCCAGCACTTCACCGACCGCCAAGTGTCGGGCCCCAGCCACGACGTGCTCCAGCAGAACTTCCTCTTCTTCCAGAAGAGCGACGTGTGGAAATCGGCGCGCACCAAGGTCACGCCGGCCTTCACGGCCGGCAAGATGAAGGCCATGTACCATCTGATAG	289	MAEWLRDYYNTVQEKFFGLYVFDEPFFVVKDPEIAKNITIRDFQHFTDRQVSGPSHDVLQQNFLFFQKSDVWKSARTKVTPAFTAGKMKAMYHLI	95	NO	ref|XP_970561.1|PREDICTED: cytochrome P450 6k1 [Tribolium castaneum]	2e-25	0.5	0.65	Cytochrome P450	0	0	1	0.44	0	0	1	0.51
PstrCYP9	c45433_g1	ATGAATATACATTATAAAATTAGATCATAACAAACATGAAATTATCGTTTTCAGGAATAATATTTACAAACCAAAACAACAATAATTTTATAACCATGTCCCCTTAATTTTTTTGGTTGTAATTAAATATTATAAATAGGTAGAAATCCAGCAAGTTGATGGCTAGTATTCGTTTAAAACCATTGAACTCGCTTTTAAAATATTGAGGTTGAAGATAAAATTATGGCAATTGTGAATGACATTTTAGCTTTTCTCTGTTTAGTTTTGTTTTTTCGTTGGTGTTACGATATTTACAAGAAAAACAGGCAACTGAGGCATATTCCCGGACCACTTCCCATACCTTTCATCGGGGTGAAATTACCACGAAATATTTACGAAATAACACACTTTTTCGATGGG…	671	MAIVNDILAFLCLVLFFRWCYDIYKKNRQLRHIPGPLPIPFIGVKLPRNIYEITHFFDGLIEQYGNTFKYYLGNTLVVATCDADLIQAIVQSSKHIQKSRLYDISRIWLKDGLIVSTGELR	121	NO	ref|XP_967724.1|PREDICTED: cytochrome P450 4d2 [Tribolium castaneum]	5e-11	0.31	0.5	Cytochrome P450	1	0.09	4	0.34	1	0.09	12	1.18
PstrCYP10	c44502_g1	GCTCCTACCGTTCGGCTCGGGCCGGCGGTCTTGCCCGGGGATGCAGCTGGGGCTGTACGCGTTGGAGCTGGCGGTGGCGCAGCTCATGCACTGCTTCAATTGGTCCCTCCCGGACGGGATGAAGCCAAGCGAGCTCGACATGGGGGATGTGTTCGGGCTCACTGCTCCAAGGGCGGTCCGGCTCGCCGCCGTCCCGACTCCGCGGCTCAATTGTCCACTCTTCTGAT	227	LPGDAAGAVRVGAGGGAAHALLQLVPPGRDEAKRARHGGCVRAHCSKGGPARRRPDSAAQLSTLL	65	NO	ref|XP_008791649.1|PREDICTED: cytochrome P450 84A1-like [Phoenix dactylifera]	2e-42	0.96	0.98	Cytochrome P450	1	1.03	0	0	0	0	0	0
PstrCYP11	c20960_g1	TGGACAGAATTTACAACGCGTAGTGAATGACCCGAATAAAGACATCAACATCTATGAAATTATGGCTTGTTACTTCACAGATATCATTGGCTCGATGGTGTTCGGCGTCGAAGCGAACAGCTTCGACTCCCCCGACGCAGATCTCCGGCGCGTCGGCAAGCACATGTTCGATACGTTTTCCAAGAAGGAACAACTGAAACTGTTCCTGGCCATTTGTTACCCGGACATCGCGAAGCTGCTCAAGATCGGCTTCGTTCAGGACAGCATCGTCCAGTTCTTTAACAAATTCGTACCCGATGCGATCGAGCAGCGCAAGAAGCAAGGCATCTACCGCACGGACATACTGCAAATTTTGATCGAAATGATGGACTCCGATACGAGCACGACTATGGAGGAAGT…	742	MACYFTDIIGSMVFGVEANSFDSPDADLRRVGKHMFDTFSKKEQLKLFLAICYPDIAKLLKIGFVQDSIVQFFNKFVPDAIEQRKKQGIYRTDILQILIEMMDSDTSTTMEEVIAQSFIFFTGGFETSSYTSSMILYELSKHKDMQARLRQEINDIMMGNDGQLTYESIKGTKYFTQIFHETMRKYPVLATVNRV	195	NO	ref|XP_969813.1|PREDICTED: cytochrome P450 6a2 [Tribolium castaneum]	7e-60	0.44	0.64	Cytochrome P450	187	15.21	359.48	26.21	129	10.56	260	22.28
PstrCYP12	c15277_g1	ATGGAAGCACAGCTACTGGAAACGAAAAAACGTGGATTTCTTAGAGCCTGAATTCTTCTTCGGCAACATCGGAGATGTGTTCAGAAACAAGCAGCACAGGACTAACTTGTTCGCAGGATACTACCGGCATTTTAAATCTCGAGGACAAAAATTCGGAGGATTATACGAATTCCAACGACCGCAATTGGTTCTAACGGATTTGGAACTCATCAGCAACGTTTTCCAAAAAGATTTCTTGCACTTCGTGAACCGCGTGGGTTTCATAAACGAAGAGACCGATCCTTTGAGTGGAAACCTGTTCAATTTAAAAGACGAAAAATGGAAAATCGTTAGAACCATGCTGACACCGACATTTACCTCAGGAAAAATAAAAATGATGTTT	382	LFAGYYRHFKSRGQKFGGLYEFQRPQLVLTDLELISNVFQKDFLHFVNRVGFINEETDPLSGNLFNLKDEKWKIVRTMLTPTFTSGKIKMMF	92	NO	gb|AGT57852.1|cytochrome P450 6bq18, partial [Leptinotarsa decemlineata]	6e-42	0.54	0.74	Cytochrome P450	1	0.23	19	4.13	0	0	17	4.3
PstrCYP13	c23949_g1	GAACGTCTGAAGTAATGTCAATTTAACGAGTCAACTGTCAACTTATTTGAGGTTAGGGTAAACATTTTCATTTTTGTATTTCAATCGAAATGGACCTTTTTAAACGTAAAATAACCGTGATATTTCAGTATAAAAAGATAAACTACGTGTTAAATAAGTATTTTCGTACGATTGAAAGTATTCCAGGACCGAAATCGCTGCCGGCGATTGGAACTTTGTATCAATATTTTCCACTTATAGGCAATTACAGATTCGATCAATTACACCACAATGGCCATAAAAAGTTCAAATCCTTCGGCCCGCTCGTTCGAGAGGAAATCATGCCGGGCGTTAACATACTGTGGCTGTTCGATCCCCAGGACATCGAGGCCATGTTCCGACACGAAGGAAAATTTCCTC…	1761	MDLFKRKITVIFQYKKINYVLNKYFRTIESIPGPKSLPAIGTLYQYFPLIGNYRFDQLHHNGHKKFKSFGPLVREEIMPGVNILWLFDPQDIEAMFRHEGKFPQRRSHLALEKYRLDRPNVYNSGGLLPTNGPEWFRMRSVFQRGLSSPQAVRRFIQGTNDIVQEWLVMLNDIRNTPNVDYLPELSRLFLELTGQNTLNVRFNGFSKDERRKYSRSSRLIESALVTNSCILKTDNGPQLWRKFDTPLYKKLKKAQEHMERVAIDLISLKMSLFAEKDGDRPSLLDFYQASPEIDFKDIIGIVCDFLLAGIDTSTYTTSFLLYHVANNPEVQEKIHREAQKLLPSSDTEVSESLLREATYARSVLKESLRLRPISVGVGRILQNDVEFSGYTVPAGTTVV…	501	YES	gb|AGT57842.1|cytochrome P450 302a1 [Leptinotarsa decemlineata]	0	0.69	0.86	Cytochrome P450	143	4.13	189	4.81	173	5.01	157	4.72
PstrCYP14	c27068_g1	TAAAATGTTAGTCATGATAAGCAAATAAATCAACCGACGTCCTTCAAATCAAAATAATTAATTCCTAAATGCATGGTTTCGATTGCATCGAGAGCATTTATATAATAATGCAATAGACCGTTCGCGAATTTATTCGCATTCGATTATTGGCGTCGATAAGAATAATTTAGCCATGTTAGTGACAAACAGCATTCTCCTGGACATTCCTCTATTCCTACTAGCCCTATTACTCCTCCTATACGCGTACCTATCGAGGAACTTCAAGTACTGGAAACGCCGCGGAATCCCCTTCTTCCAACCCAACATCCTAGTAGGAAACTTCATCGACGTGCTGAAATTCGAAAAGTGCCCCGGCGAGCAAGTGGCGGACTTCTACAGGCGCTGCGACGGGCCCTACGT…	1733	MLVTNSILLDIPLFLLALLLLLYAYLSRNFKYWKRRGIPFFQPNILVGNFIDVLKFEKCPGEQVADFYRRCDGPYVGVFLVDKPVLLVKDLELARNVLVRDFHHFTDNAFARRPGDISTFMLPFMRGDDWRMYKKFNTPAFSRSAVKSMYFASMIAAGEELTEYIDNRLGDSSSKGLINCKKLGEMFSVDSVVSSVFGVKANAFREENSIFRKMARGMFDYADLKRNFSISAYILYPKLVDWLGLNLIDPAAEKLFKNEFFEIVRQKN	268	YES	ref|XP_008560068.1|PREDICTED: uncharacterized protein LOC103580177 [Microplitis demolitor]	4e-73	0.43	0.6	Cytochrome P450	8262	240.84	6329	163.1	6907	202.49	14481	439.84
PstrCYP15	c21564_g2	GATTTTTTTGCATATTATTATGCACTCTTTTTCTGGTGTATCTTTCCATTTGAAAACTGTTATCTGTATGAAATAAGTAACCAAAAGCCCTCATTGATTTGACTATTGTTGTTATGAAGTATCGGTAAAGTACCTAAATTTAATCTTATTAGGTATCGATCACAGCTTGTACAAAACTCTATGAAATACAAATAATTCTTTTGAGTTATACGTTGGAAAAATGTACATTTTGTAGAAAATTTTGAATGAAAGTTAAAATTTATAAAAGTTGTATGAATAAAATAAAATAGAAGGGACCTCTCCCACTAAGAGAAAATTGCATGAACGGTGGAGGTAAGTATCAAATCAAGGCTAAAATTATTTCGTGCGTTTTAAAAAATGCAATAAATAAGGAAATGC…	1953	MNGGGKYQIKAKIISCVLKNAINKEMQVIVFSFGVYEKFLHRCRIMDTFASQGIAALAIILVSYYFYVKYTYNYWKRKNVPQLHPTFPFGNYNLPLPKGFSIGPISKRYYDAFKKAGHAFGGVYVGMTPHVVLVDERLGRNVLTKDFQYFMDRGLYHRPQSIITSNMFVQNNEEWRPKRSKLTVIFTSAKMKFYFNTIKKCANELEANLGTAAIRNEDIDIYETMGCYFTDIISSLVYGIEAKSFKDPNAAIRKVGRELFSKYTLPFKMTLFLVNAYPNLAKMLGVPSIQKEIEDFFVKLVPDTMDYRKKNNIYREDLLQLLIDLNNSGTIASNDIIAETFNFFVAGYETSSTISTYLLYELAKHKDIQDKVRNEISRVLKNHNGEFSYDVIHELTYMN…	539	YES	gb|AAZ94270.1|cytochrome P450 [Leptinotarsa decemlineata]	3e-136	0.43	0.63	Cytochrome P450	15387	392.62	798.96	18.01	14580.9	374.16	1299.5	34.52
PstrCYP16	c24081_g2	GAAAATCGGCAAATATTGCAGCAAAGATCTCAACACCATATTCTCGTTGATAAACACCGACGAGGATTCCAGCAAGAAGCATCCTTTCCCGTGCCCGTGCACCTACAGAACGGCTTTGCTGCACTACGTCGACATAACATCCAACCCGAGAACGCACGTACTGAAAGAACTCGCCGAATACTGTTCGGATCCCAACGAAAAAGAGAAACTAAAACTCATGTCTACGACCACGCCCGAAGGCAAAGCTCTATACCAAAAATGGATAATCGAAGACAACAGAAACATCGTACACATACTCGAAGATATGCCATCGTGCCACCCGGCTTTAGACCACGTCTGCGAACTGCTGCCCCGGCTCCAACCGAGATACTACTCGATTTCCTCGTCGCCGAGGCTCTA…	1553	MSTTTPEGKALYQKWIIEDNRNIVHILEDMPSCHPALDHVCELLPRLQPRYYSISSSPRLYPNTVHITAVVVEYDTPTGRHNKGVATTWLKRKIPDAEKELPAVPIFIRKSQFRLPTKPQTPIIMIGPGTGFAPFRGFIQERDVCKQDGKPVGETILYFGCRKRKEDFIYEEELLGYEKSGLVKMYLAFSRDQPQKVYVTHLLEQQADELWRVVGEQNGHVYICGDAKSMATDVRAILTRILQEKGQMSEEQAVAFLKKMETQKRLSADVWS	272	NO	gb|AKZ17715.1|NADPH-cytochrome P450 reductase [Tenebrio molitor]	0	0.8	0.9	Cytochrome P450	11400	376.15	14418	421	11919	395.53	12471	429.11
PstrCYP17	c24455_g1	CCGTTGGTTATTTACAATTTTAAGATATGATTTTATCAACATCGTGGATCCCCGATGCAATTTTATTCCTTCTAACGCTATTCGCGCTCTTGTACTTTTACGCTACAAGAAAATTCGACTACTGGAAAAACCGCAATGTCGTCTACCAAAAACCCATCCCGTTCTTCGGCAACTTCAAAGACGTCATCACCCTGCAAAAAACCATCGGCAACTGGCTAAGGGACGGCTACGAAGCGATGAAACCCCACCCGTACTTCGGCACCTTCGTCTTCGACGAGCCCTACCTGGTGATCAAGGACCCCCTTCTGGTCAAGCACGTCCTCGTCAAGGACTTCCAAGTCTTCTCCGACAGAACCACGGCCACGGGCGAACACAACGAGGTCTTCCGCCATTTCCTCT…	3231	MILSTSWIPDAILFLLTLFALLYFYATRKFDYWKNRNVVYQKPIPFFGNFKDVITLQKTIGNWLRDGYEAMKPHPYFGTFVFDEPYLVIKDPLLVKHVLVKDFQVFSDRTTATGEHNEVFRHFLFFMRNPQWTEWRRLLSPIFTSGKLKTAFPVIARVGERFQEYLASHQGELDAKEVAAKYSTDVIAKAFFGIEAHCFDDDNAIFRVASRRIFDFNLRNGIVTTVYFSLQNLVKIFKIDFTERWVTDYFTKCFMHAFDVREKQGLRVNDFIDFLIDLKRKDTSGDFDILKLKGAGMQFFLAGFETTSSTISFTLHELCLNRTIQDKVRSEILSNLEEHNGLTYDGVLNMKYLDMCIKETLRKYPVLPFLDRKCSEDYKLPGTDLTIEKGTNIYIPMFG…	498	YES	ref|XP_970633.1|PREDICTED: cytochrome P450 6k1 [Tribolium castaneum]	4e-159	0.51	0.67	Cytochrome P450	20341	301.02	1279	16.67	21105	314.06	775	11.91
PstrCYP18	c24020_g1	TCTCAACCTACACGGCTCAGAGAGAAGCATTGTGATTTTTTTTTACTTTCAAGACCAGGGATGATTTCAATAGAGCTGTTATTATTCATCGCTTCTATTTTGTTTCTAATTATTTACAAACACCTAAAAACCTTTAATTATTGGACCGAAAGAGGAGTGTACAGTCCTAAACCAGTTCCATTCTTCGGCAATGCTTATAAAATCCTCACTTTTACCAAACACGCCAGTGAAGTTTTTAAAGAACTCTACGACCAAACCGACGAGCCCTACCTTGGAATATTCCTATTCGACAAGCCGTTTCTACTATTGAAAGATCCAAAATTAATAAAAAGAATTCTGCTGAAAGATGCCCACTTGTTCAAAGACAGAACAATCGCACCATCAACCAACAACGAAATT…	1618	MISIELLLFIASILFLIIYKHLKTFNYWTERGVYSPKPVPFFGNAYKILTFTKHASEVFKELYDQTDEPYLGIFLFDKPFLLLKDPKLIKRILLKDAHLFKDRTIAPSTNNEIFRNFLLMCRGARWKKLRDQVSPLFTSGKLKTMIGEINRVSDELMHHISQRGNPLCVRELYSSFITEATARALFNINTDCLKSDQSGFKKIIRKIFNPSLKTLLLQMLYFVKASWVNYLGFDFVDNTATTFLTTLLNEAIETRELVTEGKSKNIVDVMLQNKKTGDEGFGKNGHVASGLQLLVAGVDTTSTGIAWFTYEMGQNPEIQDRLRSEIIEVLKKYNGEITWEAIHEMKYLDICYLEVLRRHPFVPFVERQAAEDYKVEETGLVIEKGTATMIPLFSLFLDE…	496	YES	ref|XP_970633.1|PREDICTED: cytochrome P450 6k1 [Tribolium castaneum]	3e-84	0.39	0.6	Cytochrome P450	80	2.52	970	27.03	4	0.13	307	10.08
PstrCYP19	c24748_g1	TAACTTTAATAACTATTACGTACATTTAATTATTTTAAGATAGAAACTGAAAACTGTTTTAATTTAATCCACTCAAAGCAAACATTTATTGTGATTTTATTATCTACAAATTATGCATCGGTGTTATACTTAAGTTCCTACTCTAATAAAATAAAATTATAATTACGAGTAATTATTATTTAATCGTGTATTCGTGTAACACTTACCATTAGTTCTTAACTCTAAAGTCAACTTACTTTACTTTATTATAATAACTAACTATTTTCTTAATTAGATTAATCTAATTTCAATACTTCTATTGATAATAATCAGATAAGATAATCACTGTTCTATTAGAACCTTGCAGTTTGTAATTAAATGTAATAATAAAAACAAATATCTAAAAGTAATAATTTTTGA…	3800	MLLTNSFVIDLLLALVTLAVAGYYYVRHKYSYWTSRGVLQLKPTFPTGNYGNGLPRGITIGRVSYHLYQEFKKAGHKFGGVYMGLDPYLVIMDPDIAQQILTTDFTHFANRAIYQSPKNPITTNILTQEFHEWRNARTKLTPIFTSAKMKFFFNNMNKCKDVFGQNLQRVVNDPNKDIDIYETMACYFTDIISSAVFGVEANSFTSPDAEFRRVGRDLFDKFSRKEQLKLFLAICYPGIARLLNIGYIQDSVEEFFNNFVPEAIEHREKKGIYGTDVLQTLMELMHSDTSMTLEELISQSFIFFSAGFETSSFTSSMMLYELSMHKDMQDRVRQEINNILKENGGQLTYESLKSMKYFTQIFYETMRKYPVLATITRICVKDYEFKGHDFKIEKGTGIL…	500	YES	gb|AAZ94270.1|cytochrome P450 [Leptinotarsa decemlineata]	3e-137	0.45	0.65	Cytochrome P450	3100	50.14	8877.52	112.57	2885	46.8	8763	128.82
PstrCYP20	c24081_g1	AACCTACAACTTGTCATATATCTTCAACAGGTAGTTTTGTTGTGTCTTTATTTGTTTCGGACGCGATGCCAGCCCGATAAGAATAAATAAAATCGACAAAATTTCGTTTATATCAAAAGGCGCACGAGCGCAAACGTAACGAACGTACGTAAAGGGGGCTATCGAATCAATTATGTACTTAAAAATCAAGTCGACGTCACCCGACACAATACCGTATTTAACATAATGATCGGGCCCGATGACTCTCACTTTAGTCGGTTCGGTTAGTCGAAGCTGAACCAGTACGCGTGCGAGTCGCTCTCTCGTCCGGTCGTAGAATAATCATCGGTTCGTGCATTTCAAGGCCGACCTGTCGCTTAATTGCGTATGTGGACTCGGTGAGGTTGTGCTCAATTTCGC…	1513	MLVSFVYWISCVFANMDQSEAETIGKEQIPETTDSLFGPLDMILLALIVGGIGWYLMGKHKKTTAVANGRSYSIQPTSISLQSSTDNSFIKKLQSSGRSLVVFYGSQTGTAEEFAGRLAKEGARYRMKGMVADPEECDMEELVNLKNIPNSLAVFCLATYGEGDPTDNAMEFYEWLQNGDADLSGLCYAVFGLGNKTYEHYNKVAIYVDKRMEELGATRLYELGLGDDDANIEDDFITWKDKFWPSVCEHFGIESTGEDISMRQYRLEEYDEAPDRVFTGEMARLHSIKNQRPPFDSKNPFLAKIKVNRELHKTGERSCMHIEFDIEGSKMRYDAGDHVAVYPINDIELVEKIGKYCSK	359	YES	gb|AKZ17715.1|NADPH-cytochrome P450 reductase [Tenebrio molitor]	0	0.8	0.91	Cytochrome P450	8949	304.19	14587	438.91	9678	330.86	11522	408.51
PstrCYP21	c24029_g1	GAGCCCCTCGTTCACCAGCAGCAAGATGCGCGCCATCTTCGTTTTGATATCGGAATGCGCGGAAAATTTCGCCGAGCACTTTAAAAAATCCCACGAAAAAACCGTCGAAATCGAATTGAAAGACAGCTTCACCCGCTTCACCAACGACGTCATCGCCACGGCCGCCTTCGGCGTTAAATCCGATTCGCTGGCCGATAAGGACAATCAATTCTACCTCATGGGAAAGGAACTGACGAACTTCAGCGCGGGTTTTCTCTCCACGTTGAAGCTCCTGTTTATCATCGCTTTTCCCAAAGTAATCGAAGTGCTGAAATTGAGGATATTCAAAAAGGAAGTGGCGGATTTTTTCGTTAAAACGATAGAAGAAACGGTGGAGACGAGGAAGAAGATGGGCATCGT…	1453	MRAIFVLISECAENFAEHFKKSHEKTVEIELKDSFTRFTNDVIATAAFGVKSDSLADKDNQFYLMGKELTNFSAGFLSTLKLLFIIAFPKVIEVLKLRIFKKEVADFFVKTIEETVETRKKMGIVRQDMIHLLIEAQKGLSENNKEAEVEDESFAAQTESDLGKAQTVQKELTNMDIAAQALIFFFAGFESVSSLMCFMGYELAANPDIQDRLREEIMDTLDSHNGKLTYEALIKMNYLDMVVSEALRKWPSAGAVDRECTKPYTIEPKLPGEKQVHMQLKQVIWIPIYAIHRDPFVYPDPEKFDPERFNEYNKDNINPYNYLPFGAGPRNCIGSRFALLEIKTVFFHLLANFKVVPTEKSQIPLKLALKSFNLTAEGGFWFGLEKINN	389	YES	ref|NP_001164248.1|cytochrome P450 9Z4 [Tribolium castaneum]	2e-166	0.58	0.76	Cytochrome P450	715	25.46	1341	42.28	610	21.84	928	34.47
PstrCYP22	c16300_g1	CCGGCGGCATGCTCAACCAGATGCCGTTCCTGCGGTACGTCGCGCCCAACGCCAGCGGCTACAACCAGATCAGGGAGATATTGGAGAGGATGTGGGAGTTTCTCGAGGAAACCATCGAAGACCACAGGAAGACGTTCTTCGTTTCTCAACAACCTAGGGATCTCATCGACGCGTTCCTTCAAAAGATCGATGTCAACAACGATCCGACTTTTACTGACGACCAGCTAATGTCATTGTGTTTGGATTTATTCATGGCCGGCGCCGAAACAACCAGCAACACCTTGGGCTTCGCCATGCTCGCCATGGTGCTACATCCGGACGTTCAAATGAAAGTCCAAAACGAAATGGACAGAGAGGTGGGAAGAAACCGATGGCCGGTTCTCGGCGATAGAATCAGAT…	898	MLNQMPFLRYVAPNASGYNQIREILERMWEFLEETIEDHRKTFFVSQQPRDLIDAFLQKIDVNNDPTFTDDQLMSLCLDLFMAGAETTSNTLGFAMLAMVLHPDVQMKVQNEMDREVGRNRWPVLGDRIRLKYTEAVLMELQRRVTIAPLGIAHRAVRDAELYGYLIPENAIILTNLYSVHMDEAFWKDPYRFDPERFLNERGDLSVNERHYVPFGGGKRRCLGESLGKANIFLFFTAILHNFRVERADDVELKLEGHDGVTMAPKPFRVRLILRQD	277	NO	ref|XP_970303.1|PREDICTED: probable cytochrome P450 305a1 [Tribolium castaneum]	1e-134	0.68	0.81	Cytochrome P450	9	0.57	1	0.06	15	0.96	2	0.13
PstrCYP23	c22033_g2	GATCCCGAACGATTCAGCGATGAAAACAAGAATAACATTAAATCGTGCGCGTTCATGCCGTTCGGTCTCGGCCCGAGGAATTGCATTGGTTCAAGATTTGCTTTATTGGAGACCAAAATTCTGTTCTTCTTTCTTCTGAAGCATTTCAAGATTGTGCCCGTCGAAAAAACCGAAATTCCTCTTAAACACGGCAAGAATTTGTTTTCTATATTACCGACGAACGGTTTTTGGATGGGTTTGGAACGCATACAAAAAGTTTAATTAATTCTCCACCAATTTTTAAAAATTGTGGAGAAGAAATTCGAGACGTATTAATAGATAGGTACTAAATAATAGGCATAATAGATACTAAACTACTATGTATGTTTATTTATTACTAATTTAAATATGATATTAAAT…	545	MPFGLGPRNCIGSRFALLETKILFFFLLKHFKIVPVEKTEIPLKHGKNLFSILPTNGFWMGLERIQKV	68	NO	gb|ABG20812.1|cytochrome P450 [Leptinotarsa decemlineata]	7e-26	0.68	0.83	Cytochrome P450	478	60.34	343	39.29	404	51.34	339	45.54
PstrCYP24	c18306_g1	CTTTGGTGAACTGCGTACGTGAACTGGTGGAAAATACCGAAGTTCAGCGTGAACTAAGGCAGGAAATAGTGGATGTGTTGCAATCCAGTGAAGATCAATTTAACTTTGAAGCAATGGCGCGCATGCACTACTTGGATCAGGTGGTATCAGAAACTCTGCGAAAATACCCTGCCACCGAGCTGCTCATTCGCCGCACTATACGCGAGTACCACATACCGAACACCTTGCACGTCATCGAGCGTAAAGCCACGATATTGGTGCCGGTGTATGCCATACATCACGATCCAAGCATTTATCCGAACCCCGAGCAGTTCGACCCGGCACGCTTCAATGCAGCCGCAGTGATGGCACGTCACTCATGCGCTTACTTGTCGTTCGACGATGGACCACGCACCTGTT…	679	MARMHYLDQVVSETLRKYPATELLIRRTIREYHIPNTLHVIERKATILVPVYAIHHDPSIYPNPEQFDPARFNAAAVMARHSCAYLSFDDGPRTCWGKRLSTMLIKVAVVTLLHRHTIAASEDAQQPVEERKTDDESISEVMVKLQRV	148	NO	ref|XP_011205947.1|PREDICTED: probable cytochrome P450 6a13 [Bactrocera dorsalis]	6e-128	0.99	1	Cytochrome P450	22	2.02	0	0	11	1.02	0	0
PstrCYP25	c11131_g1	TTCTACACAATAAAATATTCATTTTTACGTTTCTTAAAAATAATACAATGACAACAGTTAGTCGATATCGAAATGCCGACCCCATTGCTGCTCGTTCTCGCGCTATTCCTGTTGATTTTGTATTTTAAATACAGCAGGAAAGCCTACGAGGAATTCTGGAGACATTTGTACGCCATTCCTGGTCCGAAATTGTGGCCTTACCTCGGGGACCTGAATTTCTTTGAATCCTCAGAAGCGATATGGAAGGTAGACAGAAAAAGGAGTAAAGAGTTTTATCCCATTTACAAATTTTGGAGTTTAAACGTGGGAATTGTTCATGTTTTCAATCCGGACGATATGGAGCTAATCCTAAGCAACTCCAAGTACAACCAGAAGAGTTTCTTCTACAGTTTGCTGCAC…	1614	MPTPLLLVLALFLLILYFKYSRKAYEEFWRHLYAIPGPKLWPYLGDLNFFESSEAIWKVDRKRSKEFYPIYKFWSLNVGIVHVFNPDDMELILSNSKYNQKSFFYSLLHDWLGTGLLTSSGEKWHRRRKILTPAFHFNILQEFTEMLNKETLLLVDNLKPMCRDPYVNVVKPITEFTLYSIGETALGVPLREDPKCNEYKQAVYDYGEHFIYRATRPWLYSPFIFKFSDIYNQYCKGVKALRDFSTNVIEQKKKLQNGMSYAQSKRLALLDLMLKAKADGAEIDDDGIREELDTFIFEGHDTTSMSICYTLMLLANHKNIQEEIYEEIVSVIGPTESPTYKDLGDLKFMERCIKESLRLYPSVPTIGRVATENLETHTGYIIPKGCNVSLGIFDMHRSP…	489	YES	ref|XP_971423.1|PREDICTED: cytochrome P450 4C1 [Tribolium castaneum]	6e-172	0.55	0.73	Cytochrome P450	147	4.64	496	13.86	31	0.98	517	17.02
PstrCYP26	c7353_g1	GATCAAAAACCAACGGCCTCCGTACGATTCCAAAAACCCGTTCCTCGCCAAGATCAAGGTAAACAGAGAGCTGCACAAAACGGGCGAGAGATCTTGCATGCACATCGAATTCGACATCGAAGGCTCCAAGATGCGATACGACGCCGGCGATCACGTCGCCGTATACCCCATAAACGACATCGAACTGGTGGAGAAGATCGGCAAATATTGCAGC	214	LHKTGERSCMHIEFDIEGSKMRYDAGDHVAVYPINDIELVEKIGKYCS	48	NO	gb|AKZ17715.1|NADPH-cytochrome P450 reductase [Tenebrio molitor]	4e-34	0.84	0.95	Cytochrome P450	1	1.35	0	0	0	0	0	0
PstrCYP27	c6858_g1	AGATCATCAAACGGAAACAGTCGTAAACATTGTAATACAGCATCAATTAACACCTACATAGAGCGCATGCGTTAAAAATATATTGGGAGAATATCCTTCGAAATCAAAACTAATTTGTTTAAGTGCTTGTTTATTTAGCTTTAGTTTTAGTTTATGACTTGTGCTTGGAGAACGCGCTAAAATATGTGGCTTTTAGTTGCTTTGGTGTTAGTCTTGTTGTATTATTTGATTAGAAGGCATTATAGTTATTGGAAAAATCTTGGAGTACCTGGTCCTAAGCCTTGGCCGCTATTTGGAAATTATGCGGATAACTTTTTTGGTAAAAGAACAGCCAGGCAAATTGCTACAGAAATTTACAGAGATTATGAAGGTTATCCATTCGTGGGGATCTACAAAGCT…	1875	MWLLVALVLVLLYYLIRRHYSYWKNLGVPGPKPWPLFGNYADNFFGKRTARQIATEIYRDYEGYPFVGIYKATTPALMIRDPELLRNILVKDFKHFTDNDFELDKEIDPVFGRNPFVLKGQEWKHKRAQLTPCFTSGKMKGMYIFLDTNAQRMIRYIEEETKMSTSMEARELCIRFTLDNVAACAFGLEGKCFDETNPEFRILAHKLISPEGLGKITSLIMILCPWVASFLKIKLVDKDTEQRLIDIVSSTLKYRKENKVVRNDFLDVMTEISTENGLFSEIDVVANSASFFGDGYETSSRVMSFVLFEIAQNSGAQGRLREEINEVLSKNGNKFTYEVISNMPYLEACLNETLRKISIIDLVKICTEDYTYESTAPGFKPLKINIKAGTSILLPVDGL…	496	YES	ref|XP_001809620.1|PREDICTED: cytochrome P450 6k1-like [Tribolium castaneum]	2e-165	0.49	0.7	Cytochrome P450	1147	30.62	1776	41.89	944	25.34	1450	40.31
PstrCYP28	c18852_g1	AAAAAAAATATACACAAAGTATGCTGAATGTTCATGTATTTCCCTAATCAAACCAATTTGTAATCGACAACATAATATAAAGTATGCTTGTTCCATATAAAGCGACACTCGAGGACAAACAACATAATTATTTGTAAGAAGTAGATATTGTGGTTATACAAAATGCTGCAAATACTCTTTGGGATTATATTAGTATTTATTATTTACTACTATACAGTAAAACCTATGAAATATTGGAAGAAAAAAGGCGTGAAACAAACAACACCTTACTGGTTATTCGGTAACAGCTTCAGTTTTATATGCAGGCTCAAATCCTTGACGGATTTTCTTCAAGAATGCTATCGTGAGCACAAAAACGAAAGATATTTCGGAATTTACTTATTTACAGCACCTATCCTA…	1770	MLQILFGIILVFIIYYYTVKPMKYWKKKGVKQTTPYWLFGNSFSFICRLKSLTDFLQECYREHKNERYFGIYLFTAPILVIRDPDLIKQIAIRDCQHFADHVQMVPVNDPLWSKNLVSLSGQKWRDMRPIVSSNFTNSKMKAMFVLISEAAQTFVEYVTKKHGLFEFEAESFLSRFSADVISSTAFGFKTNSLQDPNNEFYKTGKGVSSISSLRANLVMIGQILCPKLCEALDIQFFSKKNRQFFMNIINNNVKEREEQGIIRPDLVNLLLQARKGIKTKNENDTPDVDTGKSVQNEITNVDIAAHAVVFIIAGFDSNTTLAAFMSYELAVQPDIQDKLRKEIRDTFKKVGGNLTYEALNKMKYMDMVISETMRKWLNFTVTDRLCTKTYVIEPQTANE…	517	YES	gb|AJA91073.1|cytochrome P450 [Leptinotarsa decemlineata]	2e-166	0.47	0.66	Cytochrome P450	4007	116.54	139	3.7	3924	114.63	76	2.33
PstrCYP29	c20081_g1	AAATTGCATAGGTCAAAAATACGCCATTTTAGAAGTAAAAACCGTCATAGCGAAAATCCTCTTCGAATTTCAAATATTACCAGTCGAAGGCAGCGAACTTGAGGTGGTTAGCACAGGCATATCCAAATCGAACAATGGTTATCCCATAAAATTACAAAGAAGACAATAAAAGCATTCAGTTTATGTAGTATTCGGTGCGTAGTTGTACACGGAAAAAAATAAATTGATAATTAATACAAATCTGGGTTTGTTACAGCGTTTCACTACAAACTACTAAAAAAAAATGTTTCCGTTACTGAACTACCGTAACTATGACAAACCCTGGTTAGAACTGTAACAAAGTGTACATCCATACATTAACGGAACTAACGGATACTTTTGTAATAAAAACTATAGATG…	746	NCIGQKYAILEVKTVIAKILFEFQILPVEGSELEVVSTGISKSNNGYPIKLQRRQ	55	NO	ref|NP_001107836.1|cytochrome P450 monooxigenase CYP4H10 [Tribolium castaneum]	6e-06	0.51	0.69	Cytochrome P450	2	0.21	14	1.08	6	0.49	7	0.66
PstrCYP30	c14045_g1	TGCAACTTATTTTAATAGCGATATTTCTAATCGCCCTGTTTTACTATTTTGGCGTCAAGCCAATGTACCATTGGAGGGAGTTGGGCGTACAGCAAACACCGGCGGTATGGGTCTTCGGAGATAATTGGAAAAATGTCCTAAAATTAGAAAGTTTCGCTGAGATGGTGAAGAGAGTGTACGATGAAGTACCAGGAGTTAGTTACTCTGGTATGTACCAATTCACGACACCAACCTTAGTCCTTAAAGATGCTGAGATAATTAAACAAATCACCGTCAAGGATTTCGATCATTTTTTGGATCGCCGTTCGTTCGTTTCTGAAGAAGCCGATCCATTATTTGGAAAAAACTTAGTTTCCCTCAAAGGTCAAAAATGGCGAGAAATGAGGCCGATTTTGAGTC…	980	LFYYFGVKPMYHWRELGVQQTPAVWVFGDNWKNVLKLESFAEMVKRVYDEVPGVSYSGMYQFTTPTLVLKDAEIIKQITVKDFDHFLDRRSFVSEEADPLFGKNLVSLKGQKWREMRPILSPSFTSSKMKGIFVLISDCAKTSTEYFLNKNQDIVEVEMKDTFTRFANDIIASAAFGINIDSLKDQENEFYEMGKKAVNFSGFWQRIKFFGFFLFPKLFTMLKIPLFDKVVEKFFTEIIDDNIKMRKEKGIVRPDMIHLLIEAQKGKDKEEEENQAIDNGFATVEESDLGQKSKSGFKKLTNMDIVAQAMIFFFA	315	NO	gb|AJA91073.1|cytochrome P450 [Leptinotarsa decemlineata]	2e-117	0.56	0.76	Cytochrome P450	2355	133.95	1757	89	2523	144.36	1472	87.76
PstrCYP31	c21302_g1	AAAGTCAAATTTTCTTGGATCTATTGCAGAAACGAGTCGGTGATAAGAACATTGATTTAGTAAAAATGGTGGCTAATTGTACTTTAAGTGCCATTTGCCAAACAGCTTGCGGATTAAACATTGATTTCCAGACTCAAAACCTGGATTTTGTAGACAACCTAGATAAATTATTCGAAATTACAACCTACAGAATCTTCAACGCGCAACACCATTTGGTATTCTCTTGGAATTGGTATCCCCTGAGCAAGGAATTCGCTAGAGTTTTCAATAATTTTAATGATTTCATCAGATATATCGTAGAAAAAAACGAAGAAGCCTATCGCGAGAGGAAACAACGAAAAGCTTTAGGCACTGACGATGGTAAAGGATTACCGAAAACAGTGGCATTTCTGGATCTCA…	2330	MVANCTLSAICQTACGLNIDFQTQNLDFVDNLDKLFEITTYRIFNAQHHLVFSWNWYPLSKEFARVFNNFNDFIRYIVEKNEEAYRERKQRKALGTDDGKGLPKTVAFLDLIKENFTHEDLLDEVKIFIAAGTDTTALATCCILIMLGMHQDVQEKVLDEVLSVVGPDRTPTPSDLPFLKYTERVIKESLRLFPIGVFFLREIIEDIDVGDMIYPAGCSPFFCPFYIHRNPKYWPDPLKFDPDRFLPENVAKRHPCTYLAFSYGPRNCIGGRYAIINIKTILAMVVRKLKIFTEYKSVEEIKLKLNLTIKLRDGPKVWFENR	322	YES	gb|AGT57837.1|cytochrome P450 412a2 [Leptinotarsa decemlineata]	3e-94	0.46	0.63	Cytochrome P450	16331	343.35	461	8.55	24958.2	527.69	470	10.28
PstrCYP32	c21071_g1	GATTAGTAATTTTTCATATAAAATGTGGAGTAAAATAAATTTAATTGTAGTAGACAATTGCGATAATGTTCATTTATATTATTGTAATTTTATATTTGTCGTTTTACATTTTCAAAAAATGGCGGTACAATTACTGGCAATCGAAAGGCGTGTACGCCACAGAACCGAATTTCCCTTACGGGCACTTAGAAGACGTCATGAAAGGTAAAAAAAAGCGCTTCGAACTCTACGACGAGCTCTACAAAACGTTAAAGAAAAAGGGCTTAAAATACGGCGGTTTGTACGAAGGCCTCACCCCGACATTCGTGCCCGTCGAGCAAGATCTAATCAAGCGCGTATTCCTGAAAGATTTCCAGCACTTCGTCGACCACGGAACGTATTCGAATCCCGCGGCGGATC…	1809	MFIYIIVILYLSFYIFKKWRYNYWQSKGVYATEPNFPYGHLEDVMKGKKKRFELYDELYKTLKKKGLKYGGLYEGLTPTFVPVEQDLIKRVFLKDFQHFVDHGTYSNPAADPLTGGLFQLEGEPWRNHRAKLTPTFTTGKMKMMFHAFVECSRRLDGLLEKEARSGEPLHVKEILARFTSDIIGSVAFGIECNCMNEPDNEFRRMCTKAFNLNGKLKKLAHRYCPHWMLKALHFKLNDPEVEKFFFDLVSDTIKYREDNKATRKDFLQMLIELKNTGAVSEGESVQQVGKTAGTPYFSLNEIVAHSFTFFLAGFETSATTMCFMVAELVLNPDVQEKLRKEIWKMLEKHNGELTYDAINEMVYLEQVLQETLRKYPPIPIIPRICTKTYRVPGDDLTIE…	509	YES	ref|XP_008192269.1|PREDICTED: probable cytochrome P450 6a14 [Tribolium castaneum]	2e-151	0.48	0.67	Cytochrome P450	129	3.58	1542	37.86	50	1.4	727	21.04
PstrCYP33	c47218_g1	ATTAACGGTTACAAAATCGAGAAGGGCTCGGTGATATTCATGAATAACTACGAGTTGAACATGTCGGAGGAGCTGTGGGAGAGGCCGAAGGAGTTCCTGCCGGAGAGGTTCCTGAAGGACGGGAACGTGGTGAAGCCGGAGCATTTTCTGCCGTTCGGAGGGGGTCGCAGGCTCCACTACGTTCCCGTCCTTCAGGAACCT	201	MNNYELNMSEELWERPKEFLPERFLKDGNVVKPEHFLPFGGGRRLHYVPVLQEP	54	NO	ref|XP_011255983.1|PREDICTED: cytochrome P450 307a1-like [Camponotus floridanus]	2e-21	0.72	0.89	Cytochrome P450	0	0	0	0	0	0	0	0
PstrCYP34	c46627_g1	CTTGCACCTTTTGATCCAGCTCAAAAACAACGACGAACTCTCCGACGACAGCAAGATCAATGGAAAGAGCGACAAGCAGTTTTTAACCATGGAGCAATTGACGGCTCAATGTTATGTATTTTTCCTCGCCGGTTACGAAACCTCCGCGTCCACCATGACCTTCGCCTTGATGAACATGGCTCTCTATCCGGAGACCCAGGAAAAAGCCCGCGAGGAAGTTAACAGAATTATGAAGAAATAC	241	LHLLIQLKNNDELSDDSKINGKSDKQFLTMEQLTAQCYVFFLAGYETSASTMTFALMNMALYPETQEKAREEVNRIMKKY	80	NO	gb|AGT57854.1|cytochrome P450 6bq20, partial [Leptinotarsa decemlineata]	2e-20	0.49	0.76	Cytochrome P450	0	0	0	0	0	0	1	0.98
PstrCYP35	c4881_g1	CAACAACGCATCATCCGACTACGTGAAAAGCGTGAAGACCATGTGCAAGATACTTACAGACAGAAATTTTTCGCCGTTAGGCCCGCGATTCTATCCCTTCACCCTGAATTTCTACCGAGAACTGTTCGCTTTGAAGGTACTGCATAGCCATACCGATGCCGTCATAGACAGAAAAATGAAGGAGTTCCGAGTAAATCCCAACAAATCTAGCGAAACCAACGATTGTGGCATTAAACAAAGAATGGCTTTTCTGGACTTGC	260	MCKILTDRNFSPLGPRFYPFTLNFYRELFALKVLHSHTDAVIDRKMKEFRVNPNKSSETNDCGIKQRMAFLDL	73	NO	gb|ERL87061.1|hypothetical protein D910_04462 [Dendroctonus ponderosae]	8e-21	0.45	0.71	Cytochrome P450	3	1.84	0	0	0	0	0	0
PstrCYP36	c41545_g1	ATCCGGAAAGGTTCAGCAAGGAAAACAAAGCCAGCAGGCCTTCCATGACTTTCCTTCCGTTCGGAGATGGACCAAGAGCTTGCTTAGGGATTACTTTTGGAAGGCTTCAAGCCAAAATGGGTTTGTTTTCGATAGTGAAAAATTTCAAACTTTCTCTAAATGAAAACACCAAGTTGCCTATACAGTACGATTTGAAGACGGTGATGATTATTAGAGACAACCTTTGGTTGAACGTGGAACGTTTGGAAAACGCTG	255	MTFLPFGDGPRACLGITFGRLQAKMGLFSIVKNFKLSLNENTKLPIQYDLKTVMIIRDNLWLNVERLENA	70	NO	gb|AFI45025.1|cytochrome P450 CYP6BW2 [Dendroctonus ponderosae]	7e-24	0.53	0.77	Cytochrome P450	2	1.31	3	2.04	0	0	0	0
PstrCYP37	c22660_g2	AGCCCGACTGGGTGCCGATACTGAAGCCTAATTTCTTCGATCCCCTCGTCATGGACTACTTCTCCGACATTTTCCTGGCTTCATTGGAGGCCCGCACGACCAAAAACAAAGCCTACAGCGATCTGATCGACGTGGTGAAGGAGCTGCGGAAGAACAACGACATCCAGATGGACGACAGGCAGTTCTGCGGCCACGCTTTGCAGATTTTCATGGCCGGATTCGAAACGACCAGCGGGGCAATTTCGTTCACTTTGTACGCCTTCGCTTTGTATCCTCACATACAAGAGACAGCCAGAAGGGAAGCGGAGGAACTGAAGGAGAAGTACGGCAGCTTCACCTACGAAGCTCTACACGACACACCATACTTAGATATGTGCATAAATGAAAGCATGAGGATAT…	562	LKPNFFDPLVMDYFSDIFLASLEARTTKNKAYSDLIDVVKELRKNNDIQMDDRQFCGHALQIFMAGFETTSGAISFTLYAFALYPHIQETARREAEELKEKYGSFTYEALHDTPYLDMCINESMRIYPPLAFLERKCVENYTIPGTDCVIEKDTAILIPTLGFHMDEKYFPEPEKFDPER	180	NO	ref|XP_970418.2|PREDICTED: cytochrome P450 6j1-like [Tribolium castaneum]	8e-44	0.41	0.61	Cytochrome P450	8	0.96	15	1.64	21	2.55	15	1.92
PstrCYP38	c25000_g1	GTACAATTTAAAGGAAATGCATTGAGCATGTGCGAAACTTGGTACACACTCTAATGATATCATAATATTTATAATATGTAAATATTCAAATGAAATTTATCTATAAATTGTTCATTCCATCAGCGCCAACTTGTTTATATTTTTCTGCCAAAAAGTACACGCGACTTGAAAATTAATTTTATATAAAAAAAAACTTAACTGATGCAGAAAAAAATAACAAGTACCTACTTAGAGTTTAACGAACTGAACCATTTGGATAAAACCCTGAGAAAACGATGCAGAGGATTTATTAACATACCCGACAGCCAAGTGAACAGATCAAAGAAATGTTTTTTACGTCAACTTTCATCACCTACGCAGTGATTTTTTTCGTCACTCTCTTCGCCGCCCTTTACCTGT…	2827	MFFTSTFITYAVIFFVTLFAALYLYFEKKHKYWQQRGVYSPEGPKFLLSHFSDVVFLKSTPAKWMKKFYDQINKDFFGLYIFGEPFLIVKDSQLIKRVLVKDFIYFADRFVAAGDHDPYQPYILFFQKGFPWKHNRASITPALTSGKLKSMFPLFVQASDSMVDYLEKNQVVLEAKELGARYATEAISLTSFGINAFSFEPVDSAFTINRRKLFRVTPKNAFAQLLYLFKPDWVPILRPNFFDIEALDYFSSVFMESMKMRTTKNPLYSDLIDIAKELKNNGGTLDDKQFNGHAFQFFIAGYETTSATISFALYSFALYPHIQEAVRKECNEAIEKYGGLTYEAVHDLPYLDMCVNETLRMYPVIPFLQRVCVQDYKIPNSDCVIEKNTCLFIPMYALH…	495	YES	ref|XP_970561.1|PREDICTED: cytochrome P450 6k1 [Tribolium castaneum]	3e-129	0.44	0.62	Cytochrome P450	3210	54.78	918	13.8	3841	65.91	960	17.03
PstrCYP39	c24959_g1	TCGAAAACGTTTTAATTTTTGATTGCATAATATTAATGAATGCGTAATTACATATCATGTAGATGATATGCAATTATAAAAGTCATATTAAAGATGATCTGCAAATATAAGTACTGATTGACAAGAGTTTATCATTTTCTTTTTTCGATAAGAAGGTTTCATATATATACCGTGTAAATAAGTTGTAATTTGCCTTTTAAAATTTGTAACAGTTCATGTCTCTTTTAGTAATTAACAAACGCTTTTTACAGTAAAATATTGAAAATTTATCAAGGTGAATATAATACTAAAATCAAATTTTCTCAATGTAAATATTTCATTCGGACAACTTTTAACATTTGCATTTAAAGCACAACATCATTAACTAGTGGTTTTTATTACTGTAGAGAAGATGTTGCT…	981	MLLTNNITTDVIIAISTIAIGIYLYVKHQYSYWKRLGVPQMKPTFPLGNYKFGFPKGLQMGAYTDLYYQEFKKIGAPFGGVYIGLTPHLVITDPDIAKAIFIKDFNYFTDRHMYSTKHQPISVNLITQKGDEWKAARAKLTSLFTTAKLRSFIEFATKCKLDLVAHVDELADGKQDVDIIKITTLYIADIITMVLF	196	NO	gb|AAZ94270.1|cytochrome P450 [Leptinotarsa decemlineata]	3e-45	0.45	0.64	Cytochrome P450	1563	101.08	5440	312.18	1941	126.35	5130	344.93
PstrCYP40	c16637_g1	CGTCAGGTCTCACAATTGCTTGTGGCGTTTTCTAAGAAAAGAATTAGCTCATCACAAAGAAACTCACGTGCCAGATTCTCCGCGGGATGTCATAGACGTGTATTTAAACGTCCTGAAATCTTCGGAAGAGTCCGGAAAAAGCTTCTCCGAAGACCAGTTGGTAGCCACCTGCATGGACATGTTCATGGCGGGTTCCGAGACCACGAGTAACACTCTGAGTTTCGGGTTTTTGTATCTAATTCTGAATCCGGACGTGCAAAGGAAAGCTCAAGAAGAAATCGATCGAGTAGTGGGCAGAACTCGATGCCCCTCGTTAAACGATAGGCCCAATATGCCTTATTTGGAATGCGTGGTTATGGAATCCCTCAGGATGTTCGCAGGACGAGCTTTCACCGTGCC…	789	MDMFMAGSETTSNTLSFGFLYLILNPDVQRKAQEEIDRVVGRTRCPSLNDRPNMPYLECVVMESLRMFAGRAFTVPHRAIRDTYLCGYRIPKDVLVIANLYGCMLEKESGYKNPEAFEPERFLSNGKISLPDNFIPFGLGKHRCLGESMARANVFLFLAALLQKFDFGIVPEQPPTAEWADGITPGPKPFKARITPRKYSDNF	203	NO	ref|XP_008200616.1|PREDICTED: probable cytochrome P450 303a1 [Tribolium castaneum]	4e-105	0.61	0.76	Cytochrome P450	4	0.3	12	0.81	3	0.23	9	0.71
PstrCYP41	c20867_g1	TAATGAAGACGATTTGAATATTCAGACTTTTATTTTATTTTTAATGCCCAATCCACTACATCAAAAAATCCAATTTACATATTTGTGACTAAGGTAAAGGTAAAAAAATCAAAAATTTATAAGAAATTCCTTCAACACATTAATATCTTCGATTTGATTCTTCAGAAACCAATAAGTATCGTAAATCAATCATCGTAGAGTCTTCGTAGGTTCTATTCAAGATAATACGAGTTTTGTAACATTTTATTTTAATAAAAAAATACAAAATTAAACTTAACTACTGCCTACGATTTAAGTTTAACCAAATGCCGCCGCTAGCTCGAATTGTGGCCCTATAAGTCAATTTAACATCTTCATTGCCGGCTGGTAGATTTATTTCGAATTTCCGTAAGAAATAAA…	521	MHPYSYLPFSLGPRNCIGNKFSMIELKTVLFYFLRKFEINLPAGNEDVKLTYRATIRASGGIWLNLNRRQ	70	NO	ref|XP_008200616.1|PREDICTED: probable cytochrome P450 303a1 [Tribolium castaneum]	4e-105	0.61	0.76	Cytochrome P450	148	20.03	17	2.09	198	26.98	14	2.02
PstrCYP42	c15990_g1	GAAACCTCCATCAAAGTAGCACGAAAATTCCATTTTGACACCTGACAAATGAGTATTTAAACATTTCTTTTGCAGATCACCCGGTCACCCAGCCGCCTACGATATGTACATAACGACCCTCGCCCTCATCGCAGTCGCCCTGTACCTCTTCTACAGGTACCTGACGCGCCGCCATAACTACTGGAAAACCAGGGGCGTCCCCTACGAGGAGCCCTACTCCCTAGCCGGCAACTTCTGGGAGGTCTTCTCCGGCAAAACCCAAATAGGCAAACACCTGGGCAAGCTGTACAGCAGATACAACACGCCTTACTTCGGTATATACATACTAGGTAAGTTGTTGTTCACATGTAGTAGATTTTGGTCTTTTACGTTTCCTGTTTCCAGGCAAACCTTACTTGG…	1025	LFPGKPYLVIRSPEIVKNMAIKDFRNFDDRTFACDKNADELAANSLFIMRNPDWKYIRNKLTPMFTSGKLRSMIDIVKTSAKSMETHLSTRDSAILDIKEVSSKYMTDVVASCFFGYEANAFGDDDSEFFNFTKTMFASKWSFLSLFSYFFAPALVSMLKLPFMEYGVLKGIFLDTLAYRQRNGCRRNDFVDLLLQLRDNVDKEGKDIDFGVDRMVA	217	NO	gb|AGT57865.1|cytochrome P450 4aa1, partial [Leptinotarsa decemlineata]	2e-24	0.53	0.77	Cytochrome P450	3	0.16	23	1.1	1	0.05	13	0.73
PstrCYP43	c34962_g1	CTGGCTGTTGACGCTCTCACCAAACAGGAACTCGGTCGCCGAGTCGAGCGTGAGTCGGAAGAAGAGCGGCTGTAGGTCTACGGCCGCCGACCACCCCGTGCCCTTGTCGAGATTGGCGTCGAGCACCGTCATCAGGTTTTGCACGTGCGTCTCCTCGAGGGAAATGTCGCTGACTTGGCTGCGGACAAACTGGGGGCGCAGCATGGCGCGCGAGTGCTCC	220	LLTLSPNRNSVAESSVSRKKSGCRSTAADHPVPLSRLASSTVIRFCTCVSSREMSLTWLRTNWGRSMARECS	72	NO	gb|ENN77453.1|hypothetical protein YQE_06277, partial [Dendroctonus ponderosae]	3e-62	0.45	0.71	Cytochrome P450	2	2.37	0	0	0	0	0	0
PstrCYP44	c27517_g1	TCCCTTTTAGCAGGCGATAACGATGTTACAAATGCTTTCAAAGCGCATCTGCATACAAATTGTTGTATATAAATAAAGAGGCGACGTCGGGACGATTTCGAATCACAATAAAATGGATCCTCTTCGGAGAACGATTGCGAATTACAAGTGCATAATAATCCTGTGGGTATCAATTGGAGTTGCAGTTTCTGTCCCACAACCTTCTGCAGTGCATGATTTGGGCACAAACAAGCCGTTAGATTGGTGGCAAAATGCCGTGGTTTACCAAATTTATCCGTTATCCTTTAAGGATAGCGATGGCGATGGAAGCGGAGATTTGAAAGGCATCACCAGCAAATTGCCGTACCTGCAGGACCTCGGCGTCACAGCCATATGGCTGACGCCCATTTACAACTCGTC…	4611	MDPLRRTIANYKCIIILWVSIGVAVSVPQPSAVHDLGTNKPLDWWQNAVVYQIYPLSFKDSDGDGSGDLKGITSKLPYLQDLGVTAIWLTPIYNSSLFDQGYDVSNYTMILKTFGTMEDFDELIAEAKKLGIKVVLDFVPNHTSFEHEWFIKSKTDDKYKDYYIWRNGTSKNAPPNNWKSTFGGSAWTQDNDTKMYYYHQFLPQQPDLNYNNSNVVKEMKDVLTFWLDKGVSGFRMDAVPYLFEDPSLVDAPTPDGCDSGNCQSQLQITKDLPRTYDMIYQFREHLDDYVKKHKLNETKVMMTEAYTTPEDTVLYYQSEDGKRKGAHFTFNFNLIVYLNSNFTALDIIKAVEKWLVYLPSGATSNWVIGNHDNHRAASRVGQRNVDAFNMLTAFLPGVM…	625	YES	gb|AGT57858.1|cytochrome P450 6ef1, partial [Leptinotarsa decemlineata]	9e-160	0.49	0.68	Cytochrome P450	6161	62.73	70858	634.58	5429	55.58	34803	367.71
PstrCYP45	c26152_g1	CCGATACCGTAGACAACCGTGCTGTTTCTTCATTTCTTCGTTTAGTGTGATACATCGCAAATCTATATACATACATACATACAAAAAAATAAACTATTTTAGCGAATTAAAAAATTGTAAAAAGTAAAATGTTCGTGTACAGTACGTTGGCCGTTTGGAATTACGCTGTGAAGGAGTTGTCGACGAAAGTTCTGCTGGTGTTCATCACAGCGCTATTCGCCGCCCGGGGGCTGCAGAAGCTGAGGGAGGCCCTGAAATTGCCCCCCGGACCGTGGGGGCTGCCCATACTGGGATCGCTGCCCTTTCTCAAAGGCGATCTGCACCTGCACTACAGGGACCTGACGCAGAAGTACGGCTCGTTGATATCCACCAGATTGGGTTCGCAATTGATCGTTGTTT…	2843	MFVYSTLAVWNYAVKELSTKVLLVFITALFAARGLQKLREALKLPPGPWGLPILGSLPFLKGDLHLHYRDLTQKYGSLISTRLGSQLIVVLSDYKMIRDTFRKEDFTGRPYTEFTNILGGYGVINIAGKLWKDQRRFLHDGLRHFGMSYLSSRKTQMENRIMSEVEDFLYVLKARQNEPVDLNPVFAVSISNVICDVLMSVRFSHDDRRFTRFMNLIDEGFRLFGSLEAAIFIPILRYLPRYTFTRQKIAKNREEMARFLQETIDDHRKTFDPSHMRDLLDTYLYEIQKADEEGTGHHLFEGKDHDRQMQQIMGDLFSAGMETIKSSLQWAVLFMLHHPDKMLAVQEELDQVIGRQRLPKLEDLTYLPVTESTIYEVLRISSIVPMGTTHAPIRDTKLN…	528	YES	ref|NP_001123908.1|cytochrome P450 CYP18A1 [Tribolium castaneum]	0	0.82	0.88	Cytochrome P450	452	7.67	494	7.38	507	8.65	454	8
PstrCYP46	c23426_g1	CGGGAGAATAATGTTAACTGTAGACGCAACTGTTCAAGCTGTTACAGCAATTGCTGTAATAGCAATAACTTGTTACCTTTACATTCGGCATCAGTACAATTATTGGAATAGGAAGAAAGTACCTCAATTACCTCCAATATTTCCGTATGGAAACTATCACACTCTATTTCCGAAAGGTGTTTCTTTGGGTCCTATAACCAGACGATATTACGACGCATTTAAAAAAAATGGACACAAGTTTGGTGGTGTTTACTTAGGATTAACTCCAAATCTCGTAATTGTTGACCCACTTTTAACCAGAAACATTATGACCAGAGATTTCGAATATTTTATTAACAGAGGTATTTTCCACGGCAATGGCGATACAGTTGCGGCAAACTTATTTACTCAAGACAAAGA…	1634	MLTVDATVQAVTAIAVIAITCYLYIRHQYNYWNRKKVPQLPPIFPYGNYHTLFPKGVSLGPITRRYYDAFKKNGHKFGGVYLGLTPNLVIVDPLLTRNIMTRDFEYFINRGIFHGNGDTVAANLFTQDKEIWKIKRPKLTPVFTTAKLKFYFNTIKKCADELETNLLKYTTGDIDVDIYENMGCYFTDIISSLVFGIEANSFKDPNAFIRKLARELFSVFPLAFKFQLFVVHAYPNVAKMLRFPGISRNTEKTFGKLILDTMEYRKQNNIYREDLLQLLIELKEAGTVVPYDIIAETFNFFVAGYETASTISSFLLYELAKHKDIQDKVRKEINTVLSKHNGEFSYDIIQELTYLTQATNEASRKYPALSTITRVCVKDYQIPNTDVVIENGTNVLLPV…	498	YES	gb|AAZ94270.1|cytochrome P450 [Leptinotarsa decemlineata]	1e-137	0.42	0.64	Cytochrome P450	2062	64.22	9232	254.34	1624	50.87	8628	280.13
PstrCYP47	c30665_g1	CTTGGATATGTGCATGAAAGAAACAATTCGCAAATATCCGGTGTTGCCGTTTCTGGATAGGGCTTGTACTGAAAATTACAAAGTACCCGGTACTGATGTGTTAATAGAGAAAGGTACAGCAGTGATAATTCCGATGTACGGATTTCAAATGGACGAACAGTACTTCCCGGATCCCTACAAATACGATCCGGAGAGATTCCGGGAGAAGATCGATTCCGACAAAGGATTGATTTACATGCCGTTCGGCGAAGGGCCGAGAATTTGTCCAGGCGAAAGATTCGGATTATTGACCGCAAAACTGGCAATAATGTAC	313	LDMCMKETIRKYPVLPFLDRACTENYKVPGTDVLIEKGTAVIIPMYGFQMDEQYFPDPYKYDPERFREKIDSDKGLIYMPFGEGPRICPGERFGLLTAKLAIMY	104	NO	ref|XP_970561.1|PREDICTED: cytochrome P450 6k1 [Tribolium castaneum]	2e-36	0.6	0.77	Cytochrome P450	1	0.36	2	0.7	0	0	1	0.4
PstrCYP48	c19431_g1	AGCTATGATATTCTTCTTCGCCGGCTTTGACACCGTATCGACAGCGATGTGTTTCATGGCCTACGAATTGGCAATCAATCCGGACGTACAAAAAAAACTCAGAGACGAAATTCAGGAAACCCTCAACGAATGCAAAGGAACTGTAACCTATGAGGCCGTATTGAAGATGAAATACATGGACATGGTAGTGTCAGAATCATTAAGAAAATGGCCGAGTGCCGTAGCAGCAGACAGGGTTTGTACAAAGCCCTACACGATCCAGCCGGTGGGTGCCGACGAAAAGCCGGTGCACTTGGAAAAAGGCGACGTAGTGTGGTTGCCCATATTCGGTCTTCACCGAGATCCCCAGATATACCCGGATCCGGATCGATTCGATCCGGAAAGGTTCAACGACGATAA…	871	MIFFFAGFDTVSTAMCFMAYELAINPDVQKKLRDEIQETLNECKGTVTYEAVLKMKYMDMVVSESLRKWPSAVAADRVCTKPYTIQPVGADEKPVHLEKGDVVWLPIFGLHRDPQIYPDPDRFDPERFNDDNKGDINLYTYIPFGVGPRNCIGNRFALLEMKVIFFHLLSQFELVPIAKTEIPLRISRENINMQADGGFPLGLKRLSK	208	NO	gb|AJA91071.1|cytochrome P450 [Leptinotarsa decemlineata]	3e-102	0.68	0.86	Cytochrome P450	3150	207.77	1850	108.94	3354	222.57	1596	110.56
PstrCYP49	c20471_g1	ATCAACATTCCCATTAATTGCACATAATAGAAAAGACCGACAATTTTCGCCCAAAACTATCCAATAAATATCAACAATTACCAAATTTTTTCTCACTTCTCTTTCATATACACATGCTGTGTTATGCAGTGACTCCTTTGCCAGCCAACCCGGGGAATAACATGTTATTGGCGTGGTTTGTTCTGATTTGGGCTCTCGTAAGCTACTTGTTCTCGATCGGATTCTTTAAGAAACTCGTTAAATTCGTCAAGTACTTAATGGTAATTTACCAATTACCCGGCCCAAAAAGGGACCCAGTGTTCGGAAATCTCCATCAACTTTGGTGTACACCAGAACAATGTTTTGAGAAAATGCGGGAATGGAGCCGAACACACGGACCTCTCTACCTTGTATCTATGA…	1635	LHIIEKTDNFRPKLSNKYQQLPNFFSLLFHIHMLCYAVTPLPANPGNNMLLAWFVLIWALVSYLFSIGFFKKLVKFVKYLMVIYQLPGPKRDPVFGNLHQLWCTPEQCFEKMREWSRTHGPLYLVSMTYLFPVVFISGPEAFEKIVGTTKNIQKGFAYNCLNLWLGEGLLTSSGSQWHTRRKILTPAFHFSILQQFVKVFNKETARLVEVLKGEIGKPSTNVVPLISQFTLYSISETSMGTSLNLDSEQDKNYVSAIYQIGKIVYYRLMRPWTYSNAIFYNLFPTGYKEKKIVKILHDFTDDIIEKQSKSFNTFDERYNYSNRKKMAFLDLLINAKINGKVIDDKGIKDEVNTFLFEGHDTIATSICFTLMLLANHKSHQDQIYEEICASLGDRNHNPE…	539	YES	gb|AAF67724.2|insecticide resistance-associated cytochrome P450 [Diabrotica virgifera virgifera]	0	0.54	0.73	Cytochrome P450	5	0.5	37	1.53	3	0.2	149	5.39
PstrCYP50	c15374_g1	TTCTACGAGTTGAACAAAGAAAGAATAAAATAACAGTGGCCAGAGTAAGTAAGTTGAAATTCCACATCACTTTTTCTTTATATGAGATTAAAGGAAGTTGTCTTTGTTGCTCCCTTAGACAATTTTGCTTGTAATAATAAGCTTTATATAGCTCAGTCTATCGTCCGATTAGTTTTTGTATACGTAGCTCAATTTACTGTACTGTAACAGAAAATAGCGTGTCAATTTCAATTTTTTTGTAAATAATACCGCGAGATATTTGGAAATCATCGCCTACACATTAGTTATAAATACATAATATAAATTAAACGTATTTACAAGATAATTAGATTTCAAGGACGACGAGCATCGACCGAGACAACAATATCAGATAAATAACTTCATTTCATTGATAACAAA…	930	MWIALALVAMATFSWYYYRKMNYWRTLGVPvVQKRSFADAVALMYNMFPDKRYAGVYSFNSPILMIRDPELLKELTVKNFDHFTDHTNVISEKAEPLWGKNLFALKGKRWREMRPILSPSFTSS	124	NO	gb|AAZ94269.1|cytochrome P450 [Leptinotarsa decemlineata]	3e-37	0.49	0.7	Cytochrome P450	143	8.68	312	16.89	120	7.33	231	14.71
PstrCYP51	c24882_g1	CGGGACTGTACGAATATGTGGGAATTACTGGCGGTTTTACTAGTTGCCTTTTATTGGTTTTGTATCCGGCCCCACAAATATTGGAGAAATAAGGGCGTTCATCAGGGAAAATCATTGTGGTTATTGGGCGACGCCTGGGGATTTGTCTTTAGACTTCACAGTTTCGCGGAACTGCTTCAATACCTCTACAAAAAATTTCCTCAAAGGAGATATTATGGAGCATACTTATTCAACTACCCCATTTTGGTAGTAAAAGACCCCGATTTGATCAAAGAAATCACAATTCGAGATTTCGAGCACTTCGAAGACCATAGTGCTTGGTTACCGGAACAATCGGATCCATTATGGAACCAAAATTTGTTCTCTCTAAAAGGCCAAAAATGGAAAGACCTGAGGAAC…	1764	MWELLAVLLVAFYWFCIRPHKYWRNKGVHQGKSLWLLGDAWGFVFRLHSFAELLQYLYKKFPQRRYYGAYLFNYPILVVKDPDLIKEITIRDFEHFEDHSAWLPEQSDPLWNQNLFSLKGQKWKDLRNFFRPTFTSSRIKTMYKLMNRCAESFVEYFAEKEEDLIEVDLKYTFKRFTCNVIATTVFGVRVDTLRKPDSRFYQIALEATNTAGFRSFIYLLHYLFPESVLKFLRIKVYSENVRTFFTNLVEDTMRTREEQNIYRPDLIQLILDAKKGKLIKEDNVIDRGFAVARQEENYGTSDTQARDITNTEITAQALIFFFGGFDTVSALMKFTAYELVVNQEIQRKLRAEINEKYAKCNGAISYEEILDMSYLDMVISECLRKWPSGLAVERVCTKP…	526	YES	gb|AJA91073.1|cytochrome P450 [Leptinotarsa decemlineata]	0	0.49	0.7	Cytochrome P450	72	2.06	100	2.53	200	5.75	65	1.94
PstrCYP52	c41865_g1	CAGACTGCATGGTTTGTGTTGCACAGGTGTACTACGTATTTAGTCCGGCGACAAATAGTTGTTTGAAAGCTTTGGCTTTGTGCGATTGGTCCGATCTTCAGAAAACCCGCAGGAGCATCGCCCGAACGTACTGCTCTCCAAGATTTACCTCCCTGCAATACGATATCGTTGCCAACGTGGGTACCGATGAAATATCGGCCTTTTTACAAGAAGTGGAAAAACTTCCAGTTAACGCGCCCGTCGATATAAAACCTCTAGTCTTGGCAGCGTGCGCTAACATGTTTACGCAATACATGTGTTCGACATCTTTTTCTTACGACGATAAAGAATTCCAGAAAGTTGTTAGGTATTTCGATGAAATATTTTGGGAAATCAACCAAGGATACGCGGTGGATTTTC…	1548	MVCVAQVYYVFSPATNSCLKALALCDWSDLQKTRRSIARTYCSPRFTSLQYDIVANVGTDEISAFLQEVEKLPVNAPVDIKPLVLAACANMFTQYMCSTSFSYDDKEFQKVVRYFDEIFWEINQGYAVDFLPWLLPFYKNHMKKISHWSTEIRQFILSRIIDNHRATLDYNSPPRDFTDALLMHLEDDPNMNWQHIIFELEDFIGGHSAIGNLLMMTLVSIIQHPNVAQRIQQEVDEITGNTRAPSLLDKSMMPYTEAVIWETLRKASSPIVPHVASTDTELFGYNIPKGTMIFINNYDLNVSNDYWENPDQFLPERFLSPSGNVVKPNHFIPFSTGKRTCIGQRLVQCFTFIILATLLQKYDITAGGEIEIKPGCVAVPPDCFKVILSPRSS	393	YES	gb|EFA11558.1|cytochrome P450 307A1 [Tribolium castaneum]	0	0.72	0.85	Cytochrome P450	16	0.53	9	0.26	16	0.53	10	0.35
PstrCYP53	c20867_g2	ATATTTGCATCACTCTTACTCAAAAACAGATTACGATAGTACTTAGATATGTAATATTCTCCTAAAGTTGTTATAAAAATCTTTAATAGCGTTGCATTATAGTGATTTTTACGAGAACATACGATTTTTTAATGTATTAAAGTCTCTTAAAGATTTTAATTTATGGCCTATTGCTTGGAAGAGGTATTGTAAAAACGCGAATCGGTGTAAACGTAGCAACAGTCCAGAATTTCGCGAAAAAACAGTCTAATATTTCGCTTTAATGAGCGAACAAATCAAAAGCAATTTAAAACGAAACTCATTATCGGTGGTCACAAATTACTGAAATTTAATAAAATTTGTTTATTGATAAAAATTGTACATTTAAGTACTATAACTTGTGAAATGTATAACGCTTAA…	1620	MDYFGYFLRILISVLQTIKNYIRSVLLMLNLPGPPALPLLGNVLLAKQHEELIYLSMQGPSLFGPLIRVWISLLPVVTVFEPRHLKIILSTNKTNQKGFFYKVLHNFIGQGLITNNGYKWKKNRKLIQPYFHINILEKFIDNFAECSQRFVSKLDGKECVKITPFVNECILDILHNSVLGVPLDMDSPYRKGELQAIERFVKPWLILETIYNWTSSANYEKRQKHSLNSYTRDILIKRRKQIKPSLKTCFLDMFIEIFESNEHFTEEDLINETVTFMLAGQDSVAGTLAFALYFIAKNQGVQEKIQKEISAFEVNAPVTINELNQMKYLEQVIKETLRLVPVIPILNRVITEDILLDETVIPAGTNLFISPFVTHRLKEFYPDPMKFD	388	YES	ref|XP_002092305.1|GE11739 [Drosophila yakuba]	3e-102	0.47	0.66	Cytochrome P450	1079	40.44	128	4.29	1432	53.28	106	4.25
PstrCYP54	c19542_g1	AGAATCGGTTGAACCGTCTCTGATTCAACATGTTGTTAATACTGTTAATTTTAGTAGTGTCCCTTTTATATTACTTAATTCAGAGAAATTATAATTATTGGAGCGATAGAGGCGTTCCCGGACCAAAACCATCATTTCTTGTCGGTAATTTCGGAAAAAGTTTTATTGGGAAAATATCCAGTGGAGACATTATCACTAATACTTATAGAGAATATGAAAATTATCCATTTGTTGGTATTTACAAAGCGATTACACCTGTCTTGATTATTCGGGACCCTGAAATGGTTAAAAATGTAATGGTAAAAGATTTCAAGAACTTTCATGACAACGACATCGAAGTACAAAAAGATATGGACCCGATTTTTGGACGGAATCCTTTCGTAATGAGAGGAGCCGAGT…	1043	MLLILLILVVSLLYYLIQRNYNYWSDRGVPGPKPSFLVGNFGKSFIGKISSGDIITNTYREYENYPFVGIYKAITPVLIIRDPEMVKNVMVKDFKNFHDNDIEVQKDMDPIFGRNPFVMRGAEWKQKRVQLTGCFTSGKIKGMFPYMEHNLKGMMKYMENAASTSTPLEALDLCMRYTLDNVAICAFGVDGKAFEEHSAFKELAEKFFAPDSLPKKLKFWLMFNFPVISGLIKLKFIPKDVENHLIEMVSNTLKYRKENNVTRNDFLDVCSRMSTEGEAFTDIDIVAHAASFFADGYDTSARVMSFLLFELASNPEVQQTVREELNESYIKNGNKFTY	338	YES	ref|XP_001809620.1|PREDICTED: cytochrome P450 6k1-like [Tribolium castaneum]	3e-104	0.49	0.7	Cytochrome P450	65	3.49	68	3.25	66	3.5	49	2.7
PstrCYP55	c11570_g1	GCTTTCAACCAGAAAATCTTGGACCAATACCAGAAGGACGTTTTCGTGAAGAAAGGTGAAATTTTCTTGGAGCTTTTGCAAAAGCGAGCCGGTGATAAAAACATTGATTTGATCAAAATGGTGGCTAATTTGACTTTAAGCGCCATTTGCCAAACAGCTTGCGGTTTAGACATTGATTTCCAGACTCAGAACTCGGATTTTATAGACAATGTAGATAGATTAATGGAGATGGTGACCTTGAGAATCTTCAATATACAATAC	261	LDQYQKDVFVKKGEIFLELLQKRAGDKNIDLIKMVANLTLSAICQTACGLDIDFQTQNSDFIDNVDRLMEMVTLRIFNIQY	81	NO	gb|ENN81467.1|hypothetical protein YQE_02159, partial [Dendroctonus ponderosae]	6e-13	0.38	0.68	Cytochrome P450	3	1.81	1	0.62	0	0	0	0
PstrCYP56	c24922_g1	CGGACTTAAACAAGAACCAGTTACGATGAAGTATTATATAAATTAACTCGAGTTATCCGCGGTGATGTATTATCTTAACGAGGTTGCCAGCAATCAAACGAAATATAAAGTGGAAGTGGTGTTAGTAGATAGAACATTTTCGAGTGAGAGTGATTCTGTTAATGTTCTTCCAGCTTAATCATGCTTGATTTTGTTTTTTCAATAATATGTGCCAGTTTAATATATTTATTCCTAAAGGATCGTTATAGAGCGAACAAGAATTGGCAACAATTAAATAAGTGGCTTCCCACAAGGGCAGGATGGCCGATAATAGGAAATGCATTGGAATTCAAAGATTTACCTGATTATTTGGCGAAACTTCCACAAATGATTCCAAAAAAGGAGAAAGTTTTAGTTCTA…	2398	MLDFVFSIICASLIYLFLKDRYRANKNWQQLNKWLPTRAGWPIIGNALEFKDLPDYLAKLPQMIPKKEKVLVLNFVGSTAIFVTEKEFVDFILSSQDILYKSIDYKLYSKWLGNGLITGGGQEWRTRRRIINPSFNYSILGNFLEIFDSNGKVLIEKLKKNPTKERIDIHHDITLYTLDVICEAAMGVKVNAQQDSDSAYVRNVSFLCQIGMTRAVSIIKNFDLLYPLTLDFYRELRAAKHLREVTDSVIKERSRWISNDDDELTDDCGRKKKMAFLDHLLKARIDGKPLPQEWIREEVNTFMFAGHDTSASAISFCLYFLSENPEVQKRVVEEQQSIFSDDIYRSSTLNEINMMKYLECVIKETLRLCPSVPIYGRYADKDINYKGNVIPKGTNIVLF…	495	YES	ref|XP_008193266.1|PREDICTED: cytochrome P450 4c3-like [Tribolium castaneum]	9e-140	0.47	0.64	Cytochrome P450	3073	66.24	419	7.89	3166	68.44	458	10.22
PstrCYP57	c42747_g1	ATTTGGAAAACTTCAAGCCAAAGTTGGTTTATGTTCAGTATTGTCAGGTTTTAATGTCACATTGAACGAGAAAACCAATTTACCTATAGAGTACAGTAGAAATTTCGTTTTGACAGTGAAAGACGATGTTTGGTTGAATTTGGAGCGTTTGAATAAATAGTAAATAGTATTTCACTAAAATAAATAAATATACGTATTTTTAATTCGTTTAATAAAAATATTTAACTCGCACTGTTTTTTGTAACATATGATTGATTTAATCACATTACACAATCATTCCAGAACAAATATTTTACATAAAATACCCAAATGT	313	FGKLQAKVGLCSVLSGFNVTLNEKTNLPIEYSRNFVLTVKDDVWLNLERLNK	52	NO	gb|AFI45027.1|cytochrome P450 CYP6BW4 [Dendroctonus ponderosae]	1e-09	0.58	0.78	Cytochrome P450	42	15.1	3	1.05	39	14.16	3	1.21
PstrCYP58	c20583_g1	CAGAACTCGGATTTTATAGACAATTTAGATAGATTACTGGAGACGGTGATTTTAAGAATTTTCAATTTACAATACCATTTAGACTTCACTTGGAATTGGTTTCCCATAAGCAAAGAACATGCTAAAGTTGCCAAAATTTACAAAGATTTCACCAGTTTCATCGTCGAAAAAAACGAGCAAGCCTATCGCGAGAGACAACGAGCAATTTCGGGCATTGCCGATGATGGTGAAGTTGATGGTACAAGTAAAACAATCTCTACATACTGGGAAAATTTTAAAGGAAAACCAAAGACTTTGGCGTTTCTGGATCTCATCATGGAAAACTTCACTCACCAAGAGCTCCTTGATGAAGTCGACATCTTTATTATGGCGGGCACCGACACCACCACTGTCTCTCTT…	731	LETVILRIFNLQYHLDFTWNWFPISKEHAKVAKIYKDFTSFIVEKNEQAYRERQRAISGIADDGEVDGTSKTISTYWENFKGKPKTLAFLDLIMENFTHQELLDEVDIFIMAGTDTTTVSLCCIFLMLGMHQDVQEKVLEEILNVVGPDRLPEASDLPNLKYTERVVKESLRLFPVAPFFLREIAEDIDAGDMVFPAGSSAFFSPIHIHRNPKYWPDPLKFDPDRFLPENV	231	NO	ref|XP_008194547.1|PREDICTED: cytochrome P450 4C1-like [Tribolium castaneum]	3e-56	0.41	0.59	Cytochrome P450	24	1.99	4	0.3	0	0	0	0
PstrCYP59	c34005_g1	GAGCGGCTTTCGGGACGCAAAGCCATGAGGAGCAGGATGAGTTCATCGGAATCCTCCAGGAGTTCTCCAAGCTCTTCGGGGCATTCAACATCGGCGACTTCATCCCTTGGCTCAGCTGGATGGACATGCAGGGGATCAACCAGAGGCTCAAGGCGGCGCGGGGGGCCCTCGACGGCTTCATCGACAAGATCATTGACGAGCACCTGGCC	209	MRSRMSSSESSRSSPSSSGHSTSATSSLGSAGWTCRGSTRGSRRRGGPSTASSTRSLTSTW	61	NO	ref|XP_008796879.1|PREDICTED: cytochrome P450 84A1-like [Phoenix dactylifera]	4e-38	0.93	0.98	Cytochrome P450	1	1.53	0	0	0	0	0	0
PstrCYP60	c32951_g1	CGACTTCCTGCCGTTCCTGCGGCCGCTGTTGAAGCGCAACATGGCCCGGATGAGGGGCCTGACGCGCGACATCCGGCGCTTCGTCGAAGAGGAGGTCGTCGGGGAGCGGTACGAGCTGTTCGACGCCGAAGACGAGCCCGCCGACTACGTGGAGAGCCTCATCAAGCACGTGAAGGGCTCGCCGACGGGCGAGTTCGATTGGAACACGGCGCTGTTCGCTTTGGAGGACATCGTCGGCGGGCATTCGGCCGTCAGCAATTTCTTGATGAAGGTGTTCGGTTTCCTGGTGAACGAGCCGCGGGTGCAGCGGAGGATCCAAGAGGAGATCGACGAGAACGTCGGCAGAGACAAGCACATCACCATCGGCGATAGGAAGGCCATGCCCTACACCGAAGCCGC…	452	LPFLRPLLKRNMARMRGLTRDIRRFVEEEVVGERYELFDAEDEPADYVESLIKHVKGSPTGEFDWNTALFALEDIVGGHSAVSNFLMKVFGFLVNEPRVQRRIQEEIDENVGRDKHITIGDRKAMPYTEAAIYEAIRMIASPIVPRVA	148	NO	ref|XP_974280.1|PREDICTED: cytochrome P450 307a1 [Tribolium castaneum]	1e-44	0.57	0.74	Cytochrome P450	9	1.54	0	0	2	0.34	0	0
PstrCYP61	c23889_g1	CCAGTTTCTATATATTTACACAATGATAAGGTCAAGCCAGTATCTACGAGAATGCGCAATGCTGTGCTCATTCACTCGAGATATGTAGCTTCTCTCACAGTAAATACTATCAACATTAAAAATATTTAAAACTGTTTATACAAATATGAATCCGCAAGTGTTCCTTTGTGTTTTATGTGTTGTGCTTTATTTATTATATGCCTACTCGAAATATAAACGTTCTTATTGGAAGAGGAGGAATGTACTACAAGGAGAAACGCATTTCTTTTTCGGTAGCATTAAAAACACTATCGTTGGAGATGTACCGATGAGTTCGATGGTTTCGGATATTTACAACAAAGCTATAAAGGAAGGTCGCAAATTTTTCGGTTACTACAAGTTTTTAGCTCCAGCTTTCGT…	1889	MNPQVFLCVLCVVLYLLYAYSKYKRSYWKRRNVLQGETHFFFGSIKNTIVGDVPMSSMVSDIYNKAIKEGRKFFGYYKFLAPAFVPVDLELVKCIMQTDFQHFVNRGILVDEDADPLSGNLFNLNDDKWRVMRSKLTAAFTSGKMKMIFQTMVANTISLQNVLNEHSIVNESVEIKDLLARFTTDIIGNVGFGLEVNSINNPDSEFRRQGVRAFKFGLRLKIKILCTMLFPVKLIKLFNISFTPADAEMFFIKLVQDTVNYREKNNVFRKDFLHLLIQLKNFGRVTNIDESQLVDKDGKSVECLTINEMAAQAFVFFLAGFETSATTMTFILIELSQNPEIQDKVRKEIQTVLKKFDGKLTYEAIGEMEYLEKVVSESLRKHPPLSLIPRICTKDYKVP…	508	YES	gb|AGT57849.1|cytochrome P450 6bq15, partial [Leptinotarsa decemlineata]	4e-172	0.52	0.71	Cytochrome P450	2452	64.92	1037	24.26	2263	60.26	799	22.03
PstrCYP62	c25919_g1	TTTTTTTTTCTCGGTCGACATGTTGCTTTTATGGTCAATTATATTGGCGCTCTCCGCAATTTATTACGTGGAGAGGAAGAAACGGTTCGAAAGAATATGGAAGCACATACTGCAAATACCGGGACCCGAAGCGAAGCTGCTCATCGGCACCAATTACAAGCTGATCTCTTGCGAGGATATATTCGAACGGGAAAGGCGGCGAATGAGAGAATTTTTTCCGATATACAAAACGTGGATATTTCACACGCCTTTCGTCCATCTAGCCGATCCAGATGACATGGAAAAAATACTTACCAAACCCATTCACATAACGAAAGGTTTATCAGCCGAGAAGATGTTCGGGGACTGGTTGCACGGAGGACTCATCATGATCACCGGCTCGAAATGGTACAGGCGTAG…	1663	MLLLWSIILALSAIYYVERKKRFERIWKHILQIPGPEAKLLIGTNYKLISCEDIFERERRRMREFFPIYKTWIFHTPFVHLADPDDMEKILTKPIHITKGLSAEKMFGDWLHGGLIMITGSKWYRRRKLLEPSFHFNNLKTFADLFYVEAQALVEDLKKNCHEPYVEIENYAYRYTLCCFGTTSLGFQLRDNDGTQEYLDNAARFKRHVVYRLEHPWLLHDGVFKLTALFRSFKQNLRRIHEFGESIIRERTKALESVADAKPPMLDLLLKARSQRGDIDDKAVKDEINTFIAAAHDTSAASLCFTLMLLANNKEAQEEMYEEIVKHLDKNEVPSYYALSQLKFMDRCISESLRIYPVAPILNRIAGEEVVTKSGHTIPKGCNMLLNVIDMHRAPEIWD…	486	YES	gb|EFA10756.1|cytochrome P450-like protein [Tribolium castaneum]	2e-121	0.42	0.64	Cytochrome P450	3666	111.94	407	10.99	6852	210.42	1132	36.03
PstrCYP63	c12715_g1	AGGAAAAATAAAAATGATGTTTGAAACCATGGTCAATTGCACTCAAGATTTCGAAAAACTCCTAGATAAGAGCCTGAACGAGCCGGTCAACATTGGAGCGAAATTATTGTTATTTACGACAGACATTATCGCATCTGTGGCTTTCGGAGTGGACGCAAAGTGCATGGAAAATCCGAACAATGATTTCCGAAACAAATTCGGTAACGTATTAGAGACCTCAACGTGGAAACTAATCAAGACGTTCGTTTTCATGAGCGTTCCGAAATGGATAATAACCCGCCTAAATTTGCGGCTATCCGATAAAAGAATGGAAGATTTCTTTTCTAAAGTCGTTAAAGACCTCGTTGAATATAGAGAGAAAAACAATGTCTACCGCAAGGATTTTATGCATTTGTTGAT…	862	MMFETMVNCTQDFEKLLDKSLNEPVNIGAKLLLFTTDIIASVAFGVDAKCMENPNNDFRNKFGNVLETSTWKLIKTFVFMSVPKWIITRLNLRLSDKRMEDFFSKVVKDLVEYREKNNVYRKDFMHLLIQLKNMGETLDNEKLTNTTTNKKHLTIQEMTVQAITFYIAGFETAASTMSFALLELALHQDIQDRLRKEIHTVLKKYDGKITYEGIMEMEYLNMVLQESMRKNTVGGLITRSCTKAYKIPGTDVIIEPNTEVQIPATAIHWDPEYYPEPEKFDPE	283	NO	gb|AGT57849.1|cytochrome P450 6bq15, partial [Leptinotarsa decemlineata]	6e-85	0.47	0.68	Cytochrome P450	7	0.47	72	4.3	12	0.81	61	4.28
PstrCYP64	c24476_g1	AATGTTGTCATTGGTTGTCAAACTGGTTGTCATTTCTAGAGAACATTTACAATTTTTAAGCAACATCTGGTCTTCTCTGGAAATAATAAATTTTGACATTTCCTGCAAACTGTCAATTTAATTTTTTCCTTATTGTTCAAAAACCTTTTTTCTTGTGGTTCAAGTAGATCGACGAAAAAATGTGGTCGAGAAACCTCAGAACGGCCCAACTACAAAAGAAACTAATCTACGCGCAAAAAATCAATTTCTACCGCTCGACGGAAACCCCCGCTCAGTCGGTATCCGAAGACGCCCCCGTCCCGGCAGAAGCGGACGCGAAGGTGGAAAAAGAAATAAAAGCCAACCCGTTTTTATCGAAAAAACCGGCCACCAAAGGCGAAACGGTGCCCTTCGACGATA…	2045	MWSRNLRTAQLQKKLIYAQKINFYRSTETPAQSVSEDAPVPAEADAKVEKEIKANPFLSKKPATKGETVPFDDIPGPISLRLISKFWGMIPMMGTEITVSVVQYLLSGGKFFGGILSWGGNAPFFKKFFDVYGPVVRLHGAFGSDVVLLSRPEHASAIFQTEGPYPIRSCLESLEKYRLQCRKYRQAGPFLTYGTEWEALRKSIEQPLQSCIELQFDEIEKINESFLDRMYSIRNKQEEMPNNFKTEINKWVLECLCSVTLNRTLGFLVPTGLIPSSDPGRLLNGLFGATNAIRKLEYGFHLWKFIETPAWKSLVKNCDMMESVLRKYIDISKQHLQEKKMRNSPLDKVTLMEHLLLKENIIEDDIMTIMLDLFLIGANATAHTVSFFFYNLARNPRCQ…	566	YES	gb|ENN82406.1|hypothetical protein YQE_01219, partial [Dendroctonus ponderosae]	0	0.54	0.74	Cytochrome P450	26	0.63	172	3.68	52	1.27	1163	29.36
PstrCYP65	c39257_g1	AAGGTAACGTTAAATACGAAGGATATTTACCTTTCGGCGATGGTCCACGAAATTGTATAGGTGAGAGATTGGGCTTATTGCAAAGTAAGGTAGGAATTGCCTCTTTAATTAAAAAATACGAATTTTCCTTGAGCCCCAATATGAAAGAAGAACTGGTCCTAGATGAAGATTATTTTGTAACAAGAGCAACTGATAAGATTTTTATTAGGTTAAAAAAAGTTGAAAATTAATAAAGAATTAATACATTAATTGCTAGTTAATAATTTATGAAACTTGAGCTACATACAGTCTTAATTAACACTGGTACGTACCTACATGAACTATTAATAAATAAATCACTAATAATAAGAAAAATTGATAAGATTTTTTATTTTTTTAAAGTCTTTAAGTGCTTCAGTT…	429	MKLELHTVLINTGTYLHELLINKSLIIRKIDKIFYFFKVFKCFSLLAVVRVRKL	54	NO	ref|XP_969875.1|PREDICTED: cytochrome P450 6a2 [Tribolium castaneum]	4e-13	0.52	75%)	Cytochrome P450	108	20.2	76	13.12	79	14.88	120	24.21
PstrCYP66	c24729_g1	ATTCCCAACTTTGATTGGGTGTAATTGTGCATAAAAATAAAACCAGCCAGCATTGTTAAAGGCGTAATGTTGATTACAAATAGCATACAATGGGACATTCTATGTTTAATTATAACTTTCTTGGTAATTATCATAGCAAAGCATGTTCGGATGTTGGGGTACTGGAAAAGAAGAGGCGTTCTATCTCCAAAAAGTTTATATTTTTTCGGCAACATGAAGGATATATTTTTAGGTAGAACAACAGTGTTCGGTTGGTTTAAAGATACTTATTTGGAATTTAAATCGCAAGGAGCTCGTTATTTCGGAATATACATGTTTGGTTCTCCGGTATTTGTTCCGATTGATTTGGAATTGACCAAAGCGATTCTTAAAACAAATTTCGAGAATTTTTACAGTCAC…	1636	MLITNSIQWDILCLIITFLVIIIAKHVRMLGYWKRRGVLSPKSLYFFGNMKDIFLGRTTVFGWFKDTYLEFKSQGARYFGIYMFGSPVFVPIDLELTKAILKTNFENFYSHGFYYNEKTEPVSVNIFNLDGPRWREIRSKVTPIFTPIKIKSMYETLTHFADDLDALLEKRLKSNPVNFKEIMSFYAIDVIGSLAFGQRINSMNETKVSEFKINGDKIMEPGWNNFKFAISLMLNHDILRYFGFTQFDNRASKFYCNTITSNVKHREENNIFRNDYLDLLIEAKNSTDESKRLTPQEVIGQCFIFYIGGFDNFSTALNFLTFEIAKNQKIQDLLREEINSVMNKHNNEITYEAMQELHYMNQVIQESFRKYPNFPLLLRKCTKDFKIPGEELVIEKGTS…	505	YES	ref|NP_001280531.1|cytochrome P450 6BQ11 [Tribolium castaneum]	3e-132	0.41	0.63	Cytochrome P450	173	5.38	709	19.51	19	0.59	2510	81.38
PstrCYP67	c14999_g1	ATTGGCGTCGTCACAGTATACCTTATATTGAACCGTCTATGTTTTTTGGCAATCTCAAAGGTATTATCAACTCCGAGACTGATCCTTGCACCTGGTTTCAGCATTTGTACAATCATGAGAAAGCCAAAAATCTCGCAGCTGTCGGTATCTATATATTTAATAAGCCTTCACTGCTGATACGCGATCTGGAGTTGATCAAAGCTATTTTGATTAAGGATTTTAATTATTTCTCAAATCGTCATTCGTCTTCGGATCCACATTCCGATTCGTTGGGTTCGGATAATTTGTTCTTCGCTAAGAATCCGCGTTGGAAGGAGATACGCGTCAAGTTGACGCCAGTTTTTACTAGTGGGAAAATGAAGCAAATGTTTCCACTCATTGAGGAGGTCGCACGTGAAT…	1581	MFFGNLKGIINSETDPCTWFQHLYNHEKAKNLAAVGIYIFNKPSLLIRDLELIKAILIKDFNYFSNRHSSSDPHSDSLGSDNLFFAKNPRWKEIRVKLTPVFTSGKMKQMFPLIEEVAREYDKYLCALKMDAKTNSTILEVKEPNALYTTDVISITAYGIQANSLNDPNGIFRKSGKKIFTFTWLRSMEFKAFFFIPMMVKLFGFKVFSKQATIFLRDTINHVMEERIKRGNVRNDLIDILIKFKQEAEEELKEGKKPFILERDALAAQAAIFFSAGFETSSATMSFAMFEMAQNPEVQRRLREELREAYKSNDGKITYELIMGLKYMDNVVKEVLRHYPPLPFLDRVCTPKPDEKGYSLQAFGLDFTVPDNMPVYIPSQALHMDPKYFKDPETFNPDR…	481	YES	ref|NP_001291657.1|probable cytochrome P450 6g2 [Bactrocera dorsalis]	0	1	1	Cytochrome P450	2	0.06	0	0	54	2.93	7	0.24
PstrCYP68	c16083_g1	GCATATGCATTTGTATAGCTCGTCACAACCATTTTTACAATTATTGTTTTATTTATAATCATCCAAAATGTTGATTGTGTTGATTGTGATCGCAATTGGTACATTTATTTGGTTCCTGCACTATAGAATGAACTTTTGGAGACGATCGGGCGTTCCTCAGCCCTCGTTTCGGTTCAACTTCATGGAAATTATCCACTTATTTGCACAAAAAAGGAGCACCGCCGAAACGATAGAATTGATGTACAGCATGTTTCCCGGCAAAAGATACTGCGGTCTGTACTCGTTCAGCTACCCTATGTTAATGATCCGAGATCCGGATTTACTGAAGGAACTCACGGTGAAAAGTTTCGATCACTTCACCGACCACCCCAGCTTCATATCGGAGGAGGCCGAGCCCTT…	481	MLIVLIVIAIGTFIWFLHYRMNFWRRSGVPQPSFRFNFMEIIHLFAQKRSTAETIELMYSMFPGKRYCGLYSFSYPMLMIRDPDLLKELTVKSFDHFTDHPSFISEEAEPLWGKNLFSLKGKRWRDMRPILSPSFTSS	138	NO	gb|AJA91071.1|cytochrome P450 [Leptinotarsa decemlineata]	5e-33	0.55	0.69	Cytochrome P450	22	3.38	69	9.71	26	4.03	67	11.03
PstrCYP69	c11705_g1	TGAAATAGAGAATTTTAAAATTGTCATTTTCTGATATTTTTTTCAAAAATTAAGCAACCTTGTAATAATACCTACTTGACGAAAAAACTGAATAACTACATCATTGATTAGAATAATTTTAAATTAAAACCGTTGATTAACATTATTTTCCAGTTCACGTGTCACTTTTTGTTGTTTTACAGATACCCAAACATATAAAAATGGAGTTACTTTTATTAATTTTCGCATTAATGACTCTTGCTGTAGCTTTTTACTTTTTTGTAAAGTGGAGATATAATTATTGGAGGAGTAGAAACGTAGTCACTTTAGAACCTACGTTTTTCTTTGGTAATTTAAGAACTCCAAAAGGGAAATATATCACGCTAGTAGATGCAATTGTGAATGCTTACAAAGCAGCAA…	638	MELLLLIFALMTLAVAFYFFVKWRYNYWRSRNVVTLEPTFFFGNLRTPKGKYITLVDAIVNAYKAAKAKGERYAGVYMFVTPQFVPLDRELIRSILFTDFDHFVNRGFHVNKKRDPLSANVFNTSDNEWRNLRTKLTPAFTTGKMK	146	NO	gb|AGT57852.1|cytochrome P450 6bq18, partial [Leptinotarsa decemlineata]	3e-38	0.49	0.66	Cytochrome P450	32	3.2	291	26.25	9	0.91	194	20.55
PstrCYP70	c2946_g1	TGTCAGGAAGACCCCTGGGGGAGTTCTACGATAAAAGAACGTGGGGAAAAAGAAGAGGTATTCTATTAGTGGACGAATTGTTTTGGCAAGAACAGCGCAGATTTTTCTTAAAGCAGTTAAGAGAGTTTGGTTTCGGTACTAGGAACATGTCGACGTTGATCGAAGAAGAAGCCCAGGAATTAATCGCTTATATATGCAAATTTACGGCTTTGAACGACTCGTCTGTGTTCAACATACAAAATTTGTTTAATCTCCACATTCTCAACAGTTT	271	LGEFYDKRTWGKRRGILLVDELFWQEQRRFFLKQLREFGFGTRNMSTLIEEEAQELIAYICKFTALNDSSVFNIQNLFNLHILNS	85	NO	ref|XP_008200616.1|PREDICTED: probable cytochrome P450 303a1 [Tribolium castaneum]	4e-28	0.56	0.73	Cytochrome P450	0	0	2	1.09	0	0	2	1.25
PstrCYP71	c14162_g1	GGAGGATCGGCTGACTGGAGCTGAAAATTGGGAGTCATTGCATGAAATAAACTAACCAATAATACAAAAAATATTAGGTGGAAATATGTTGGTAACCAGCAACATCACCACAGATGTAATTATAGCAATCTCAACGATTGCCATCGTCATCTATTTCTATGTGAAACACCAGTATTCGTATTGGAAGAGGTTGGGCGTGCCACAACTGAAGCCGACATTTCCTTTAGGAAACTACCCTTTCACCCTACCGAAGGGCCTGCAAATAGGAGCTTACACACGCCGTTATTATGAGGCTTTTAAAAAACTGGGAGCTCCCTACGGAGGCGTTTACATTGGTTTGACTCCAACTCTGGTGATTACTGACGCTGATGTCGCCAAAACTATATTG	388	MLVTSNITTDVIIAISTIAIVIYFYVKHQYSYWKRLGVPQLKPTFPLGNYPFTLPKGLQIGAYTRRYYEAFKKLGAPYGGVYIGLTPTLVITDADVAKTIL	101	NO	gb|AAZ94270.1|cytochrome P450 [Leptinotarsa decemlineata]	1e-17	0.49	0.66	Cytochrome P450	0	0	5	1.21	1	0.23	7	1.72
PstrCYP72	c21042_g1	ATATAGCATTAGAATATTTTGAAAGTGCTAAATAACTAAATAATGTTTATCAATTAATCAACGAAATTTATAATTGGAACTCATGAAATATGTATGCAATTATTAATTTTTTTAAGGGGATAAATGGAGGCAAAGGAGGAAATTATTGAACCCCAGTTTTCACGTTTCCATCCTGAAAGAATTTTTCGCAGTTTTCAAAGACAACTCCAACAAAATCGTGGCCAGTTTGGAGCAAGAAGCAGCCAAAGATAAACCAATAGACGTCGGACCATTCCTTGCAAAATTCGCAGCAGATGTAATCGCAGAATCTTCATTCGGTAGTAAACTCAGGATCCAAGAAGGCCACAATCCCGGCTACCTAGAATCTTTAGATAAAGTACTCAAGTTAATATCCATGAG…	1143	MRNFSLWKWNDMLYKLFAKEYTEQSRCIGIVDSVAQKIIENKREEINLDSQTRMNTKKRSVLIEALMEHPDITNEDVHEEVNNFMFAGYDTTSTSLSFLLYELSRHQDIQEKLYQEIMFHIDGDIGNLDVERLQKMNYLDLVLKESLRHRTTVSAIERLITEDAKFGLCYDNSS	174	NO	gb|EFA01322.1|cytochrome P450-like protein [Tribolium castaneum]	4e-73	0.38	0.58	Cytochrome P450	16	0.92	28	1.34	15	0.86	29	1.64
PstrCYP73	c27728_g1	GCCGGCTGAATGAAAGGTAGAAGGTGTTCTATTAGCTTTCGGCTTTTGACAAAATACGATAAGTAGTGAAATTGTTGTTTTTGTGGTTTGCCCTCGATTACGTTCGAATGATGTTGGCAGTACTGGTAGCGTTGCTGGCTTCGCTGGCGATATATTTGTATTGGAAGAACCGGAATTTGCCACCTGGACCGTGGGGATTGCCTATATTGGGCTATCTCACCTGGTTAGATCCCCTCAATCCCTATGTAACGCTGACGAAGCTATCGAAAAAGTACGGCAGCGTTTACAGCCTGAGCTTGGGCAACGTATTCACGGTGGTTCTAACGGATCCCAAAATCCTGAAGAGCTTATTCTCAAAGGATTCGACCACTGGAAGGGCGCCTTTGTACCTAACGCACG…	1591	MMLAVLVALLASLAIYLYWKNRNLPPGPWGLPILGYLTWLDPLNPYVTLTKLSKKYGSVYSLSLGNVFTVVLTDPKILKSLFSKDSTTGRAPLYLTHGIMRGYGLICAEGDLWKEHRKFTHNCLRQFGATKIGPQRKKMEALILEHCFDFANYLKKLDGKTAVDILPGLRHSLGSAVNQLVFGKSWERDDETWLWLQHLQEEGPKYLGVAGPLNFLPFFRFLPKYKKIIDFILTGITNTHKEYSKIIKEQSIQQVDDSNIIQAFLTEKRKKPPLVAEKLYNDTQLHFLLGDLFGASLDTTLTTLRWYFLYLSKYPSIQSEIREELEAVLEGRSPTMDDLDALPLTEASILECMRIRPVVPVGIPHGALEDIEVLGYKIPKGSMIVPLQWAMHMDETVWK…	484	YES	gb|AGT57833.1|cytochrome P450 306a1, partial [Leptinotarsa decemlineata]	0	0.63	0.77	Cytochrome P450	165	5.3	120	3.41	205	6.62	148	4.95
PstrCYP74	c13837_g1	CATTATTATCGGGCCTTCAAGAAAATGGGAGCCCCGTACGGAGGCGTTTACATTGGGTTGACTCCGAACCTGGTGATTACTGATGCTGATGTCGCCAAAACTATATTGGTAAACGATTTCAATAACTTCACCGACAGGAATATGTACAGCAGCAAACATCAGCCTCTCTCGGTGAATCTTCTATCGCAAAAAGGGGATGAGTGGAAATCATCTAGGGCAAAGTTTACCGCTCTGTTCACAACATCTAAATTGAAATTATTCATTGATTTTGCCAGTCAAGGTAAGCAGGACTTGATCACTTATCTGGATCATTTCGCCGATGGGAAGAAGGATGTTGCCATTCATCAGGTCACGAGTTTGTTCGTTGCAGATATTATATCTATGATACTCTTCGGCATC…	1590	MGAPYGGVYIGLTPNLVITDADVAKTILVNDFNNFTDRNMYSSKHQPLSVNLLSQKGDEWKSSRAKFTALFTTSKLKLFIDFASQGKQDLITYLDHFADGKKDVAIHQVTSLFVADIISMILFGINANSFNSENTDFKNFGRAVFDSFTPLFQLKLLMTHCYPKLAQFLGIGNLQKEIEDFGNAYVPKAVEYRMKNNVRGTDFLQLLIDAKEAGMDLTMDEMVSQSFIFMSGGLETSSSSSMIALYELAKNEEYQTKVREEIYRIKEKYEGKTSYDSLMEHTYLQQVLSEVLRLYPLITNVYRVCVQDYTMQGRDLVIEKGTPVIFPLIGFHRDPDYFPEPLKFDPSRFDDKNNKHKGYFPFGAGPRNCVAARLGIIQSKLAIVAIIENYEISLSPKTP…	426	YES	gb|AAZ94270.1|cytochrome P450 [Leptinotarsa decemlineata]	2e-122	0.43	0.63	Cytochrome P450	772	24.8	3245	92.23	640	20.68	2042	68.39
PstrCYP75	c34004_g1	GGAAATGGCCAAATGAGGCAATACGGAAAATATGTCTACGAAAACAACTGGCGCCAGAGGCTCAGCCTCTTCCTCGACGCCACTTTCCCCACTTCATTCATAAACTTCGTTTTAGCCGCGAGCGGGTTTTCTTTTCTCAAAAAAAAACTCGACTCCCCCTTCTTGAACATGGTGGAAAAAACCGTTAAATACAGGGAAGGAAACAACGTTTCGCGCAAAGACGCTCTAAACCTCCTGATCCAATTGAAAAACAAGGGTTTGGGGTTGAAAGAAAACGAAGAGGCTCTAAAGGGATACTTAAAAAATGTTTCTGGTAGCTTAACTATGGATGAATTAGCAGCGCAAGCTTACATATTCTTCTTCGCCGGGTTTGAGCCTCCGGCGAACTCGTTGAATTAC…	416	MRQYGKYVYENNWRQRLSLFLDATFPTSFINFVLAASGFSFLKKKLDSPFLNMVEKTVKYREGNNVSRKDALNLLIQLKNKGLGLKENEEALKGYLKNVSGSLTMDELAAQAYIFFFAGFEPPANSLNYAMLEL	134	NO	gb|AGT57854.1|cytochrome P450 6bq20, partial [Leptinotarsa decemlineata]	2e-21	0.39	0.58	Cytochrome P450	2	0.4	7	1.28	0	0	0	0
PstrCYP76	c19417_g1	TCTTTTTTATTTTCAATATTTTAATAAAGCAAGTTGGGTCAGATCGTATTATTTTGAGGCCCAGAATCTTCCCAGAATATTCACTTTTGGACCATTACTTATGGACCACCCTGTATACAGGTAATTATCTGTTGCAAAATATTATTGGTATTAATCGGCGATTAGAGCTTTAATGATAGTTTACATCCGAATTTTTTATACGCAACAACAATGTAGCGACCATGTGCGTTGAAATTATGTCATTTAGAATGTAGCAGTGGGATTTTATTAGATGTTCTCTGTATCAGGAGATCAGTAATTGTTATACAAGTGTACTGAAGTACTTCGCGATTAGAGTAAGCGAAAAACATTACTATGTCACATCCATTATAAATATTTTTACCAATCAAGAGATAAATT…	835	MGLIVLVYVLITLVVALFLFVKWRYTFWKNKNVFTLEPTFLTGNLKTPNGESLTPIKAMARLYKAAKARGEKYAGFYVLVTPQFIPLDPELLKCILQTNFDHFTNHGFYVNEEGDPLSGHL	121	NO	gb|AGT57852.1|cytochrome P450 6bq18, partial [Leptinotarsa decemlineata]	3e-21	0.43	0.57	Cytochrome P450	372	25.9	48	2.99	343	24.03	41	3
PstrCYP77	c45268_g1	AAACACATCACTTTAATTGATGCGGTTCTAAACGCATATAAAGCGGCAAAAGCCAAAGGTGAAAGATACGCTGGGATTTACAATTACATCGCCCCGCAATTCGTGCCGCTCGATGTGGAAATTATCAAATGTATTTTGCACACGAATTTCGATCATTTTATCAATCGTGGGATTCACGTGGACGAAAAGAGAGATCCGCTTTCCGGGAATTTGTACAACTTGACTGATGCTAAATGGAAGGCGCTTAGGAC	251	LHTNFDHFINRGIHVDEKRDPLSGNLYNLTDAKWKALR	38	NO	gb|AGT57850.1|cytochrome P450 6bq16, partial [Leptinotarsa decemlineata]	1e-18	0.48	0.74	Cytochrome P450	1	0.69	3	2.17	0	0	0	0
PstrCYP78	c15081_g1	CGTTGATAACCTTCCATTCCTTGATCTTAGTTGAGTTAAGTGTTTATATGAAATTGCAGTTGATATGTGTACAGTGGCTGGTTACCTGGATAAATTTAGACCCTAAAATGTTTCTATAGGTAATACTTAATAGGTCTATGGGTGCAACATATGGTGCATCAGGTGATACATATCAATTAAAATGTAGGGGGCCTTAGAAATGGTGTCGGGGTTTTTAGGCCCACTGAACACAACAAACATCAACTGTAACTACTGATCTGGTGAAGTAGTAATTTTTTATTCAATTTTGAATAACGCTAGATATTTGTAGATATCTACATGGTCCTCTTTCAATCCTTCTAACCTATGTAAAGTCTATACATAGATCTCTGTATAATCTAATTAGTTTATGTTGCGCTT…	2368	MSFVVAILVGVIATLAAYLWLKIQRENNKLKWIPEAPGLPLIGNVLELQKSTEILNKLLNHCQQNNGLCTIRILTEKYIVVSDPEFLEFLLGKLDILDKTDEYQYLDNWLLSGLLTAKADIWKTSRKMLTPTFHFSVLENFIETFNLNTNILVELLSKEVDKDYFNIAPFITMASLDIICETTMGVSIDAQKNPKSDYTVAVKGKCKLLVDRTYSAYKRFEILYPLSKDYYLDKKYNNTLQTFTIKVINDRKNELKNATKKNENKTNDEDMGIKKRKVFLDLLLEATINGRPLSEEEIRREVNTFMFAGHDTTSSSINFTLYCLSLHPEVQKRAVEEQERIFGDEQHRPAAYRDLQEMKYLEMVIKESMRLYPPVPYIGRKTSKDIPYKNEVIPANTSI…	502	YES	ref|XP_008193267.1|PREDICTED: cytochrome P450 4c3-like [Tribolium castaneum]	3e-138	0.44	0.66	Cytochrome P450	7972	164.69	9027	164.49	7897	164.05	5237	112.52
PstrCYP79	c26255_g1	TTCATAACCTGTATTTCAAATTCATACCGATAACAATTCAAATAAAGGAAATTTTAGCTTATTTATAGCAAGATAAAAAGGACAAGATAAAACTACATTACAATACATTAAAAGGTGAGTGTTCCTGGACAACATGTTATTGCTAACACTGGTTCTTATAGCAATACCGACGATTTTATTTCTTATAATAAAATGGAAAAACAACTATTGGAAGAGAATAGGTTTGGATTACATAGAACCCGTTCTGTTTTATGGAAACACAAAAGGACTGATTAATAGAAGCGAGCCCTTTGCAGAAATATTCGAGAATTTTTACAAACATTTCAAACAAAGAGGCCAACCGCACGGTGGAATTTTCGTGGGACCTAGACCAGCCTATATTCCTGTTGATCTCGCAAT…	1988	MLLLTLVLIAIPTILFLIIKWKNNYWKRIGLDYIEPVLFYGNTKGLINRSEPFAEIFENFYKHFKQRGQPHGGIFVGPRPAYIPVDLAIIKNILLKDFSYFTDRGIYIQEEIDPLAAHLFNLDGEKWRNLRTKLTPAFTSGKMKMMFSTMTACTKGLVDILDEHFLLDDPVNIKDILGRFTTDIIGSAAFGIDCNSLKNPDSDFRMYGKQAFILPKRSIKNLLEIFMSQKSLGKLGVKFRKTPQDVEDFFLNVVSSTVDYRETNNIFRKDALHLLLQLKNRGKITDDKDIFEKNLDEGNNKFLTIEEVAAQCFIFFIAGFETSSTTMTFAILELSLHQEMQNRLREEILTVLKRHNNEITYDAIMEMNYLDKVINETLRKYPPLSIIPRQCCKDYKIPN…	516	YES	gb|AGT57849.1|cytochrome P450 6bq15, partial [Leptinotarsa decemlineata]	0	0.54	0.74	Cytochrome P450	101	2.53	115	2.54	106	2.67	103	2.68
PstrCYP80	c26566_g1	TAATTTTATACTCCTAAACAAAATTTATATTATTTGTGTATTGACATGTTGACCATGTTTACATTGATTTACAATTTATTGTTTCAGGAAAAACGAAAAACCGTAAATAAATACTAGAGGAAACGAAGAGAGAGGCAAGGCGATCAAAACAAACAGAGATCCTCGAGTGTTTACCAGTGTGCACAAGTTAACTTTCTCTGCGCATTTTAGTATATAAATGTAAAAGTCCAATATATTTTTAAGTTTCATTGACATATTTTGTGGCAAGAGTGATAAGAAGCCGTATAAATACGGTTAAAGTGTAATCACGAACGTTTAATTGCTCGAAATAAAGAGTAAACCATCTGACAGTGAAGGTGAAAACGGTAGGGAAAGATTTATTTTCTTGTAATTCAAAAG…	2348	MIVTTVLIGLVITLATFLLWYFYNIFQYWKNRGVPYLKPLFIPFGNTLDLYMGKITFGEVFSNAYLEFKRRGEKHGGIFYMNTPVYIPVDPDIIKKIVISDAHYFPNHAMYVNPKEDILSGHLFNLEDARWRELRVKTPSIFTTSKMKKMFVIMKNMVDPFKLWLDNFAETGEPAEIKSVLSRFTTDIISACAFGIETKTLQKENEELLHHGRQFFDSQWKLFNNTWVVTVPREILKKLKFRIFPKSTEQFIVNMFTKIYRYRKENNINRNDLTDTLMRLTERRDDELDYTGKKAIEPMDLNEFSAQMYLFFCAGFETSSSTLSFALYELSKNPDCQDKLRQEIQKTMAKHDNNLTYEAVMEMKYLEHVVDETLRMYPIFPIVARECKQDYPIPGTDFT…	511	YES	gb|AFI45030.1|cytochrome P450 CYP6CR2 [Dendroctonus ponderosae]	1e-168	0.48	0.66	Cytochrome P450	67	2.36	354	7.3	63	1.82	161	3.81
PstrCYP81	c23335_g1	TGTAATAATTCATTTCAAGAATAATTAGGAGAGGTAAGGACATGCTGGGGCAAATTTTTAAAAATTCTTATCCCCCGAGCACTAAAAAATAAGGATTCGTCACTGTGCGCGAATTTCCTAAATTGATCAACCTTTAAAAATGGATAAGGATACTGATAAGGTTTAAAGAGCGAAAATTCACGGGTTAATTCCAGCACAATCAAACCAGCTTTTTGCGCGACATGTTCGAACTACTGGCGGTTTTATTCGTTTTCATAGCCACTTGGGGCTTTTATTCGACCATAAAACCTAGGAAGTATCCACCAGGTCCAGTATGGTACCCATTCGTCGGCAGCGCCCCTATAGTGAAAAAACTGGCCATTCAATTGGGCGGTTTGCATAAAGCAGTTCAAAAATTGA…	2182	MFELLAVLFVFIATWGFYSTIKPRKYPPGPVWYPFVGSAPIVKKLAIQLGGLHKAVQKLSETHKTDILGLKLGDKNTVIVSNYALLKDILWKEEYAGRPDDIFIRLRCLGQLKGITMTDGSFSRIQKKFVKTHLRELGFGKERMEELINEESSELMEILEKLEDQGIDFTKILPLSVMNVLWAIAAGTRMDRYDNRLITLLNTMQERSRLFDLSGGLLNQFPWLRFVAPEISGYNLITRLNKNLKEIIMESIEEHKKSWIPGQDNDLIYAFINKMNDTNDDNSTFTEDQLVMICLDLFIAGSVSTSNTLGCAFLFMILNPEIQSKVAEEVERAFAKNENIHYKERNRVPYVEAVLNEVHRFSTIGPIGGPRRVTSDVKLGDYEIPKNTMVLYSIYSCHN…	500	YES	gb|AGT57832.1|cytochrome P450 305a1, partial [Leptinotarsa decemlineata]	2e-167	0.51	0.7	Cytochrome P450	553	12.49	176	3.51	639	14.51	496	11.66
PstrCYP82	c10857_g1	TTTGCCGGAAAACGTCGCGAAAAGGCACCCTTGCGCGTACGTTCCCTTCTCTTATGGCCCAAGAAATTGCATCGGTGGTCGGTACGCTATTATGAACATAAAAACAGTCTTGGCAATGGTTATTAGGAAGCTAAAAGTATTTACTGAATACAAAACAGTGGAAGAGGTCAAAATGAAGGTGAATCTAACCATGAAATTGGCCGATGGACCAAAAGTTTGGTTCGAAAACCGAAAACCGTTAAAAATTAC	249	LPENVAKRHPCAYVPFSYGPRNCIGGRYAIMNIKTVLAMVIRKLKVFTEYKTVEEVKMKVNLTMKLADGPKVWFENRKPLKI	82	NO	gb|AGT57837.1|cytochrome P450 412a2 [Leptinotarsa decemlineata]	1e-26	0.54	0.82	Cytochrome P450	4	2.85	0	0	0	0	0	0
PstrCYP83	c19963_g1	GCGAACACCGTTATGCGAATAGTTAATGGCCTAGCACGAGCGATAGTACTCTCCGATATTTTTTTTTAAATTCACCTCTGTTCACCGCTAGATTCATGGTTGTGTCATGGTCAGCAAGGAATTATCTCTGGTGAATATTATAAGTTAGGATCGTTATGTTTTCAAACTAACTCGATTTGTAAATTTGCTGCGAAAAATGACGCTCGTGTTAATTGTGATTCTATTGCTGATGGTATGGATATATTTGAATTTTGTTAAACCTGCTGCTTACTGGAACGAGAGGAGGGTATTTCATGTTACCCCTGGAAGGAAATTTTTGAAAGAATTTTTCAGCAGGAAATCGATATTTGAGCTTTCCCTGGACGCTTACAGGAATTTTCCGAGTAGAAGATTTTACGG…	2570	MTLVLIVILLLMVWIYLNFVKPAAYWNERRVFHVTPGRKFLKEFFSRKSIFELSLDAYRNFPSRRFYGSYQIFKPCLVVTDLDLIKQITVKDFDHFTDHFTFFDQKTDPILGQNLFELKGERWKDMRSTLSPAFTSSKMKGMYPFIQETARKFTDHFYQLPEDIIEMDMKTAFSKFTNDIIATCAFGIECDTLKNESNDFFALGSQIANPASGTRLKLLLKLMFPRFYEVFNMSLFPLNITNFFQNLVKTNIEYREKNNVIRPDMIQLLMEAKRGRLKHSDENTYQDTGFATVEESSVGKSLRQIELTDELMTAQALVFFIAGFDTSSTVLSFLAHQLAIDQDVQKKLQTEIDDVIKNQESVSYEDLLKMKYLDQVVSEILRRYPPGYTLTRVCVKDYK…	524	YES	ref|XP_008197409.1|PREDICTED: cytochrome P450 9e2-like [Tribolium castaneum]	1e-180	0.52	0.73	Cytochrome P450	1137	21.5	188	3.13	1491	28.35	258	5.07
PstrCYP84	c25578_g1	GGGGATAGCAACAACTTAACACGACAATTAAACGTTCATTAAATGCGTTAAAAAGCTCATATTTCAATAGAGTTTGTGCATCACAAACATATCCGACATGTTGATAACATCATCCATTCTCCTGGATGCTCTCATATTATTATCAAGCGCAATTTTCGCGCTACATTTTTACGTTTCTTCGAGGCACAAATATTGGAAAAAACGCGGTGTCTACTCGCCCGACGATACCAAACCGTTCATCGGCCATTTTTTTGACGTCCTCTCACTGAAAACAACGTCATTCGAATGGCTAAAAAAATATTATGACAAGGTAAACAAGGATTTCTTCGGTTTGTACATTTTCGACGATCACTATTTGATACTCAAGAACCCCGAGCTGGTGAAGCACGTTCTGATAAA…	1729	MLITSSILLDALILLSSAIFALHFYVSSRHKYWKKRGVYSPDDTKPFIGHFFDVLSLKTTSFEWLKKYYDKVNKDFFGLYIFDDHYLILKNPELVKHVLIKDFNNFVDRNIPVGEHELLLNHAMFFQKGNVWKENRSRITPVLSSGKLKSMFPLFLDTSNAFMDYLEKKQGILEAKEVTSRYTCETISRSAFGVNAHSFEDWDSEFTKNRRRVFGFSLRNAFSQGLYLFKPNWTTIFRVHFIDPAVFEFFSGVFIDIFRSRDAKNPDYSDLIDTMRELKEKNAEKIDNQVFSGHAVQFFVAGFESTSSTVAFTLYRLALDPSLQDKGRKEAEEVAEKYGGTFTYEALQDLHYLNMCINETLRMYPVVPFLHRLCVEDYKIPGSDCIIEKDTTVFIPVYG…	500	YES	ref|XP_970561.1|PREDICTED: cytochrome P450 6k1 [Tribolium castaneum]	4e-137	0.44	0.61	Cytochrome P450	4582	133.91	255	6.59	5566	163.6	228	6.94
PstrCYP85	c18648_g1	CTGCGCGACAACGTCGACAAAGAAAGGAAAGACATCGATTTCGGTGCGATTAGAGACGTTTTATCGAGTGTAAAAGGCTTCTAAAATGTTGCATTTGGTTGTAGGAGTGGATAGAATGGTGGCGCAATCGATGACCTTCTTCGTGGCTGGTTTCGAGACCACCAGCAACGCTTTGGCGTTCGCTTTGTACGAGCTCTGCTTGAGGACCGATTGCCAGGAGAAACTGCGCGAGGAAATCCAACGGTGCATCAAGAACGACGAGGACATCACCTTCGATAAGGTCCAGAAAATGACCTATCTGGACATGGTTCTATCCGGTAATTTAACAACACCACAACCGATTCCTGCATACAGTTTTGTAACCGTTCCAGAGACTCTTAGACGGTACCCGTTCGGTCC…	622	MLHLVVGVDRMVAQSMTFFVAGFETTSNALAFALYELCLRTDCQEKLREEIQRCIKNDEDITFDKVQKMTYLDMVLSGNLTTPQPIPAYSFVTVPETLRRYPFGPFLNRMCKEDYVIEQTGLLVEKGTPVLIPLDGLHYDPEYFPNPERFDPDRFVDDNKHHYAQACVYMPFGLGPRNC	179	NO	gb|ERL93543.1|hypothetical protein D910_10832 [Dendroctonus ponderosae]	7e-53	0.54	0.68	Cytochrome P450	1	0.1	12	1.23	2	0.24	4	0.44
PstrCYP86	c22039_g1	AATAGTATAAAAAGAAAGGAGATCTTCACACCGTCGTTAGTTTGAGGTTGCGTCTCAAAAAGCAAAATGACGGCAACTGTAGGTCCCGACCAAATCAGTCAAAATGCAGTCGTATCTGCCAGCAGTGTTTTTTATTTCCTGCTGCTGCCGGCCCTTGCCCTATTCTACGCCTACTGGAAGATTTCCCGTCGCCATCTGCTCGAATTGGCAAGCAAAATCCCCGGTCCTGAAGGTTACCCCATCATAGGAAATGCATTGGACTTTGTTGGAAGCTCGCACGACATTTTCAAAAAAATGTACTCAAGATCCTTCGAGTTCGGCAGAATCGCCAAATTTTGGGCCGGACCGAAACTCTTGATTTTCTTAATCGACCCGAGAGACGTGGAAATCATTCTCAGC…	1883	MTATVGPDQISQNAVVSASSVFYFLLLPALALFYAYWKISRRHLLELASKIPGPEGYPIIGNALDFVGSSHDIFKKMYSRSFEFGRIAKFWAGPKLLIFLIDPRDVEIILSSHVHIDKASEYKFFKPWLGDGLLISTGQKWRAHRKLIAPTFHLNVLKSFIDLFNANSREVVQKLKKEAGKEFDCHDYMSEATVEILLETAMGVSKKTQDKSGYDYALAVMKMCDILHIRHTKIWLRPDILFNLTKHATNQKGLLNTIHSLTRKVIKKKRADFEKGIRGSTAEVPEDAKTQKYEKNVSSKTVVEGLSYGQSAGLKDDLDVDDDVGEKKRMAFLDLLIEASQNGVVINDEEIKEQVDTIMFEGHDTTAAGSSFFLSMMGVHQDIQDRVIQEIDEIFGDSD…	560	YES	gb|AAZ94273.1|cytochrome P450 [Leptinotarsa decemlineata]	0	0.87	0.95	Cytochrome P450	12994	345.25	70975	1666.04	4228	112.98	71750	1985.32
PstrCYP87	c26444_g1	GTTCACCAGCAGCAAAATGCGCGGCATCTTCGTGCTGATATCCGAATGCGCCAAAAATTTCACCGACTACTACCGGAAATTCGACGGGAGAATCGTGGACGTGGAGCTGAAGGACAGCTTCACGCGCTTCACCAACGACGTCATCGCCGCCGCCGCCTTCGGCGTGAAATCGGATTCGCTAGCCCACAAAGACAACCAATTTTACCTCATGGGCAAGGAATTGACGATGTTCAGCGCCAGCATCTCGGCCACTTTGAAGATGGTATTGTTCTTCGTCAGCCCCAAACTATTCAACTTATTGAAGTTGAGGCTGTTCAAAAAGGAGGTGATGGATTTCTTTATACGAACGATAGAGGACACCGTGGAGACGAGAAAAAAGGAGGGTATAGTTAGACCGGA…	2969	MRGIFVLISECAKNFTDYYRKFDGRIVDVELKDSFTRFTNDVIAAAAFGVKSDSLAHKDNQFYLMGKELTMFSASISATLKMVLFFVSPKLFNLLKLRLFKKEVMDFFIRTIEDTVETRKKEGIVRPDMIHLMIEAQKGSSGGNKEVEVEDRSFSAQTEADLEGAPDVQRGLTNVDIAAQALIFFFGGFESVSSLMCFMGHELAVNQDIQERLREEILETLEANDGELTYDALVKMNYMDMVVSEALRKWPTVTVTDRECSKPYTIEPKLPGEKPVHVNLKDTLWIPVFGIHRDPLVYPDPEKFDPERFNSDNKGDINPYNYIPFGAGPRNCIASRFALLEIKTVFFYILLDFKLVPTAKSRIPVKLSPNTFNLTAEGGFWFGLEKIN	388	YES	ref|NP_001164248.1|cytochrome P450 9Z4 [Tribolium castaneum]	5e-131	0.54	0.72	Cytochrome P450	1143	18.51	900	12.84	1083	17.63	685	11.53
PstrCYP88	c23122_g1	CACTGCTTGTACCAATTAAACTGTCGGTATATAAATAGCAAATATCGGGTATTGGGGGCATGAAAATATTCCTGAAAACAATACACATATTTACCGTATTGCCGAACTGATTACAGAATTCGTTAATATTATCTCAGTCTTAAGTGTGTGTTGTGACTGCGCGCTTGATAAAAATAATCTCAGTCGTAAAAATGATTGAAGCAGCGGTCGTAATAATCCTCATTTTATTCGTCTTATACAAAATATGGGCCTACAATCACCACTGGAAATATGTGATGAAAATACCGGGCCCAAAAGGCTGGCCCATTATCGGTTGTTCTTTAGCTCATCTCGATTACGAATCGATCTTCGAAGACGATCGCAAAAGGGCATTGAATTATTATCCGATTCATTTAATAT…	1809	MIEAAVVIILILFVLYKIWAYNHHWKYVMKIPGPKGWPIIGCSLAHLDYESIFEDDRKRALNYYPIHLIWALHIYVICIVGPEDLEIILGNSVHNHKGGIYKFLEEWLGTGLLTSNGNKWQTRRKLLTPAFHFSILPKFVDIFNKETDELVTTLLQKSHQDYVNVLEPITEFTLFTIGESSLGVNLRDLDSASYKRALHKYGEIAALRLINPFYYFDLLFSMSSKSAQLSQAARHLHGVSTSIIQAKKRSRSTTSGAKLSYSERKKLALLDVLMEAGLQDEDIREEVDTFVFEGHDTTSMAICYMLVTLANEQEHQEAIYQEMLSILGPSARPSFGDLGELKFMEMCIKECLRLYPSVTVISRRAGRRIETHSGYTIPEGSQVLLRIYDLHRSPYVWDD…	484	YES	gb|AAP94193.1|cytochrome P450 monooxygenase [Tribolium castaneum]	9e-157	0.51	0.69	Cytochrome P450	449	12.69	1656	41.48	531	15.01	1189	34.91
PstrCYP89	c9441_g1	GTATTGGAGCGACATGGGGGTGCCCCAATTGGAGCCGACGTTTCCCTTCGGCGACATGTCGGACGCCATCTTCAGGCGCAAGAATATGGGCGATAAAATCAAAGAGATCTACGACAGGATGAAGGGCAAACGGTACGTGGGATTGTACTTTTTCAGCCGCAAAGTCTTCCTGCCGCTCGATCCCGTCCTCATCAAGGACATTCTGAACAAGGATTTCCAGCACTTTTCCGACAGGGGCATTCACTACGACGAGAAAAACGATCCACTGTCCGCG	274	MGVPQLEPTFPFGDMSDAIFRRKNMGDKIKEIYDRMKGKRYVGLYFFSRKVFLPLDPVLIKDILNKDFQHFSDRGIHYDEKNDPLSA	87	NO	gb|ENN70473.1|hypothetical protein YQE_12976, partial [Dendroctonus ponderosae]	4e-40	0.75	0.83	Cytochrome P450	3	1.55	0	0	4	2.1	0	0
PstrCYP90	c17684_g1	ATTTAAGTACATCTACTTGTTTTTAACGTTTAAGATGTTTGCGTGGATCTGCGTTTTGTTTTTATTGCTAATTTTTTATGCGTATAAGAATAGAAAATATTATCTTTTATCGTGGAAATTAAAAGGACCCTTCCCCTTACCGATTATTGGAAACGGTTTGAGTTTCCTTTGTGAGAACGACAATTTGTTAGATAAAACTATTGAAATTTGTAACAAATACCCCAGCCCATTGAGATTATGGTTCGGTCCGAAATTTACTATAGTTATAACAGATGTTACTCAAGCTCAGAAAGTAATGTCTTCTTACAACTTCATTACGAAAGATCCAGATCTTTACAAGTTCCTGGAACCCTTTGATGGCAAAGGATTAATCACATCGTCAGGTGTTAAATGGAGAAA…	1488	LFLTFKMFAWICVLFLLLIFYAYKNRKYYLLSWKLKGPFPLPIIGNGLSFLCENDNLLDKTIEICNKYPSPLRLWFGPKFTIVITDVTQAQKVMSSYNFITKDPDLYKFLEPFDGKGLITSSGVKWRKDRRLISPIFAKKNILQYFPTVLIFAKKNILQYFPTVLKPAFNIEPYIHRCAADIVNRTFLGVKTEAQFGKMDRFLWLLHRMYTIIYARIVKVWLQNDVLFQFSSYWKEHEEGKTVILGFMDKVIEISNKNNQQSKSFQPVIEQLKSMRDEDAGFCTHQDLKDHLVTLYSASEDTVTSIVSFTLLLLGMHPNIQERVIEEIHTTIGDKNSNIDENNVNKLEYLEMVIKDVLRLFPIASFIVRKAEKEICLYGDCWIPAGCSVIVSIYNIHRD…	490	YES	gb|AFI45014.1|cytochrome P450 CYP411a1 [Dendroctonus ponderosae]	1e-144	0.45	0.66	Cytochrome P450	14	0.49	6	0.18	46	1.6	7	0.25
PstrCYP91	c26971_g2	GATCGAAGCGCACATGAACATGCTGTACATATTTCTATTAGCAATCGCGATACCGCTATATTTACTAAACAGATACAGGCGGAACAAAAGGTATGAGGAATTCTGGAAGCACATTATGGCCATTCCAGGCCCTCAGGGCTCGCCTATCTTGGGTACTAACAACACTTTGCACACGCCAGAATCGTTGTTTATTCGCGATCGAAAGAGAGCCGTGGAATACTTCCCTATATTTAAATTGTGGTCCTTGGATGCCGCAGGTGTTTTTGTAATGTCGCCGGATGATATTGAGTTGGTGTTGAATAACAGCAAACATATAAACAAAAGTTTGTTTTACAACTTCCTACATTCTTGGTTGGGAACTGGTCTTCTAACGAGCGGAGGTAGCAAATGGCACAGTAG…	2163	MNMLYIFLLAIAIPLYLLNRYRRNKRYEEFWKHIMAIPGPQGSPILGTNNTLHTPESLFIRDRKRAVEYFPIFKLWSLDAAGVFVMSPDDIELVLNNSKHINKSLFYNFLHSWLGTGLLTSGGSKWHSRRKILTPAFHFNILQQFVELLNKETQILVDNLSKSCSQPYVDVVKPITEFTLYSIGETSFGVSLRDHPDCPSYKQAVYDFGHSFIYKGVRPWLWLPLIYKLSPTYRKDRQIVKTLHAFSTSVINERKERFAESSDGSYAERKRLALLDLMLKAKQNGADIDDEGIREEVDTFIFEGHDTTSVSICYTLMVLANEPVIQEEIYQEITSIIGSSDEPTYNDFNDMKYMERCIKESLRLYPSVPLIGRVVGENLMTKSGYTIPKGCNVNISFYD…	498	YES	ref|NP_001034529.1|cytochrome P450, family 4, subfamily Q, polypeptide 4 precursor [Tribolium castaneum]	0	0.59	0.75	Cytochrome P450	5005	114.13	3449	69.41	5165	118.44	4028	95.57
PstrCYP92	c24959_g2	ATATTATAACTATGGTACTATTTGGCTTCCACGCTCAAAACTTTAAGTGCGAAAATACGGATATCATCAGCTTGGGAAAGGGATTTTTTAATTCGTTCTCGACAGCGTTTCAAATCCAGCTGTTGATTACCCATTGCTTTCCGAAATTGGCAGCGTTTCTGCGTATGGGTAATGTGCAGAAGAAAATTGAGGAAATCGGGTATACTTTCATTCCCAAAGCGGTCGAGTACAGAATAAAAAACAACATACGCGGAGCGGATTTACTGCAATTGATAATTGACTCTACGGAGCCTGGAAAGAAGTTGCCCATGGATGAAATTGTCGCGCAAGCTTTCGCTCTTTTGGCGGCCGGACTTGAAAGTTCTTCGAGCACTTCAACGGTCATCTTATACGAACTGG…	1002	MVLFGFHAQNFKCENTDIISLGKGFFNSFSTAFQIQLLITHCFPKLAAFLRMGNVQKKIEEIGYTFIPKAVEYRIKNNIRGADLLQLIIDSTEPGKKLPMDEIVAQAFALLAAGLESSSSTSTVILYELAKHKEYQTKVREEIYRVKEKYEGKVTYDSVMELTYLQQILDESLRLYPLVTNLYRVCVQDYNIPGKDFLIKKDTPLIFPMVGFHRDPDQFPEPMKFDPSRFDNKNEKHGGFYPFGVGPRNCIGGKLGMIQSKLAVLAIIENYEVSLSPKTPDTLEIDDGAFLIQFKNVIYLKLKKIQK	307	YES	gb|AAZ94270.1|cytochrome P450 [Leptinotarsa decemlineata]	3e-67	0.4	0.61	Cytochrome P450	4988	276.03	13016	641.23	5754	320.32	11770	682.49
PstrCYP93	c20334_g1	CTTCTCCACAAAAGTTAAATAAGAAACATAAAAAATATAATTCACAGTCTCCTGGATGTGGACGTCCTCGATAGCAAACTGTTAATTGTTAATATACCTACCGGTGTAAATAGAGAATTTGGACATCATTGAGTTCTTTAAAAAATTCTCGCAACTCACAATCTGAAAAATAAAAAATAAATATCCAACCAAATATGCGATCTAACACATTCAATCCATTATCAACATAGAAATAAAAAAAAAGTGCGTAACAGATAAACGAACAATTACAATTATACAATTACAATTACCAGACTATTAAAAAACCGTTGTAGAAAAACATGTTACTACTAACGATAGTTCTACTAACATTACCGACGATATTATATCTAATAATACAATGGAATAAATCGTACTGGA…	761	MLLLTIVLLTLPTILYLIIQWNKSYWKRRGLDYIEPLVFYGNTKKVFKRQEPFAQAFANFYKYFKGRGQRHGGIFLGSKPTYVPVDVEIVKNILQKDFGHFVNRGIHVDEEIDPLSAHLFNLEGEKWKNLRTKLTPTFTSGKMKMMF	147	NO	gb|AKZ17693.1|cytochrome P450 monooxygenase CYP6BQ34 [Tenebrio molitor]	2e-49	0.62	0.82	Cytochrome P450	32	2.52	247	17.4	32	2.53	171	14.16
PstrCYP94	c26851_g1	AGTTGGTACAACGGCGTATTAGTAACCAGTTGTGTATGTTTAGATTAGTTGTACATTGGACTGTACTTGACTCGACCAATGAGAGCATTCGATATTATAGTACCATATTATAAAATAAAACGTTAGGTATGAGTTATTCATATTATAGATCTGATATATTAGTCATCACTAGATGAAATCTCTTGCCAGTATTTAAAATATTACGCAAACCAGTTTTGAAATTTGTTCAGGCTAAAATACTCAGAGATACGTACCTAATATAAGAAAATGGGATTAATATCATTAGTTTACGTGTTAATAACTTTAATTGTCGCTATTTACTTCATTGTCAAAAGAACGTATTCATATTGGAAAGATCGAAATGTTTTCACTTTAGAACCTACATTTTTCTATGGCAAT…	2766	MGLISLVYVLITLIVAIYFIVKRTYSYWKDRNVFTLEPTFFYGNLKNPNGKRVTPIKAASNLYKEAIARGEKFAGLYVFLKPHFIPLDLELIKCITQTNFEHFTNHGLYVNEERDPLSGHLFNLEDEKWKKLRAKLTPTFTSGKMKMMFQTMVDCTKGLEEMLNECEAVNEAVDIKDVLGRFTTDIIGSVAFGLDIKSMKNPDSEFRKYGKYIFQPDFRRKIKIMILNTFPRWFLDNVGFKLTKNEIESFFINMVKNTVEYREKNNIYRKDFMHLLIQLKNMGKVLGDDEETLKGNHKNVSGGLSLNEISAQAFVFFVAGFETSATTMTFALFELAQNQDIQEKLRQEIRHILKKHDNKLTYDAIMEMDYLEKVISETLRKHPPVFLLPRVCNKDFKIP…	515	YES	gb|AGT57849.1|cytochrome P450 6bq15, partial [Leptinotarsa decemlineata]	0	0.53	0.71	Cytochrome P450	14045	379.28	6679	202.41	15189	404.38	5834	202.56
PstrCYP95	c34540_g1	TGGAGGAGAAGATCCAGGAGGAGACGCGCTGCCTGATCGAGGCGTTCAAGCGCAACGGCGCCCAACCGATCCACATGCACGACGCCTTCGACGTGTCCGTCCTCAACGGCCTGTGGGCCATGATGGCCGGCCAGAGATTCGAAACGGACGACAAGCGGCTGCGCCGGCTGTTGCAGATCATCCACGACGCCTTCCGGCTGGTCGACATCTCCGGCGGCATGCTCAACCAGATG	233	LPDRGVQAQRRPTDPHARRLRRVRPQRPVGHDGRPEIRNGRQAAAPAVADHPRRLPAGRHLRRHAQPD	68	NO	gb|ENN76740.1|hypothetical protein YQE_06805, partial [Dendroctonus ponderosae]	3e-24	0.58	0.77	Cytochrome P450	0	0	0	0	5	4.69	0	0
PstrCYP96	c20701_g1	TTTATGGATTGTTCCCTAAATTTTAATGATGTTTCGAATAAGAATCTACCTGCTAATTACACAAAATTAACCATAATAAAACCACTAAAACGAATTAACATTGAATTAAAAATTCAGCTCCTATTCGAATGCCTCCGATCGGTAAAACGTCCGCACGAACTAAAAAAAAAGTGGAGTAAAATTATTCTAATTTCACTGACGTAGCCCGTCCGCTATCTCTTCGTCGAACTTGAAAAACTTTCACTGTGGACGCGATTCGAACGCAGAATAAAATTTTTACTATTCCTATCAGTTTTCGTAAAATCTTCACGAATTAAAAACGCGAATCGATCGGATAGAAATCATCTATCGAAGATAATAATCAATAAACGACACGATAGATGCAACCTAGACCCATTT…	2387	MSRQFPRKFFSWRTLRHSRTYSTDRPYSTALGVLQDVEDKNDYDYKLEDVDIDPKDYKDIPGPKELPFIGNSWRFAPLIGHYKIHELDKVMWSLYKQYGRIVKVSGLIGHPDLLFIFDADGIKKVFKNEEIMPHRPSMPSLHYYKQQLQKDFFQGNEGVIGVHGPKWEAFRKQVQQFLLPPITAKKYIEPLDGISMDFLNRMEDMLDENRELPDNFLSEIYKWALESVARVSLNKRLGCLEPNLPVDSESQKIINSINTFFWNVAEVELKFPVWRFYKNKAFRKYIGALENFRTLCLKYITQCIEEMKSKSYEHMRDQDISILEQILMKTGNTKLAAVLALDLFLVGVDTTSIAAASTMYQLSQNPEKQQKLYQELLNIMPSQNSQVDLAAQEKMPYLR…	544	YES	gb|AFI45015.1|cytochrome P450 CYP49a1 [Dendroctonus ponderosae]	0	0.73	0.85	Cytochrome P450	573	13.49	207	4	659	15.57	97	2.17
PstrCYP97	c22033_g1	ATTTCCTGCAGTAAGTTAAGGCGTTGCCTTTGTGCGATACAGTATCTACGCCACTGTTAAATTGTTCGTAACATCAGAACCACTCAATGTGTACAAAGTAGTCGGTGTTTCATTCAATAAAAAAACATTGATATTGTATAACAGGCAATTGAAGAGGAAGAAAAGTTAGAGTTTTCTATTTGGGTATTTAATAGAGCTCTCAAAATGTTTCTCATCTTGCTCGGTATTCTGCTAATAACGTTATTTTACCTTTTCGGCGTTAAACCTCTGTTTGCGTGGAAGAGGAGAGGAGTAAAACAAGCTGGCTTTGCGGAAACTTTAGGTTCGAACTACTTTTCTTTGCTCGCCAGGAGAACTTTGATCGATTTTGTGCGTGAATTATATGGTAAATTTCCTGGA…	1546	MFLILLGILLITLFYLFGVKPLFAWKRRGVKQAGFAETLGSNYFSLLARRTLIDFVRELYGKFPGYRYYGMYQLNRSLLIVKDLDLLKQMTVKDFEHFNEHKDFVPEEVDPIFAKTLFSLKGNEWRTMRSALSPAFTSSKMKVLYLLMLENTEKCMNFLLNKKENLLEIEMKDLTSKFCNDVIASCAFGTEVDSFKNPDNEFFVYGKELTDFRKIPRMISFFISYLFPRISKLFNVKFTSDEIYDFFTKLIEDTIKLREEKGIVRPDMVHLLMEARKGNVATEETVDVDTGYATVEEHLKASDTCAITNADIVSQMSFMAYELCINEDVQNKLRDEIEETSEACKNKPSYEALVNMKYLDMVVSEALRKWPAQVGFERVCIKPYTIKPVLPHEKPVEVD…	432	YES	gb|AJA91071.1|cytochrome P450 [Leptinotarsa decemlineata]	3e-143	0.48	0.69	Cytochrome P450	2130	70.64	2119	62.2	1891	63.08	1721	59.52
PstrCYP98	c22240_g1	ATCTTATACGCCTACAAAACTGTCTTAAGTTAAAAATACAAAGTAAAAAATTATATTAAAAGAAATGAAGTATTTCTCTCTAAGTTATAGTGCCATTTAAGCGATATTAAAGAAAATTTTACATATAAAAGATAAATCAAAAATTTTCATTTATCAATGGATTTAGGTATTAATATTGAAAATTGACATGGCCCGCCTATGCGTTTAATCTCAATTAATGCTGCAAGTGTAAGTACACTTATCTAACAATATATTTAAACAAAAATGTTGTCGTACCAGCTTATTTAGGTACTTACGTACATTCCGTAAAAATGAGTTTCGTTATTGCTATTATATTTACATTAATTTTGTGTTATTTCGGATATGTTTCCTACAAAAATTACCAATTCAAACAAATTT…	2218	MSFVIAIIFTLILCYFGYVSYKNYQFKQILSWMPTVAGWPVVGNALEFGDTDRLLSDVTRLIPKKEKFVFLTFLDVPNIFTTNEDFVEFVLSGHNILSKSSDYRFIKKWLGTGLLTSDGAKWKPRRRITTPAFHFSILEDFVDVFEANGKILVNKLKNFVDQSSVDIYPFITLYALDVICETAMGVQFHAQDNESSEYVKNVKLMCKIGIVRSTSVVKNFDLLYPLTLDYWREKNALRQLHGVTNSVIVERKKKMKGNVAPTVDEFGRKKRMAFLDILLNSTVNGSPLSQEDIREEVDTFMFEGHDTTASAMTFCMYFIANHPDVQKRIMEEQRDIFGDEILRDSKISDLQQMKYLECVIKESLRLCPSVPMYGRHTIQDMIYKGNIVPKGINIVIYAY…	495	YES	ref|XP_971612.1|PREDICTED: cytochrome P450 4C1 [Tribolium castaneum]	4e-166	0.5	0.69	Cytochrome P450	1018	22.58	8808	172.43	482	10.75	5018	115.82
PstrCYP99	c28947_g1	AAACGAGGAAAAAATTCGAAAAATTTGCATATCCCCCTTTATTTATAGACTGTAATGAGTAATTTAACTTTTTTCCGTTGGTGCAATTCCATTTCTTAGATCACTTCTTGTCCAGCTACGCCGCGTATAACTATTTCTATTAATTTCCGTTTTGTTTTGTGAAAAATATAAAAAACAAAGTTAATCTCCAAATGGACCACGTAGACTCGACTGGACCTCAACATCAAGTCCAGAAGCTCCTGCTGGAAACTGTATCCATAATTTCCCTAATATGGTGCTTGAACCACTTGTGGACCCGCAGGAAGCTCTATTGGTACGGGTTTTTACTACCAGGACCCGTTCCTCTACCGCTCATCGGCTCCTCCTACGCCCTCGTAGGCTCCAGCAACGACGTCCTGG…	2580	MDHVDSTGPQHQVQKLLLETVSIISLIWCLNHLWTRRKLYWYGFLLPGPVPLPLIGSSYALVGSSNDVLDNLVSLQDRWDTCKIWLRSTLFILVSNPRHIEIILNGPQSMDKDLFVYEPLTEVLGNGLVTAPGKIWKRHRRTIAPSFNQKILESFVRVFEEKAKLLGDKIGELVGEKGIDWYPVVARCTLDIVCETAMGVDMKVQSRNHRGIGECLATLMETANRKIFDIYYMNPVIWKLSNLKRTYDENIKYYFDITAEVIKQKKNRIDRHTPRGSHFAEQTGLPRFAVGKFQFHRRRIERGNSHFPRSGY	312	YES	gb|AGT57837.1|cytochrome P450 412a2 [Leptinotarsa decemlineata]	1e-100	0.5	0.75	Cytochrome P450	539	13.12	381	7.89	392	10.29	236	5.45
PstrCYP100	c46367_g1	CAGGGGCTCAGCTAGGCATTAACTTGGTTGCTTCAATGCTTGGGCACCTCCTGCACCACTTCAAGTGGACATTGCCTGAGGGTGTCAAGCCACAGGATGTCGACTTGTCAGAGAACCCTGGGATGGTCACCTTCATGCATACACCTCTGCAGGCTGTCGCCATACCAAGGCTTCCATCCAATTTGTACAAGCGTGTCCCTG	201	LVASMLGHLLHHFKWTLPEGVKPQDVDLSENPGMVTFMHTPLQAVAIPRLPSNLYKRVP	59	NO	ref|XP_010906410.1|PREDICTED: cytochrome P450 98A2-like [Elaeis guineensis]	5e-35	0.91	0.95	Cytochrome P450	0	0	0	0	0	0	0	0
PstrCYP101	c20807_g1	GTTTAGTTCGGCATCGAAACAAGTCGAACGCGTAAGTTTCCGGCGAAGACGCGTATTTCATGGCGCACCGAATACTTCCATTTCCTTTTATTCCTTCGATATTAAACTCCGGCAAAGGAAGATCAACAAGTGGAATAAGAGATTAATCAAGTGAGCGGAACAGAAGTTCTGAATTCGGGCGCGACTAAAATATATGGCGGCAATAAAACTACGAGATACAATACATTCCTCGGGGTAAAACGGGGTAGAACAGGGAACAGGAGTTAATGGTCGCCGTTAGAGTCTTTGTTAAGGATAACTTTGTGTTCAACTTTAGTTTCGGGCTGATAGCGAGACCGTAGTCAATGCGCTAAACTTTTTTGCACGCTATATTTCACTAGTGGAATGTGTGTTTTTTGT…	2645	MLLYVLVSVICAICIYIKWKQTYWKRNGVDYIEPDFFFGNTTAITKRKEHRAVVFQKFYDYFKGKGERFGGIYDFFSPVVVVTDLELIRCVLQKDFSHFVNHLGYINEEADPISGNLFNLKDEKWKNIRAKLTPTFTTGKIKMMFETLIDCSSGLQKVLDKYAIINEPVDIKKILLLFSTDVITSVAFGLQVNSLENPQTEFRRYFEKLFEPSLTLLVKRLISLSFPQWLLVKMRFRLSRKEVEEFFVKVVKDIVEHREKNNVFRKDFMQLLIQIKNSGTTTNIENINAHSAVKHLTINEMTAQAVTFYIAGNETSSATMSFALLELALNPSIQNKLREEIRANVKKHGNELTYDGIMEMEYLDLVVQEALRKYPSASGLSRACNKPYRIPGSDVVIEP…	505	YES	ref|NP_001280532.1|cytochrome P450 6BQ8 [Tribolium castaneum]	6e-165	0.49	0.69	Cytochrome P450	493	9.04	7664	123.83	226	4.17	4186	79.76
PstrCYP102	c24455_g2	AAGCATTGGCTGATTCTTAGCTAAGTAATAGAGTACACCTCTGAACTCTTTGTTTATCTAATTACATCTTAAACATTTTAAAATTAAAGGTATTTGTTAGTCAATGTATTTAACAATTTTTATTTAAAGTTTGAAAAAACAACAGTTTTTGTTAGTGTAGTAAACAGTAGAGTTGCAATTATAATTCCAATGACGTGGATACCAAATATACTCGTATTCTTCGCGACTGTATCAATTTTAACGTATTTCTACGTAACGAGAAGGTTCAATTACTGGCGCAAACGGAATGTCTTCTATCAGAAACCCACCCCGTTCTTCGGCAATTTCAAGGACGTGGTCCTCATGAAGGACACCATAGGAACCTGGCTAAGGAAAACCTACGAATCGGCCAAATCGCAA…	1944	MTWIPNILVFFATVSILTYFYVTRRFNYWRKRNVFYQKPTPFFGNFKDVVLMKDTIGTWLRKTYESAKSQPYYGIFIFDEPCLVVKDPKIIKNILIKDFNSFSDRATANAEHNKVLRNFLFFMRNPEWKSTRNQMSPIFTSGKLKAMFPTLSEVGERFQKYIGNNLGVIEAKEASSKFSTDFIAKAFFGINAHCFDDENAIFRVLGRKVFDFSVRNGFVSTAYFCMQNVVKLFKLNFTEQWIIDYFADSFLHAYESRVQSGTRPNDFIDLLIDTKKKDFDGKFDINMIKGAGMQFFLAGFETTSSTVSYTLYELCLNKNIQNKLRQEILASIREHNGLTYDGVLGMKYLDMCIKETLRKYPVLPFLDRKCLTDYKVPGTDLVVEKGTTVYIPLFGLQYD…	497	YES	ref|XP_970633.1|PREDICTED: cytochrome P450 6k1 [Tribolium castaneum]	5e-170	0.5	0.68	Cytochrome P450	128604	3298.33	305	6.91	127730	3294.46	314	8.38
PstrCYP103	c15192_g1	ACCTACGATGCTATAATGGAAATGTCTTATTTAGACAAAGTAATTTCTGAAACACTAAGAAAACATCCTCCAGTGAATCAGTTACCTCGCGGGTGCAGTAAAGATTTTCAAGTTCCAAATAGCGACTTAGTAATTAAATCTAATATGATGGTAACCATTCCAGTGCTCGACATTCATAATGACCCGGAGTATTACCCGAATCCGGAAAAATTTGACCCGGAAAGATTTAACGAAGAAAAT	240	MEMSYLDKVISETLRKHPPVNQLPRGCSKDFQVPNSDLVIKSNMMVTIPVLDIHNDPEYYPNPEKFDPERFNEEN	75	NO	gb|KDR19800.1|putative cytochrome P450 6a13 [Zootermopsis nevadensis]	8e-29	0.64	0.81	Cytochrome P450	47	38.41	3	2.63	57	47.36	2	2
PstrCYP104	c30053_g1	GGGACATCCCTACAATTAAATTTATTCGCCAAGTAAGAATACATTGCATCCAAAACAGGTCCCAAATGGAAGAATCTGCGCGCCAAGCTGACGCCGGCCTATTCTCCGGGCAAATTGAAGTACATGTTCGAAACGATAGTGGCCTGCGGCCATCTTATGATGGAAAAACTAGACGAAATGGCCGCTCAAAGCGGCGAGATCGAAATCAAAGAGATCCTGGCTAGGTACACGACCGACGTGATTGGCTCGTGCGCCTTCGGCCTCGACTGTCATTGCATGACCGATCCCCAAGCGGAGTTCAGGCTGATGGGGAGAAGAGCC	321	LRAKLTPAYSPGKLKYMFETIVACGHLMMEKLDEMAAQSGEIEIKEILARYTTDVIGSCAFGLDCHCMTDPQAEFRLMGRRA	82	NO	ref|XP_974742.1|PREDICTED: cytochrome P450 6a2 [Tribolium castaneum]	3e-38	0.68	0.85	Cytochrome P450	0	0	1	0.33	3	1.02	0	0
PstrCYP105	c23453_g1	AATAAAAATAGCGGTGATATAAACCTAGGTTCGTAAAAGTTACACCCAAAACAAATCATTTCAAATGATTTTTACCTAAATGTGTGCTATTTTTTATTCCCTAATGATGTAATATAACATTTTGTTACAGGTTGTTAAACAATCCACATATAAATAGTTCGCTCTTGCTTTATATTTCAATTGAAGAATTAATTTTTTTGGCCTTCCAGAAAATTAATATTAATAGGACATTAGTGAAACAAGATTAACAAGAAACCGTTGATAAAATGCATTATCTGTCATCTTTCTCTTCAATATTATTTGATAAACAAAATTTATCACAGAAAATAATGTACCTATCATTTTTAATACGGTATTTTCACAAATACAATACATTACATTCCAATTCTGGTTTAACAG…	2272	MWLTNKLSTDLIIAFITLIIAAYFYIKHKYSYWKRKGVVQLNPIFPFGNFEMKLPKGIKIGADSDKFYQAFKKMGVPYGGVYIGLTPNLVVMDPDIVKTIVTKDFASFVDRGLYQNPHKPITRTLITQKGDDWKQSRSRFTAVLTSSKLRNLVNNVEHCKDDLINSLEKSSEAQKDVDVHHTLSLFITDLITFLVFGVSANSFKSETAEFNEFGMAFFQKFTFGHQLKLLVTQLYPDLSRKLNLSNIQEEINVFATEFVTKSVEYRRKNNVKGTGFLQMLMDAQEAGMDIDMNEMISQSFVFFAGGLETSSTTTTSVLYELSKNKELQDKARQEIISVKEKHGGKITYDYLMELNYIYQLIHEALRMYPLLLNIYRECVQDYELPGTDVVIEKGTQLIF…	500	YES	gb|AAZ94270.1|cytochrome P450 [Leptinotarsa decemlineata]	2e-128	0.43	0.61	Cytochrome P450	5020	115.19	3691	75	6883	158.31	3562	85.23
PstrCYP106	c35345_g1	GGCGAATTCACTTATGAATGCATGAAAGAAATGGTCTATTTGGACCAAGTCATTTCCGAAATACTTCGGCTCTATACTGTGCTTCCCGTGTTAAATCGTGAGTGTATGGAGGAGTATCCAGTTCCGGGTAACCCGAAATTTGTCATCGCCAAGGGTATGCAAGTTCTTATACCGAGCGCTGCTTACCATCGTGATGCTGATATTTATCCCAATCCCGACACTTTCGACCCCGATAACTTTACACCCGAGAAGGTGGCTCAGCGTGATGGTGTCGAATGGCTGCCCTTCGG	290	MKEMVYLDQVISEILRLYTVLPVLNRECMEEYPVPGNPKFVIAKGMQVLIPSAAYHRDADIYPNPDTFDPDNFTPEKVAQRDGVEWLPF	89	NO	gb|AGM61346.1|cytochrome P450 monooxygenase, partial [Bactrocera oleae]	5e-62	0.96	0.97	Cytochrome P450	0	0	0	0	4	1.77	0	0
PstrCYP107	c16497_g1	GATTTCAATTACTTCACCGACAGGAATTTGTACAGCAGCAAACATCAGCCTGTATCGGTGAACCTTCTATCGCAAACAGGAAAAGAGTGGAAGGCTGCTAGGGCAAAGTTTACCAGTTTATTTACGACTGCCAAATTAAGGTCTTTCATTAATTTTGCGGCTACATGTAAGCAGGACTTGGTCGCTTATCTGGATGAATTCGCCGATGGGAAGAAGGATGTGGCTATTCGTCGAGTCACTGGTTTATACGTAGCAGATGTCACAACTATGATACTCTTCGGCTTCCACGCCCACAATTTCAAAAGCGAAAATAAGGAGATCAACAGCTTCGGAAGGGCGGTATTCGAATCGTTTACGCCGCTGTACCAACTGAAGCTGCTGTTGACCCATTGCTATCCG…	588	LYSSKHQPVSVNLLSQTGKEWKAARAKFTSLFTTAKLRSFINFAATCKQDLVAYLDEFADGKKDVAIRRVTGLYVADVTTMILFGFHAHNFKSENKEINSFGRAVFESFTPLYQLKLLLTHCYPKLARFLGVGNVNKEVADFGNVYIPNAVEYRIKNNIRGIDFLQLLIDAKKAGVELTMDEMVSQS	187	NO	gb|AAZ94270.1|cytochrome P450 [Leptinotarsa decemlineata]	3e-41	0.39	0.59	Cytochrome P450	2	0.23	6	0.61	4	0.45	8	0.96
PstrCYP108	c21018_g1	ATAACCTGTTGCGACTTAATCATATGTATTTCACTAAGTGATGGGTTAGGGTGTTCAATTAAAATAAAAATTATGTTGGAGTATATTCTTTTCTGGTTATTATTGTTATTTGTGCTACCGATTTATTTACACAATAGATTTGTGAAAAGCCATGGGAAATATTTGAAAAACATGCCAGGCCCTAGGCCTAATCCCTATTTAGGGAACATGTTGGATTTTCTCTGCCCAAATTACAAAATACTCGACGTTGTATTGAATTATACAAAAAAATACGGAAATATAATAAAAGTTTACTACGGTCCCTTGCAAATGGCTGTGCTAACTTGTGATGAAAAATTCTTGGAATTCATAATGAACTCCAACAAAACAGTGAAAGGGGATCAATATTTGTTTTTCCGA…	1883	MLEYILFWLLLLFVLPIYLHNRFVKSHGKYLKNMPGPRPNPYLGNMLDFLCPNYKILDVVLNYTKKYGNIIKVYYGPLQMAVLTCDEKFLEFIMNSNKTVKGDQYLFFRNWIGDGIFISSGKKWKARRRMLTPAFHFTILENFVDIFESCGDVLLKNLEPYEGRESFDINKLITLYALDVICESSMGTKLNAQMNGENQYVKAVKLICQIIVERSFSPLNPVLYPFTYNFYRERRALKVLHSYSEAVIDQRIREMNDRTENQSEQSEDDIGIKKKISFLDLLLRATCDGKPLSKADIRDEVDTFMFAGHDTVASTISFTLHALANNPSVQQKTLEEQIEMFGDIKSAKPTYADLQNMNYLDMVIKESMRMYAPVPLIVRKTTEEFEWEGNVFPKDLTIG…	498	YES	gb|AFI45016.1|cytochrome P450 CYP4BD4v1 [Dendroctonus ponderosae]	8e-164	0.48	0.69	Cytochrome P450	230	6.11	230	5.4	129	3.45	255	7.06
PstrCYP109	c25908_g1	CCGGCGTCAAGGTTAGATTCAAATTATTAAAACTGAAAAAAAGAGAATACAGAAAACGCGCGTAGGATCGCGATTTTTTTTCGGTACGTGTGAACTGGGTAAACAGCATAGGATTTTCATTCTTCGCATGTTGGACATTTGATAAAGGTTTTGTTGTGTCTAGGACACACGTTCAATTTTCGATGTCGTGATAAGTCGATTCCGGTTTGCTAACGACCTGTACACTTCCCAAAAATAAGATGATCAACGAAATCTTCGACTCGTTCAACACCCTCAATTATTTACTCGTTATAATCGTCTTCATAATTTTCGGCTACCGTCCGCCCTGGTGGACGCGAAAAGCGGTCGATTGGGTGCAAAAGGAGATCCAGGACCTCCCGGGGCCGCTGTCGCTGCCGC…	5462	MINEIFDSFNTLNYLLVIIVFIIFGYRPPWWTRKAVDWVQKEIQDLPGPLSLPLLGTRWVFSCGGYTFNKIHEFYADMYEKYGPIVKEEALFNIPVVSVFEKEDIEKVLKSSGKYPIRPPTEAVAAYRKSRPDRYTSAGIVNEQGAVWYHLRTSLTSDLTSPKTISGFLPQVEEIADDWCSFVRQHRANGDRVFDLEDVVGKLGLETSCALVLGRRLGFLIPGEESELGSKLAAAVHKNFIAIRDTYFGLPFWKFVQTSAYKNLAESEEMIYKLALELIQTADEATHDSAVFQSVLKADIDHKEKTAAIVDFIAAGIYTLKNSLVFLLYLIAMHPSTQEKILEDSSKSYLKACVLESFRLLPTAYCLARVTEEDLELSGYKVSAGSAVICHTGIACKND…	490	YES	gb|AGT57843.1|cytochrome P450 314a1 [Leptinotarsa decemlineata]	0	0.66	0.82	Cytochrome P450	1101	10.44	1819	17.4	1182	11.56	1613	33.2
PstrCYP110	c31473_g1	CCTACTTTTACCTCGGGCAAAACGAAAATGATGTTCGCCACTGTAGTGGAGACCACGGCGGGTTTAGAGACGCTTTTGGATAAAATAATCGCCACCGAAGGGCCGGTGGATATGAAAGACGTGTTCTGTCGCTACGCCATCGACGTCCTAAGTTCGGTATCGTTTGGGACTCAAGCCAAGTGCATGGAAGACGAGACTTCGCCTTTCCTCAGGATCGGCAAGCTCATTTTCGTGCCGGATAGA	243	MMFATVVETTAGLETLLDKIIATEGPVDMKDVFCRYAIDVLSSVSFGTQAKCMEDETSPFLRIGKLIFVPDR	72	NO	gb|AKZ17694.1|cytochrome P450 monooxygenase CYP6BQ35 [Tenebrio molitor]	6e-14	0.42	0.64	Cytochrome P450	0	0	1	0.83	0	0	0	0
PstrCYP111	c15430_g1	TAAAATCATTTTATTAGAACCATTGACTCAATATAGGACCATAGAGTTTTAGAAACCATTACTTAAATACAACATTATTGTGACCATAAAGGGCATTACTCAGAACATTGGGTGATCGGTACGCACGTCCCATTGGGTCTGTCCAAAACGAACCCTTCCCTGCAGGTGCACCCTTCGATGCAAACCGTAGGGCAAATCACCTCGTCGCATTTGTGCAGATCTAAGCAGGTAACCTCGCAGCAAGGAACGCAGTCGATGACTTCGTTTACACCGCATCTGTTTTTATTAGGACAATCTTCGGTTTTAATGCACGGTCCATTTTCGTTAATTTTAACGTATTCCGGTATGCACTCGCATACGGTATCGCATCTTTCTATGCACGTGTCACTGGTAGTGCTG…	1698	MWIALAAVALATLAWFFIDQLNYWRKLGVPQPSLLFNFKEMFNLFAQRRSFAESVMMLYDMFPEKRFGGIYSFKQPILMIRDPDLLKELTVKNFDHFTDHTNIISEVAEPLWGKNLFALKGKRWREMRPILSPSFTSSK	139	NO	gb|AJA91071.1|cytochrome P450 [Leptinotarsa decemlineata]	6e-32	0.54	0.7	Cytochrome P450	781	23.29	128	3.38	855	25.65	163	5.07
PstrCYP112	c20502_g1	AATTATGAGAAACCTTTAGAATTTTTTCCAGAGAGATTTTTAGAAATGGACGGTACGAACCCATTTAAGTACGTTCCCTTTAGTGCCGGTCCCAGGAATTGTATAGGTAACTGTCACATCCGGTATTATTATTTGTTAGCATTCAATTCATTTATACCATTATCTATTAGATAGGCTTTTAATCTTAAAATACAGGGTGAAATTGAGTACCCTGATAAAACTTCTTATAAGGGCACAAATAAGGTATAAATGAAGTGAAAATAAGTAATAACTTTTTTAGGTCAGAAATTTGCGCTT	297	MDGTNPFKYVPFSAGPRNCIGNCHIRYYYLLAFNSFIPLSIR	42	NO	ref|XP_005184050.1|PREDICTED: probable cytochrome P450 4d14 [Musca domestica]	1e-07	0.67	0.71	Cytochrome P450	18	8.47	3	1.41	9	4.28	6	2.95
PstrCYP113	c15427_g1	CAAAGATATAGCTAATACGAACTACCAGTTTCTTAATTTGCTATTCCCCTACGAAGAATTCTTTAAATCAACAAACAAAGGTAACAAAAATGTAGTAACACAAATTTTATCACTCACTTGCCTGGCTCTCTTAATATCTTGGTACCTAAAATATTTATGGAAGAGAAGAAGTTTGTATTATCACGCTTGGAAAGCTCCAGGTCCTTTCGCGCTTCCTTTCATCGGTTGCACTTATAAGTTTCTTCTATCAGGAACCGGAGGCATATTGGAAAAAATAATAAAACTTCAGAAAAAATATCCAGAATTGATGACAATTTGGTTCGGGCCCAAACTTATTTTCGGAGTCAGTAAACCGGAGCACATCGAAAAAATCCTGACCAGCCCGAAAGCTCTGAATAA…	510	LLFPYEEFFKSTNKGNKNVVTQILSLTCLALLISWYLKYLWKRRSLYYHAWKAPGPFALPFIGCTYKFLLSGTGGILEKIIKLQKKYPELMTIWFGPKLIFGVSKPEHIEKILTSPKALNKDDLYKYLVNIIGEGLLTANGVKWKKHRKTIMPAFNQ	157	NO	gb|AGT57836.1|cytochrome P450 412a1 [Leptinotarsa decemlineata]	7e-34	0.45	0.63	Cytochrome P450	13	1.82	0	0	0	0	0	0
PstrCYP114	c12473_g1	GAAGCAATACCCCGATGTGATGACAATTTGGTTCGGACCGAAACTTATTTTTGGAGTCGGTAGACCGGAACACATCGAAAAAATCCTGACTAGTCCAAAAGCAATGAATAAAGATAATCTTTACAAATTTCTATCGTTTGTTATAGGCGATGGTCTTATGACTGCTAGAGGTATGAAATGGAAGAAGCATAGGAAAACGATCATGCCCGCTTTCAACCAGAAAATCTTGGAT	232	MTIWFGPKLIFGVGRPEHIEKILTSPKAMNKDNLYKFLSFVIGDGLMTARGMKWKKHRKTIMPAFNQKILD	71	NO	gb|AKZ17714.1|cytochrome P450 monooxygenase CYP349G1 [Tenebrio molitor]	4e-20	0.54	0.73	Cytochrome P450	31	29.05	5	5.13	38.81	37.06	3	3.49
PstrCYP115	c27966_g1	CGCCGCTGAATCGTTAACTAAATAGAATACCAATAATAGACCCCGGATAAAGTTTTCAAATCGATCACGAATCACGATCAGTGAGTAGTAAGTTTAACTGAAACGAACGCGCAAGATGGTTTTTATATTATTGCTAACGGTTATTGTCGCGTTAATCGCTTATCTATTAATTAGTGTAGTTAAGAAGCCGGCCCATTTTCCCCCTGGACCATTTTGGTATCCAATAGTCGGCACGGTGCCCGTTCTCAAGAAATTATCCAAAGCACTGGGCGGTCAACACCTGGCCCTGATAAAACTTTCCCAAACATACAAATCCAACGTGGTGGGATTGAAATTAGGCAAGGAAAACGTCATCGCCGTGTTCTCTTATCCCACGGTGAAAACGGTCCTCACCGGCGA…	4884	MVFILLLTVIVALIAYLLISVVKKPAHFPPGPFWYPIVGTVPVLKKLSKALGGQHLALIKLSQTYKSNVVGLKLGKENVIAVFSYPTVKTVLTGEEYEGRPDNFFLKLRCMGTRRGITITDGALWKTQRSFVTTHLRNLGFGKKPMERMVREEINDLLAILKENGNKEIRIGSLLAVSVLNVLWALLGGCRLDRQDARLSSLLDILGKRSRAFDMAGGTLNQFPWMRFVSPEGSGYNLIMRLNAELREMLMETIEQHYAKWEEDRHDDLIYAFVSEMKRSNEANTTFTEDQLIMICLDIFIAGSQTTSHTLDFAFLMMILYPEVQEKVRKCLEATFGDSEINYSDRKKVPYVEAVLCEVERYCHVTPICGPRRVLRDTKLEDYVIPKNTTVLISLYSVH…	495	YES	gb|AGT57832.1|cytochrome P450 305a1, partial [Leptinotarsa decemlineata]	0	0.61	0.78	Cytochrome P450	1324	12.85	1689	14.64	1256	12.19	1774	18.27
PstrCYP116	c29614_g1	CTGTTGACAGGGGGAGATCTGTTTAACATCGGGGACTTCGTGCCCGGCATCGCGTGGATGGACTTGCAGGGAGTGCAGGCGAAGCTGAGAAGGATTCACAAGAGGTACGATGCGCTGATAACGAGGCTGCTGGAGGCGCACGCGGCGTCGGCCAACGAACGAGAGGGAAAACCAGACTTCTTGGATGTGATCATGGCGAACAGGGAAGGAGAGGATGGCGAGACCATCACAGACGTCAACGTCAAGGCGCTCATTTTCGACATGTTCACCGCCGGCACTGACACATCTTCGATCATCATTGAATGGGCCATGACCGAAATGCTCAAGAACCCAACCGTCCTGAAGCG	347	LLTGGDLFNIGDFVPGIAWMDLQGVQAKLRRIHKRYDALITRLLEAHAASANEREGKPDFLDVIMANREGEDGETITDVNVKALIFDMFTAGTDTSSIIIEWAMTEMLKNPTVLK	115	NO	ref|XP_010910221.1|PREDICTED: flavonoid 3',5'-hydroxylase 1-like [Elaeis guineensis]	3e-66	0.88	0.95	Cytochrome P450	0	0	0	0	0	0	1	0.31
PstrCYP117	c28168_g2	CTTTATTTCAGTATATACGTATATGCAGATGAGTTACCAACGAATGTTTAATTTCAAATTGTAAATTTGTCTCTTAAAAATCTATAACGATTAATAAAAGCATATACTTCAGATTGTCAAAATACAAGAAGACAAAATGTTTATAGTAATTGCATTATTAACAATTATCATAGCTTTGTTCTATTACATTTGTGTGAAGCCAATGTACTATTGGAAAAACCAAGGTGTTAAGCAAACTCCGATTGTGTGGATTCTAGGCGATAATTGGCGAAATGTGTTCAAATTGGAGAGCCTTTCGGAGATGGTAAAGAGAACTTACGATTTCGCGCCTGGAACAAGATATTCCGCCATGTGCCAATTTATAACACCGCAGTTAATCATCAAGGACCCCGAATTAAT…	3249	MFIVIALLTIIIALFYYICVKPMYYWKNQGVKQTPIVWILGDNWRNVFKLESLSEMVKRTYDFAPGTRYSAMCQFITPQLIIKDPELIKLITIKHFDHFVDHNTFVTERADPLFGKNLFSLTGQRWRDMRPILSPSFTSSKMKSMFVLMADCAKSFTNFFLQKNQDVVEVEMKDVFSRYTNDVIASTAFGIEVNSLKEPNNDFYRMGKKATSFDSLGQRLKFFALLLCPEILYYLNIGFFDKEISQFFMDLVSNNIKVRKEKGITRPDVLQLLMDAQKPEDEINGENNDSKTGKLSITDIVAQALIFFFAGFDGVSSSMCFMAYELAVNVDVQSKLREEINETLDKYDGKPTYDGILKMQYLDMVVSEVLRKWPIGQGTDRVCTIPYTIEPVRADEKPI…	512	YES	gb|AJA91071.1|cytochrome P450 [Leptinotarsa decemlineata]	0	0.57	0.74	Cytochrome P450	1246	18.39	1381	17.97	994	14.75	1060	16.26
PstrCYP118	c17586_g1	CACGACCGGATTTCCTGCAATTGTTGATCAGGTTGCGCAACAACGGCCAAATCGAAGAAGACACCGAAGAAACCAAAAAGGTATACCTACAGACCCATAGATACAACCATCACATAATCCACAGCTACAATTCCTGCACCGTACCTATTCCCCCACGACCCATATTCACAAAAAGGCCATAACCGTCTTCTTCTTGTACATTTGTAACCTCTACACCTGCCTTCTACTTGTATAAGCAATCAACCAGCTCATCTCTGTTATGCAGCTACCGCCCGGCACGGCATTGACGATGGAAGAGGCGGCCGCGCAAGCCTTCATCTTCTTCCTGGCGGGTTTCGAGACCACCTCGACCACCATCAGCTTCGCCCTCTTCGAAATGGCCTCCGATCTGGCCGTCCA…	861	MQLPPGTALTMEEAAAQAFIFFLAGFETTSTTISFALFEMASDLAVQSRARGEVDRVLAKRASLTYESLAEMTYLDALVFETMRKYPPAPVFLRKCTKRYRVPGSNATIEEGQSLLIPCFGLHRDPEYFPDPERFDPERFSDENKSNIWDGTYIPFGDGPRNCIGVYYLLSCR	173	NO	ref|XP_974742.1|PREDICTED: cytochrome P450 6a2 [Tribolium castaneum]	1e-73	0.68	0.84	Cytochrome P450	7	0.48	3	0.25	12	1.23	3	0.32
PstrCYP119	c7365_g1	GGAAAATTGGCAACTTTCCAAGATCTTCGTTCTTATATATGCATTCTCTAGAAATTATTAAATTTTTTTTCGTAAATTGCAGGTATGAGATTCGCCATGATACAAGCGAAGATAGCACTGTCCCTGACGTTGCGCCACTTCGATTTCGATTTGAGCGCCAAGACGAAATTGCCGTTGAAAATGGAAACTAAAGGCATCATTCTAACGCCCATAGGCGGATTGTGGTTGAATTTGAAGCCGAGGACGACGCGATGAGGATATTTTTGTAAAATTTAGATGTATATAACTCACCTTTGTCGCCAATTCCAATACGG	314	MRFAMIQAKIALSLTLRHFDFDLSAKTKLPLKMETKGIILTPIGGLWLNLKPRTTR	56	NO	gb|AFI45023.1|cytochrome P450 CYP6BS2 [Dendroctonus ponderosae]	2e-15	0.69	0.83	Cytochrome P450	0	0	0	0	2	0.72	1	0.4
PstrCYP120	c46787_g1	CCTGAAGCCGCGATGGGTGGATAGGCTTAAGATAGATTTCGTGGATGGAACCAGTCTCAAGTATTTCGCTGGGGTGTTCCTGGATACTCTCAACAGTCGAGTGGATGATGTCAAGCACAACGATTTTATTGATCTGTTGAAGGAGCTGAGGAAGAAGGAGCCGTTTAATGATGATCAAAAGCTGGCTGGTGTTGCTATACAAATATTCATGGCTGGATTCGAACCTACTGCTTCCACAATCGCCTTTACTATGTACGAATTCAGTTTGAATAAAGAAGTACAGGATAAAGCGAGGGAGGAAGTTCTTGGTGTTTTGGAGAAATACAACGGGGAAATTACCTACGAAGCTGCTAAGGATTGCACCTACTTGGATATGTGCATGAAAGAA	388	LKPRWVDRLKIDFVDGTSLKYFAGVFLDTLNSRVDDVKHNDFIDLLKELRKKEPFNDDQKLAGVAIQIFMAGFEPTASTIAFTMYEFSLNKEVQDKAREEVLGVLEKYNGEITYEAAKDCTYLDMCMKE	129	NO	gb|AKZ17703.1|cytochrome P450 monooxygenase CYP345B1 [Tenebrio molitor]	3e-25	0.43	0.62	Cytochrome P450	0	0	1	0.21	1	0.23	1	0.25
PstrCYP121	c22131_g1	TGGTATGTATAGTATTGTGGGGGATTGTTGCAGGTGATAGGTTCGGATTGATCTGCGCGAAAATGGGGCTGGTGTACGCGTTGCGGCGCTTCCGGTTCGAGAGGAGCGTCGAGACGCCGACGCCGCTGGTGTTGAATCCGCGGACGCCGTTTATGATGCCGTTGGACGGGTTGAAGATGAGGGTGGAGAAGTTGTGAAGGATGAATGTTTAGTGGAAATAAACCGACCGGGGTGTGGCTGGTGATTCGAGCAGTAAAAGGCTTCGGGTTGTTTTTTTTTTTGAAAATGAGTTTTTTTTTTATTAATCGACTGAAACAATTTGCACGCGTTGTTTATGTAAAAGAAAGGCACGTATTTTTCCTATCCGATCATCGTAATTTTTTTTTGAGAATATTATAC…	978	MGPNSSSFTSFNSCRFLNMYITNNTIEFTTKSTTSTTRGATMLSPTLEFIVFILLWKISIAAVRLSSKDPVSLPVTPYVDKNKLLCKLSI	90	NO	gb|AFI45009.1|cytochrome P450 CYP345f1 [Dendroctonus ponderosae]	3e-09	0.52	0.77	Cytochrome P450	554	31.59	797	40.48	462	26.5	651	38.91
PstrCYP122	c23464_g1	CGAACTACAACTGTTCCAGGATGGATTAAAACAGTTCCAGGACACTTCGAAACGAACCAGAACGGTTTAGAACGATTTTGAATCTTTCTAGGATTATATAGAACTGTTATCTGAACAATTCCATCTCTGTAGAGGCAAAGAAAAACAGTGACGATTGAAATTTGAAAACATAATTAATGGGAAAATTCCGTCCGCTTGTTTCTGTTTAGTTTCGGAAATTATTATTGTTCGTTTTCGCGCGAACTTAATACAAACTTTACTCGAGAGCACAATGGAAAACTTATAATAATCCCGTTAACTTTGAGAAGAGAAGATTCCCCTGTTTAGAGAGAGATATGCATCAATTAATTGAAATATTTTCACGTAGCGTTTGTTTATTTGTTTAATATCAAATGATTA…	2416	MLITNSIAADLVVLAVTLVAVLATWHLWALYYWQRKGVPTPPTYPLLGTFKDFIVGDKSLGQVVQEAYLDYKKQGKRYFGVSFAGQPQFVPVDLALIKAVYVADFPHFHSHGTYSDAANDPLSVHIFNVDGPKWRDVRSKLSPTFTSGKMKMMHETLLKCSEGLTGALERLDDPIEIKEIMARFTTDVIGSCAFGLDINSLENPDAEFRRFGAKIFEKSFRNVANFFLGIAVPHSILSFCGYSVTRRDVQRFFYGSLASTVKYRETNAVVRKDFLDFLVRLKNHEDSKERMSMDEIAAQCFMFFVAGFETSATTMNFACFELARHQDVQDKARMEIRRVLEKHDGKLTYDAVMEMTYLDMIIQESLRKYPPLPINIRKCTKTFKVPGESLEIKEGTFVM…	500	YES	gb|ADH29767.1|cytochrome P450 CYP6BQ9 [Tribolium castaneum]	8e-165	0.48	0.68	Cytochrome P450	19645	397.08	32565	580.54	15900	323.19	21074	443
PstrCYP123	c9631_g1	TTGCCCTTCGGGGAAGGACCTAGGAATTGTTTAGGTGAAAGGATGGGCAGATTGAGCGTTAAATTGGCTCTGGTCTCTATTATTACGAATTTTGAAGTGACCAAGTGCTCTAAAACTCCTGTTCCCGTCGTGTTTGAGCCGAGGAGTTTCTTAACGCAATCCAATGTGGGAATTCCAATAAAATTTGCGAAATTAAGATAGAATTTTACGAAATAATATTATTATCTACAAATGTTTATTATTATTATTAGGTAGGTAATATTATTTAATAAAATAATATCAGTAGGTTTTATATATGTATGCATTTGTATAAACTTCA	319	MGRLSVKLALVSIITNFEVTKCSKTPVPVVFEPRSFLTQSNVGIPIKFAKLR	52	NO	ref|XP_970561.1|PREDICTED: cytochrome P450 6k1 [Tribolium castaneum]	1e-18	0.58	0.8	Cytochrome P450	4	1.37	4	1.33	7	2.43	3	1.15
PstrCYP124	c26439_g1	TATGTTACATTTACCCCATGGTACGGGGTCAACATTTTAATAAGTATGTAAAATCGTTTTCTTCCTTTTTCAAAAAAACTTTTTAATACCTCGATTCTTTAGTTTAGGAAGTTGTGAATTTAATGTGGTATCAGCATTTCTAATAAGAGAAAAAATAAAGCCACATTTTAGGATTTAATTTGAACTATTCAAATTTTACAACCGATTTACCCCAGTCTACCCTATGCCTATTTTATCAGGATCTCTACAAGCTTCTGAAGTTATCCTGACGGGTTCACATGCACCTATCCTTCAAATGTAACGGTAATAAAATTAACGAAATTGCATGCAACACTGTCGGATATTTCGCAATATTGCATTAAATTATTTATTTAACAAAAACGAACGGGAGCATCTCTT…	3489	MLQLILIAICFAALFYYFGVKPMYHWTEKGINQTTVVWLAGDNWRTVFKLESFAEMVKRVYMQMPGARYLGMYQFTTPTLVLRDPELIKQIGVKDFDHFVDHRSFVTEESDPLFGKNLFSLKGQRWREMRPILSPSFTSSKMKNMFTLMSDCATSLTDYFSKKNQDVVEVEMKDVFTRYTNDVIATTAFGISIDSLKDQTNEFYLMGKQATNFGSFWQRMKFFGFFLAPKLFTLLKIPLFDKEVAKFFTDLINNNIKMRKEKGIVRPDMINLLLEAQKGKDKDEENHHPVDNGFATVEEADFHQKGKSALGKLTNMDIVAQAMIFFFAGFDTVSSVMCFMAYELAIDVEVQKRLREEVFQTLDECKGTVTYEAVLKMKYMDMVVSETLRKWPSAIAVDR…	530	YES	gb|AJA91073.1|cytochrome P450 [Leptinotarsa decemlineata]	0	0.61	0.78	Cytochrome P450	34979	547.27	9656	131.58	38409	605.67	8765	139.47
PstrCYP125	c15209_g1	CTACGCCACTGTGAAATAAGTTCAACGCATGAAAAATGTAACGCGTAGATTATTGTTACATTTGATCATGAATTTTGTAAAAACTGTTGGTGTTTAGGAAGTGAATTAGAATCAAAATGTTTCTTGTATTATTACTTATCCTGGCAATTACATTATTTTACTTGATTGGCGTTAAACCTTTGTTGCTTTGGAAGAATAAAGGAGTGCCGCAGAAGAACTTTCTGGAGACCCTGTTTATGAACTATTTCTCGTTTTTTATTGGCCGTTCTATAATCGATTTTATAAAAGATGTTTATCAAGCTTTCCCGGGATGCAGGTATCACGGCATCTACCAATTTAACCGTGATATCCTCGTTATTAAGGATGCAGACCTAATAAAGCAACTGCTGGTGAAGGATT…	1077	MFLVLLLILAITLFYLIGVKPLLLWKNKGVPQKNFLETLFMNYFSFFIGRSIIDFIKDVYQAFPGCRYHGIYQFNRDILVIKDADLIKQLLVKDYDHFNEHRDFISEDVDPLLGKSLFLLKGNEWRTMRTALSPAFTSSKMKLLFLLMLENTEKCTNFLLKKKENLIEIEMKDFSSRFCSDVIASCAFGTEVDSFKNPDNEFFRYGKEFIDLKKISRLLRFLICFLLPRVSKMFNIKVTTDEINDFFSNLIENTIKLREEKGIVRPDIVHLLMEARKGNLTTEETVEIDTGYATVEEHLKGSVGCQITNKDIISQAFLFF	320	YES	gb|AJA91071.1|cytochrome P450 [Leptinotarsa decemlineata]	1e-72	0.44	0.65	Cytochrome P450	634	32.12	143	6.44	551	28.08	210	11.14
PstrCYP126	c18291_g1	TGAGTGGGAAAATTGAATGAAAAATTCGAATAGCCTATAGCTGCTTAAAATCACGCGAACAAGGTGATTACGGTGACGCCGATGGAATTTAATTAAAAGTAACTTCTATGCTTACCTATAAAAACATTATTAAAACAGCTAACTGGTTAGTCCGGTATGAGAATTGAAACGCAGAGTGTAATAACAAACGTTCGATAACAGAGACATTAAAAAGCGATTAGTGCAATTTTTCGATTTTCTAAAATGCTCTGGTTATTGAGCGTCTTTTTGGCTATACTAGTTGTTTTATTAACACCCCTTATAAACTGGTATTTGGCCTTATCGAAATACAAATCTTTGAAAAATGTACCGGGTCCTCCGCCATTACCTGTCATAGGAAATGCAAACGATGTGGGAAAA…	2005	MLWLLSVFLAILVVLLTPLINWYLALSKYKSLKNVPGPPPLPVIGNANDVGKTTVDLLQSFMQLHLKYGTFYKLWLGPRLHLMVAKPEYLEQLLTSNVHLSKSDGYDLFKPWLGDGLLVSTGLKWKKRRKMITPTFHFKILEEFMKVFNKEFDLMLDILSEDEKNNPRASTEITKYITLAALDTICETAFGTPLNAQRNGNPSYVKAMANFLEIFTLRFFSGWLRHPLIFRFSSLYQSYHKTLKTLHDFTNAIIKDRRAEFTRRTSKTGVSEEGIKARAALLDMLLETTVNGEELSNEDIREEVDTFMFEGHDTSTTAICYVLYALAQNPEVQSKVYQEILEVIGNDRRTEITISKINDLKFLDVVVKEAMRMYPPVPLIERRLEEDWILDGTRIPEGT…	504	YES	ref|XP_967724.1|PREDICTED: cytochrome P450 4d2 [Tribolium castaneum]	0	0.64	0.78	Cytochrome P450	2675	66.3	417	9.13	2705	67.43	734	18.94
PstrCYP127	c27235_g1	AAACAGCCGAGGCCTATTTACATCAAGAAAGAAGAAGAAAAACACTTGTTGCTAAATAGCCCAAAACATTAAAAGAAAAACATGAATAAACTTCGAATAAATCGCATTACCGATCTACCGAGTCCAAGATCTCTACCATTATTAGGCCACACTTACCTATTTCTACCAGGAGGTAACGTTGTAACGCGAACAAACGACGATTAAAATCCACTTCATTTACAGGTCCATACAAAGCCGAGCAACTAACCGAAGCCGTCTCGGATCTCACTAAACAATTCGGCCCCATACTCCGACTAAATCTAGGCGGCGCTAACATGGTGATCACCACCGACGCGGATCACACGGAGACCCTCTTTCGCAACGAAGGGCTCCGGCCCGTCCGGCCGCCCTTCCCCGCCC…	1917	MVITTDADHTETLFRNEGLRPVRPPFPALYHYRKRAFNSVGVVPGNGEEWHKFRAGVNPLLKTGLLNAYQRQQENVAEAFVKYVKSRSDEDGLLLDTYEHLMSFAIEGAS	110	NO	ref|XP_008190935.1|PREDICTED: cytochrome P450 CYP12A2-like [Tribolium castaneum]	4e-129	0.55	0.75	Cytochrome P450	239	8.79	319	9.55	278	9.99	204	7.26
PstrCYP128	c43564_g1	GAAATATTCGATCCAGAACGATTCAACGAGGAAAACAAGGCTAAAAGACCGCCGATGACTTTTCTAGCGTTCGGAGATGGCCCAAGAGTTTGTATAGGTGCCAGGTTCGGTATGCTACAAGCCAAAGTTGGCCTGGTCGCAATTCTCAAAAACTTTAAATTCACTTTGAACGAAAGGACGAAAATGCCGTTCGAATTCGACGCTAATGCGACAATAACTTCGGTGAAAGGAGATGTTT	238	MTFLAFGDGPRVCIGARFGMLQAKVGLVAILKNFKFTLNERTKMPFEFDANATITSVKGDV	61	NO	gb|AGT57849.1|cytochrome P450 6bq15, partial [Leptinotarsa decemlineata]	1e-28	0.68	0.81	Cytochrome P450	2	1.69	0	0	0	0	0	0
PstrCYP129	c27370_g1	TTATGTGTAATAATACTCAGTTGTTGTCCTGTAAAGGAAGAGCACTAATAGTGTCCAAAATAGTGAATAGATAAGATTATCGAGTGAATTAGTTTCCGCGATGCAATCATCAATTACAACGTATTTAATAATTCTCGTAGTGGCAGCCCTTTATATTTTAGCGAAATATAAATTGACCTATTGGAAGAGAAGGAATATTTTTCATTCGCCACCGGACCTCGTCTACGGCAATTTGAAGAGTACCATAATCGAAAATAAAACGTTTAGTTCCACGATCTTGAACATATACACCGATGCGAAGCAAAGAGGACACAAATTCTTCGGTATATACAAATTTTGGAGCCCTTATTTCATCCCCATCGATTTGGATTTGATCAAATGCATTCTCCAACAGAATTT…	2544	MQSSITTYLIILVVAALYILAKYKLTYWKRRNIFHSPPDLVYGNLKSTIIENKTFSSTILNIYTDAKQRGHKFFGIYKFWSPYFIPIDLDLIKCILQQNFDHFPNHYSFLNEANDPLSENLFCLHDDKWKDMRSKLAPTFSSGKLKMMFPTVISCSKNMQNILKERSEANEPIDFKDLLARFTTDVIGNVGFGVETNSLKDPSSEFRQHGINVFQFNLREKFLFFLIMVLPTWLIKKLGFSLNPPERTNFFTNLVEQTVRYREENNVYRKDFMHSLIQLKNFGKVHCLEEGSLVGKINQNDRTLSINQMAAHAFTFFLAGYETSATTMTFALIELAQNQDIQDKVRSEIRKVLAKYNNEITYESVTEMDYLEQVVLETLRKHPPIFLLPRVCSKDFHIP…	515	YES	gb|AGT57849.1|cytochrome P450 6bq15, partial [Leptinotarsa decemlineata]	2e-167	0.49	0.69	Cytochrome P450	120	2.29	1683	28.36	67	1.29	739	14.69
PstrCYP130	c28656_g1	CTTTGTTATTGAAAATAAAAATAATATACAGCAAAATTAATTAAAAATAGGAAATAATTTATTATTTAATCATACATATTTAAAATAAGTACTCTATGCTATTTTACACTGGTTAAGGTTATTAACGTTATAATCGTTATTCACTTGTGAAATAGTGAAGTGACTAAAGAATTGTTTATTTTGATTTATAATGGATAAACGGAGAAGATCTGATTCGAGATCGTACGATAGAAAGCGAAAAAGAACAAAATCGCCGAAGAAAGAAATTATCGACTACAAACATGAACTTGGCAGATTTTTGGAAGATCAGGCTAGCGTTACGAATGTCGGTGATTTCTGGAGATTCTATGAGAAATACAAAACATTACAAACCATACAAAAAACCGACGTAGATAAACA…	1330	MDKRRRSDSRSYDRKRKRTKSPKKEIIDYKHELGRFLEDQASVTNVGDFWRFYEKYKTLQTIQKTDVDKHKLLNMDFMENTSFLFNKLPVLDRRGNKIEISPEDFKDFLLVIRVYQDFQQKSDFAKLHKLKLFQNDLPIAQHKREILDKLKQSRVLLIAGDTGCGKSTQVPQYVLEAGYNKIACTQPRRIACISLAKRVAYETLTEQKNTVGYQIRFEKSKRASTKVIFLTEGLLLRQASEKETLESYDVVILDEVHERNLHGDFLIGIMKCLMHQRDDFKLILMSATINLELFASYFAEEQIQIIKVPGRLFPIDIQYRPIIKDPYERKRDKLDCTPYLQLLQMIDEKYQSTQKGDMLIFLNGFSEISALAEAVTEYSQ	380	YES	gb|AGT57849.1|cytochrome P450 6bq15, partial [Leptinotarsa decemlineata]	0	0.65	0.81	Cytochrome P450	51	2.01	72	2.52	45	1.79	83	3.42
PstrCYP131	c20223_g1	TATTTCAGATTATTTTCCACAAGAACAAGAAAATACTCCTTTTAATCCTACCATCCATTACTTACCTAGAAAAAACATGACAAATGTTTGACCATATGGTAAAAGATAACGATGAGTATACTAGCTATTAGCAATCTGTTATCTTGCTTATTTTATAGTGTAAATATTTGCGAATATTACAAAGAGCGATGTAGACTGCAATTGAAAATCGAGTGTTACAATCGAGCGAAAATAAGTGTGGTGTAATCGAAAATTGTATAATAAAATAACAATTAGAAATTAACCTTCAACCCAGTCAATCGATTTATTAATTATATCTGTATTATATTAAGGTTTCTAATTACAAACGGCTGTGGAATTACGATGCAATAGAAATCAGTTGCCAGTGCAGCGTGGTTA…	2266	MFALLLVLIPIVVYLYLKWNYSYWKRIGLEYIEPHLIYGNTKEFVKKELSFGDQFAKLYKEFKSRGLKHGGVFMLQRPVYIPVDLDIVKNILQRDFNHFMNHGMFFNEEVDPLSGHLFNLEDEKWRKLRAKLTPTFTSGKMKMMFSTMVECTEAFQQILQNYANLNDAVDIKDIASRFTTDVIGSVAFGIDCNSLTNPKSEFRQFANKIFEQTTIRRFRNILASVIPRRVLIALKFKQTNPEVEDFFMGVIEGTVKYREENNLFRKDFMHLLLQLKNRGEVADDDRVIVDEKNNSHFLTLNEIAAQCFVFFIAGFETSATTMTFALLEMALNPDIQKKLREEIETVLAKHDGVVSYEAVMEMNYLDKIVHETLRKHPPIPGAPRVCNKTYEIPNTNITL…	511	YES	gb|AGT57849.1|cytochrome P450 6bq15, partial [Leptinotarsa decemlineata]	0	0.65	0.81	Cytochrome P450	1026	22.24	3962	75.76	928	20.23	2687	60.58
PstrCYP132	c22778_g1	GCAATAAATTCAAACAATCAGATTATTAGAACAAGTTAAATATCAAAATATATTTAATTTAATCGAACGTGCATTATATTTCCAGTTTATATGTGCGTGCAATTTTCATACAAATTTAGTTAGTGCGCCATTAATCACTCGACCATTAAATGGAGCATTTTGATTTGCAAAAGGTTTTATTCTCAATATTCCTCGTTACTTTACTTACTTGGTGTGTGAATTATTTATGGCGGAATAGAAGATGGATTATTTGCACGTGGCAAATTCCCGGACCTCCTACTTTTCCAATTATAGGAAATTCTTATAAATTTTTCCGAAGAGACGTCGAACTATTCGATATCTTGACCGAATACTTCCAATATCCCGGAATTGGAAAGTTTTTGTTCGGCAACAAATTAT…	1768	MEHFDLQKVLFSIFLVTLLTWCVNYLWRNRRWIICTWQIPGPPTFPIIGNSYKFFRRDVELFDILTEYFQYPGIGKFLFGNKLWCLIFEPRYIQKVLNSSITIDKPKDYDRVTEIIGEGFLSSSYEISQPIRKAVAPMFSEKALMTYVPIFNQSSALFANILKQLAGQKSIRWETITAKYFVDTSCKTLLGFNVPINLNESNEYDLAYCIRRLIDLLTYRYVSIWLSVRFLWNLSKTKKEVDKCLEVFENHVQQILKKRTEKNGQDKFENDLFRYIDTNPGFSKAEISDIDIIKSLLSLSVEVSSITLCTVLITLALYPDIQQQVHQEVVDVVGQQQIKISDLPRLELTDRVIKETMRLFPPFMIYARETTAELHLDQYTIPADSTMVIFPELVHRNPK…	490	YES	gb|AGT57836.1|cytochrome P450 412a1 [Leptinotarsa decemlineata]	2e-79	0.34	0.55	Cytochrome P450	24	0.68	1373	34.59	24	0.69	5937	176.31
PstrCYP133	c45147_g1	ACCAGAAAAATTCGATCCGGAACGATTTTCGGCTAAAAATAAAGCAAACATCCCGAATTGCGCTTATATACCGTTTGGGGAAGGTCCCAGAATATGTATAGGTTTGAGGTTTGGAAAAATAAATACGTTACTTGGAATATGCTTCATAATATCCAAATATAGAGTAACATTAAACAATAAGACTCGACTACCAATTGAGTTAATAGTATCGAAATTTGTTCACACTCCAAAAGGAGGAATATGGCTTAATTTGGAAAAATTATGAATTCATTATTTATATTTAAATTTTATTAGATGTAAATGAATAATTTGTGTTTTGAAAAATCTAGCTATCTTCTAAATCTTAGTTTAAATTTAGGCGATATACTCAATTTTTTAAAAAAAA	385	PEKFDPERFSAKNKANIPNCAYIPFGEGPRICIGLRFGKINTLLGICFIISKYRVTLNNKTRLPIELIVSKFVHTPKGGIWLNLEKL	87	NO	ref|XP_008192267.1|PREDICTED: probable cytochrome P450 6a14 [Tribolium castaneum]	2e-27	0.53	0.78	Cytochrome P450	4	0.91	10	2.14	2	0.46	7	1.74
PstrCYP134	c13423_g1	ATGGAAATAAATTTACGTACGAAGCTCTTCACGATTTACCCTACTTGGATGCTTGCATAAATGAGGGTTTAAGGAAAAATTTTATAGCCGCCAATTTATCGAAATTGTGCACTGAAGATTACACCTACACTTCAACTAGTCCAAATTTCAAGCAAATGACAGTAAAGTTGAAGGCCGGCGATCGCGTGGCTATACCGGTAATGGGACTTCATCACGACCCCAAATACTTTGACGACCCGGAGAAGTTCAAACCGGAGAGATTTTTGAATAAGGAAAATATACAAAGTTTCACCCATTTGCCGTTTGGAGAGGGGCCCAGAATTTGTATAGGTCAACGTTTTGGTGTGACTCAAGTTAAAGTTGGGCTAGCGTATGTCATTCGTAACTTCCAATGCACTG…	624	MTVKLKAGDRVAIPVMGLHHDPKYFDDPEKFKPERFLNKENIQSFTHLPFGEGPRICIGQRFGVTQVKVGLAYVIRNFQCTVNSKTQLPLKFDPYFPMILAVGGLWLDFKKCE	113	NO	gb|AGT57862.1|cytochrome P450 347c1, partial [Leptinotarsa decemlineata]	6e-59	0.54	0.73	Cytochrome P450	35	3.62	35	3.26	19	1.98	32	3.5
PstrCYP135	c22570_g1	TTCTGTTGCTTTGTAGAATTCCTGATAACAACAAATTTTCGAGAACCTACTTGTTGGAATTGTTAGTTCTCCTAAACCTGTAAAATATGTTGGTGTCGTTTATAATTTTCGTTTTACTACCATTTTGTTATATCTGTTACAAAAAATATGAAGCTTCACAATTCATGAAGAATATACCATGTGTACCTGGACGAAATTTTTTATTTGGCAACTTATTGAGTATAAAGTGGGGGAAAAAATACTCTGATCTTCTAGACATCCACAATAAATTATTGGAAAAACTTGGTCCAATATTCAAAGTGTATGTATTAGCCTACGGCGAATCCCTAGTTGTTGCTGATCCAAAATTTGTGGAATATATCTTAAGCTCACAAAAACTCATTGACAAATCGACTTATC…	1702	MLVSFIIFVLLPFCYICYKKYEASQFMKNIPCVPGRNFLFGNLLSIKWGKKYSDLLDIHNKLLEKLGPIFKVYVLAYGESLVVADPKFVEYILSSQKLIDKSTYHAFLDSWIGTGLVTGGGAKWKRHRRLIAPSFHFSILRDFIDVFESVGDVFIKKLNKEVGKKSVNISPLVSLCTLDVICEATMGVKLNAQTEVSSDYINAVKTMCKIFISRLFFPVPKYLYWLTPNYYAERKAVKILHNYSDTVVRNKIKENSVVTAENYDGNDVDEKKKLAFLDHLLNINAKGEVLTTAELREEIDTVMFAGHDTVSATISFALYCLAQHPEIQVIQENGS	335	YES	ref|XP_008193267.1|PREDICTED: cytochrome P450 4c3-like [Tribolium castaneum]	3e-139	0.47	0.63	Cytochrome P450	2739	83.95	748	20.18	2621	80.78	676	21.49
PstrCYP136	c19780_g1	GGTATATAATAAGTAGTTAGGTAGTTAAAACAACGTTTATTTCAGCTCACTGATAACGAAATGACCGTTATAACAGGAGACAGTTTATTCGACAGCTTTTTGGCATTAGTTACGTTTACAATAACATTTGTAGTCTATTACAAAAGGGCGTTTAGGTATTGGAAAAACAGGGGCGTACCGTTCCCTAAGCCTACAATCCCATGGGGCAGCCTTCAGTCTTACTTCACACCGAAAATGTCCATGGGCGATGAGTTCGCGGCCATTTATCGCGAAACCCGGGAAAAAGGTTTAAAACATGTTGGTTTATTTACCATGACATCTCCACTTTACGTGCCCGTTGATGTTGAGTTGGTAAAGCGAGTTTTAATAAAAGATTTCCACTATTTTACCGACAAGGGA…	1563	MTVITGDSLFDSFLALVTFTITFVVYYKRAFRYWKNRGVPFPKPTIPWGSLQSYFTPKMSMGDEFAAIYRETREKGLKHVGLFTMTSPLYVPVDVELVKRVLIKDFHYFTDKGIYVNEKDEPIGAHLFAIGGQKWRNLRSKFTPSFTSAKMKKMYKTVINVGNAMEMHLNKKNLQDPVDIRQILCDFTISTIATCAFGLKCGDFDRPNPFADMAKRMVNRTVIDDVKFAIAVNYPNFAKAIRLTWIPALIKDFFTRIVEKTVRYREENGIVVPDFLQSMIDLKGDRGREVLGDGNSVTMEEIVAQSFVFFVAGYETSATTMSWTLFELAHNPECQDRVREEFTNILDKYNGEMTYEALNELVYLRQCIDETLRKYPPVPYLTRECVRDYKVPETEVVIE…	501	YES	gb|AJA91072.1|cytochrome P450 [Leptinotarsa decemlineata]	9e-177	0.48	0.72	Cytochrome P450	20	0.66	14	0.41	45	1.48	77	2.63
PstrCYP137	c27623_g2	TAAAATGATGTTTATATATGAAAAGTAAAGTAAATCTCAATACATTTTATTACGTTCCTTACTTAATTACAAAATTGTATGTAGTGTATCGAAACAATACAATAATCGTTTATTTCAAATCAATAAATAACACTTTAAAATTAATATTTTGTTACATTTTCTCAACTCGTACCGTCGATAGTAAAAAGTACAATCTCCAGACTTTGGTTTTTAACGCATACATACCCTCGTAATATTAATTTGACAAAAATTAACATTTGTCGATAATATGTGAATTCAAAATGATTCCGCAATTTTAATAAAGGAATACACAATAGATGCAAAAAGTTGATTAGAAATGCAAGAGATATTATGTAATCAAATCGAAACGATAAAAAACTATGAAATCATTAATTTATT…	4641	MGAVLNLENEEDKKYVSSIYKVGKILYHRFMRPWLFLNFIFYYLSPSGRLCKRLVNVLHNFTNNIIEERSNTFEKFDVPSDDQSNMYSKRRKLVFLDLLLNAKLSYGIIDDEGIKDEVNTFMFEGHDTTAKSICFTLMLLANHKNYQNEVYQEIISVLGDKNEPDINDLSELKFMERVIKESLRLYPSVPFIGRTVEEDMVVEGYFIPQDTAVNIHIFDIHRNEKHWPDPEKFDPERFLPDNCNNRHPFAFVPFSAGPRNCIGQKFALLELKAVLCGILKTFILEPVDTPQSINLVPDLTIRTADNSLKVKFVLR	315	YES	gb|AAF67724.2|insecticide resistance-associated cytochrome P450 [Diabrotica virgifera virgifera]	3e-163	0.54	0.75	Cytochrome P450	6095	137.23	6147	121.16	7625	173.87	5595	129.42
PstrCYP138	c21564_g1	CGGGCTACTTGTTGTGTGGGGACGAATATCAAGGTTGTTGATGCTGATTTTCATTGTACATATCTTATATTCATTTTATTATATAAGCAAATTTTAAATACGTGAGGATTGCAGTAAGACTGCAATATTGGTGCTGCATACTTGTCTTTTTTGGAATCATGCTGTCATTGGATACATTTGCAAGTCATGCTATTGCAGCTTTTGTTGTGCTAGTTGCGTCTTTTTACTTTTATGTTAAATACACATACAATTATTGGACGAGAAAAAACGTACCTCAATTACCTCCGGCATTTCCATTTGGAAACTTTAATGCGCTATTTTCGAAAAGTTTTTCATTTGGTCCGATTACCAAACATTACTACGACGATTTGAAGAAGGCTGGACATGCGTTTGGCGGCG…	1665	MLSLDTFASHAIAAFVVLVASFYFYVKYTYNYWTRKNVPQLPPAFPFGNFNALFSKSFSFGPITKHYYDDLKKAGHAFGGVYIGMTPHMVMVDERLGRNVLTKDFQFFVNRGLYNRPNAKTTANIFFQDNQDWKIKRPKLTVIFTTAKLKLFFNTIKQCADELEANMYKVSEGNNDVDIYENMGCYFTDVISSLVFGIEAKSFKDPDAAIRTAGRMLFTDIPIPYQLCLFLVIAYPNIAKILRVPPMPLEVENFFLKLVPETMEYRKKNKIYRNDLLQLLIDLEESGSIISNDIIAETFNFFIAGFETSTTVSTYLLYELAKRKDIQEKIRKEVNEVLKKYNGEFTYDAMQELPYMTQTIDEAMRKYPPLATLTRVCASDYQIPGTDVIIEKGTPVIIP…	497	YES	gb|AAZ94270.1|cytochrome P450 [Leptinotarsa decemlineata]	8e-140	0.43	0.64	Cytochrome P450	2248.01	68.55	3348.04	90.29	1972.14	60.48	3462.5	110.04
PstrCYP139	c29708_g1	TGTGTCGCTGCAAGATTGGGAATGATCCAAAGCAATCTGACTGTAGTCGCAGTCATCGAAAATTACGAAATTTCGCTAAGTCCGAAGACTCCAGACACACTGGAAATGTGTGAAAATTCATTTACTCTTAGCTTCAAAAATGAAATTTTTCTTAATTTTAAGAAAATTCAAAATTGAGTTGTATTATAGGTTGTACCTATTACACCAATTTTTAACACAACACATTTTTGTTAAAATAAGTAGTTTTTACCTACCTTTTTGTACTTTTATGACTTTTTAATATACTTTATGGATATTGAGATCTGA	306	MIQSNLTVVAVIENYEISLSPKTPDTLEMCENSFTLSFKNEIFLNFKKIQN	51	NO	gb|AID61414.1|cytochrome P450 [Calliphora stygia]	2e-05	0.4	0.64	Cytochrome P450	1	0.38	0	0	0	0	2	0.86
PstrCYP140	c22660_g1	AAAAACGCGGTGTCTACTCGCCCGGCGGAGCGAAACTTTTCTTCAGCCACTTCGCAGACGTAGCTCTGATGAGAACCACATCAGCCGAATGGATGAAAAAGTTCTACGATCAAATAGATAGGGACTACATCGGCGTGTACATATTCGGCGATCCCTACCTGATAATCAAGGACTCCAGTCTGCTGAAGTCGGTCCTGATCAAAGATTTCAACTATTTCATGGACAGGAACGTGACTCCGGGCGGGCACGAGCGCTACTCCCCGTACATGATGTTCTTCCAGAAAGGCGCCACCTGGAAGGTCAACAGACAGAGGATAACACCGGCCTTGACCAGCGGCAAATTGAGATCCATGTTTCCTTTGTTCGTGGAATCCTCGCAGGAAATGGTCAACTATCTCG…	613	LMRTTSAEWMKKFYDQIDRDYIGVYIFGDPYLIIKDSSLLKSVLIKDFNYFMDRNVTPGGHERYSPYMMFFQKGATWKVNRQRITPALTSGKLRSMFPLFVESSQEMVNYLERNQTVLEARDMVARYTTDVISKTAFGINPHSFDGENSKFTVNRRELFGFSWRNAFAQSLCFFKPDWVPIL	182	NO	ref|XP_970633.1|PREDICTED: cytochrome P450 6k1 [Tribolium castaneum]	8e-41	0.39	0.59	Cytochrome P450	17	2.02	14	1.58	10	1.35	16	1.95
PstrCYP141	c24475_g1	GGAACAACTTGATTTAGTACTTCCACAAGTACCTAAGGTTCTAATTGTCTTGGTTTAATTGTTATATAGGATGATAATCTGGCTCTCAGCGACGGTATTAGTATTAATAATAATCCAGTTTTACTGGTCCAGACGACATCTTTATGCAGCTGCTGCAAACATGAAAGGTCCCAAAGGTTTGCCTATATTAGGGAACGCATTAGCCTTTTTTTGCCGCTCAGAAGATATACTAGATAGAATCAAGTTCATATTCGAGTATATCGACAACGAACCCTCTAGAGTCTGGTTGGGTCCGTACCTTCTTATATCGTTGAAAAATCCCGTGCTTTTAGAGAAAATTATGTCGTCGCAAAAATTTGCCTACAAACACGAATTGTACGTATTTCTGGAGAAATTTGC…	1601	MIIWLSATVLVLIIIQFYWSRRHLYAAAANMKGPKGLPILGNALAFFCRSEDILDRIKFIFEYIDNEPSRVWLGPYLLISLKNPVLLEKIMSSQKFAYKHELYVFLEKFAGDGLISASGLKPNYKVHRRIIQPMFDLKFVTKAMPIIHAHINICMKKFSEHVHKDFFDVEKIIGLCSIDIIADIVMGKKANLQQKGNTGFCKVKELLNIGFTRMVKVWLHPDFIYNWHPLKREQDDSLASVKGFIKEAIGDSKVRRKLEKPDNEFVPVVDTFCEFSDKNPNIFTEEDLVNHLVTLLSASEDTFSIISSFTLLCFGMYPDYQNKAYEEIKTVIGEENRELSVEDIYKLTYLDMCIKDVMRLFPIAPVILRRTIEDYQLDKWVIPKGAAIAVPIFFLHRDP…	492	YES	ref|XP_008204170.1|PREDICTED: cytochrome P450 4C1 isoform X2 [Nasonia vitripennis]	7e-99	0.35	0.57	Cytochrome P450	105	3.35	13	0.37	181	5.8	5	0.17
PstrCYP142	c19743_g1	ATGAAAATGATGTTTTCCACGATGAGAGCCTGCACCACGGGCCTAGCGAGCATCCTCGACGAGCACACCAAATCCCACGAACCCGTAAACATCAAAGACGTATTCGCCAGATTCACCACCGACATCATAGGCTCTGTAGCCTTCGGAATCGATTGCAACAGCCTAAAGGACCCCGACTCGGATTTCCGAAGGTTCGGCAGGAAAATGTTCCTCCTGCCGAAGAAAACCCCCAAAGACCTGCTCGAGATTTTCCTCTCGCGAAAACTCCTGAGCAAACTGGGCGTGCGGAACAAACGCACGCCGCAGGACGTGGAGGATTTCTTCATGGACATCGTCCGCTCGACGGTGAATTACCGGGAAAGCGGGCGAGTTTTCCGGCCGGACGTGCTACATTTGCTG…	1193	MKMMFSTMRACTTGLASILDEHTKSHEPVNIKDVFARFTTDIIGSVAFGIDCNSLKDPDSDFRRFGRKMFLLPKKTPKDLLEIFLSRKLLSKLGVRNKRTPQDVEDFFMDIVRSTVNYRESGRVFRPDVLHLLLQLKNRGRVADDEKILPDAGEKPADSMTIEELAAQCFIFFAAGFETSSTTMTFAVLELSLNQDVQERLREEIVKVLKSHGDEITYEAIMEMDYLDKVIQETLRKYPPVAVIPRQCCKDYKIPDTNVTLEAGTFIIIPVNAIHHDPDYYPEPEKFDPERFDEENKAKRPPMTFLAFGDGPRICIGARFGLLQAKVGLVAILKNFKFTLNDEKTKMPFEFDAHATITSVKGDVWMDVTRLEEIN	375	YES	ref|XP_975569.1|PREDICTED: probable cytochrome P450 6a14 [Tribolium castaneum]	9e-149	0.58	0.73	Cytochrome P450	161	7.22	727	28.93	111	5	450	21.09
PstrCYP143	c43700_g1	TTTGCTTAGGCCAACGTTTTGGAGTTCTTCAGATTAAAGTTGGAGTCGCGTACATTATCAAGCATTATCAATTGTCTGTAAATTCTAAAACCCAACTTCCCTTAAAGTTCAATCCATTTTATTTAATGCCTGATGCAATTGGAGGGCTGTGGATTGATTTTGCTAAAATTAATTAATTCGTTTATTAACTTTATAGTAACTGCAAAAGATATTCAACTTTTAAA	224	CLGQRFGVLQIKVGVAYIIKHYQLSVNSKTQLPLKFNPFYLMPDAIGGLWIDFAKI	56	NO	gb|AGT57862.1|cytochrome P450 347c1, partial [Leptinotarsa decemlineata]	6e-18	0.61	0.83	Cytochrome P450	0	0	0	0	0	0	0	0
PstrEST1	c22504_g1	TAAATTGTAGCAATTGGAAATATTAATACACATTTCTTAAAAAATGATCGGCATTATTTTCTTATCTTACATCACTTCTGTGCTTTGCGCAGGTGGACCGAAGGTTACTCTTCCTGATGGTCCCATCGAAGGACTCTTGGTAAAAACCCTAAGGAATAAACTCGATTGCTACTCTTATATAGGTATCCCGTACGCTGCGCCACCTGTCGGTAAACTCAGATTCCAGGCGCCACAACCGGTTGCACCATGGAAGAACACCTTCATGGCTACCGATAACAAGAAAATCTGCTGGCAAATAAGCTCTAAAGTTCATTTACCACAAGACGAGGATTGCTTGACTCTCAATGTATACACACCAGCGAAACCTGGCGAGAGCAAGGGTTTACCGGTAATCGTATC…	1714	MIGIIFLSYITSVLCAGGPKVTLPDGPIEGLLVKTLRNKLDCYSYIGIPYAAPPVGKLRFQAPQPVAPWKNTFMATDNKKICWQISSKVHLPQDEDCLTLNVYTPAKPGESKGLPVIVSIYGGSFTHGFASVGPNAGSNYVEAGVILVTFNYRVGPFGFLSTGDEVIRGNMGIKDQLHALKWVQRNIHLFGGDPQKVTIHGQSAGSASVTYHILSPASKGLFRAAIANSGSAIDNWANINGSALHIARGVARTIKSSMGSNSTPRQIYDLLMSVDAETIHSTGKYYAGFAPVVEAEHDGAFITESMYELVKTGRFSRVPIMIGFNSEEYISLAANPAAVASLAKKYDDNPITLVPADMNADPNLKSKIGSTIKAIYTGGASFAESGGAPVRVRSDDAFI…	539	YES	gb|AIY68364.1|esterase [Leptinotarsa decemlineata]	0	0.56	0.71	COesterase	151	4.46	2333	60.88	58	1.72	1046	32.17
PstrEST2	c25884_g1	TTTATTTCCTTCCTAATCTGTTAGTAACAGTAACTTAAAACTAATTCACTTTTAACTTACCAATAATACTTTAAAATTCAAATGAAGTGGACTGTGTTAATTTGTTTATGCTTGAGTACTCCAGTTTTCAACGCTGAGTACCCTCAAGTCCGAATAAGCGATGGTATTCTGAATGGGGCTTTCATGACCACAAGGAATAATAGAAAAATTAGTGGTTTTACGAAAATTCCTTACGCTAAACCTCCTGTTGGAAAACTAAGATTTGAAGCTCCGGTACCGAATGATCCATGGGTAGAAGAGAGAAATGCTACAGGAGTTCACGCCGAATGTCCTCAAAATGATATTTTCGCATTTAATGAAATTAAAGGAGAGGAAGATTGTTTATATTTAAATGTTTAT…	1960	MKWTVLICLCLSTPVFNAEYPQVRISDGILNGAFMTTRNNRKISGFTKIPYAKPPVGKLRFEAPVPNDPWVEERNATGVHAECPQNDIFAFNEIKGEEDCLYLNVYTPKLSDFENGLLPVMFWIHGGALLCGSGNLKYYGPDVLLDKDIVLVSINYRLGPLGYAATGDDVVPGNNGFKDQTMALKWVKKNIAKFGGNPDQITIFGQSAGGGSTNIHLVSPLSRGLFSRSISQSGSSMCPWLLSVNDQTIKNTHKLAKDFNCPTDSSRNMVDCLKNVDFQKIIEQAKSYVVWDYDPVIPFRPVIEPKSTKNPFLTDRPIDIIKSGEAMDVDVILGFTSNDGGFKVAGFDNKMVKEFSEQFDEIAPVSLLYYYEKDSKTLTNKIKEMYFPNKPINNSLKEI…	556	YES	gb|AIY68341.1|putative pheromone esterase, partial [Leptinotarsa decemlineata]	0	53%	0.72	COesterase	78	2.23	16	0.42	87	2.56	9	0.36
PstrEST3	c25069_g1	GTTTTCCTGGACATTTATGCAGTTATTAATTAAATTTTCTACTTAATTACATATTTTCTTGAAGCATAGAAAAATGCTGCTTCCTAATCAATTTAAAATTAACGTTTTGCATAAAATGAGATTTTAATCTTCACAGTATGTAACATCGTATATTAGTATGCCGAATGTCAATTAAATTGAAAATAAATTTTATTAATATTGCCCATTGCTCTGTAATTGATCGTAAATTGTACGGGAAGCTTCTTAACCTTAGTATAAATAACGATGAAAAAAATAATAACAGTTGTAGTAACAAGGTAATTATTAGACAAACGAATGGTATATTTTCGGTGTTCTGTGAATGAATTGAACGTCAATCGGTAGTTCGATTTTCAACGGTTCGGTTGTCAAAAAATAAAC…	2160	MRFDIILAIFYTFTTVKCDDETPAILEIPQGKMQGDFRESYGGRIYTAFEGIPYAKPPVGDLRFAQPQIPEKWDGILRANRTYSCLCYFFIPGLRGIKGSEDCLYVYVYVPLKKITGEENLDVVVHIHGGAFMIGAPSYMAGPNYLMDKDVVYVSFNYRLAIMGFLSTEDDVVSGNNGLKDQTMALRWIKENIKYFGGNPDSVTLTGMSAGSASVHLHYFSPLSRGLFHRGLSQSGTALQSWAIVEKPLEKAKTVANALACPTNSTETMVDCMRQKGANDVINAMRTLLLYFDSVPLIIFGPVIEHGKDPFLPDSPYKMLKEGNVYDVPWIASNVKDEGLFPSAFFVMNNLMGEIEAKWNDIMPYLLDLHDTVDESDLMDVLMKIKAFYYEGEPVSDDN…	552	YES	gb|AIY68326.1|putative pheromone esterase [Leptinotarsa decemlineata]	0	0.56	0.75	COesterase	3798	86.74	1400	28.22	3631	83.39	1426	33.89
PstrEST4	c26609_g1	TTTAAGGTTTGTCAAGAAGACGAATAAAATATTTAATATAGCTTTCGTGATTCAATTTAGCGCGAGCATAGTATGCATTTGCATAGCAAACATGATGCTAGTGCAATCAACTGGGAATCAGTTGTACACGCCAGTCGTATTCATGGTGTCTTATCTGAACGAATTGCTAATTTATTGCTTTACCAGCAACATGTTAAGTTATGAGGCGGAATTGTTGCCAGAGTTTATTTACCGATCGAACTGGAAAAGTTTAGAAAATAAAGAAACGAGAAGAGATGTCATGTTTCTTTTAATGCACTCTCAAAGACCCCTGCAAATGACGGTTATGAGCCTTTACGAAGTAAATATGACGTCTTATTTAAAGATAATAAGACTTTCGTTTTCATTTTACACATTTTT…	2813	MRDQVAALKWVRRNIEHFGGDPDSITILGYSAGAWSVVLHMVSPMSRGLFHRAISMSGSAVGAWQIPHNQTNIAKKQARIMGCPDDTSENIIKCLKTKSAEELGDSLPKFAEFGTDPVLIWSPVIEPDLGQTRFLEDHPIRLIATKKFQQVPFICGRTTEEFNYFALNILQNKTLTKEMNDDFERVAPISFVYERDTEFSKNISRAIKKFYFKDRPIDWSQEQALKNVYEDAIVGFQMHRAARLISEFNESPVYYYKFSYPGRYSHLYKSGSNNTIPYGVVHHDDLIYLFYISVLFPRFKECSPKEVEMVTKLTTLYANFAKTGNPTPVSSEILENTTWEPYTPKDKKYLDIGKTLTMKQKLLENRFSFWEKNYPVSMYLEEGNTH	386	YES	gb|AIY68330.1|putative integument esterase [Leptinotarsa decemlineata]	0	0.61	0.79	Coesterase	1082	18.96	1272	19.62	859	15.14	1097	19.94
PstrEST5	c23144_g1	AAAAATATAATCTTATTACATTCCATTTGTTTTAATTAAATTACCTACTTTGTATTAAAATGGAAAAATTTTTGTTGCTATTGTGTTGTTTTTCTGCAGTGTTTGGGGATGGTACAATAGTGCAATTACCCAATGGAAAAATTCAAGGCAAAATCGCTTATACCTACATCAATAAAATCAAATTTTGGGCATTTCAAGGTATACCATACGCAGCTCCACCAGTGGGTAAAAACAGATTTCAGCCACCACAACCTGTTGACAACTGGAATGGTACTCGTGCTGCAACCCATTCACCAATATGCTACCAAACTGGTTTAAACCACAAAGATTCTGGAGAAGATTGTTTGTACCTCCACGTATACACACCAAAGGAACCTGGTACTAACTCGTCCTTACCAG…	666	MIMSYAVAHRFKQINVQLKLSIKKKHDSTIYWSKIREQYTQTAILCQKVNKKLSGIILVSMGANMYFIVTQLYKGLVTRKTIVDQCYFIYSFSVLVLRTVSVIMHGSMVFSQSKKPLSYLVSIKNEAFNNETKRFIMQVYTMDTFLSGGEYF	152	NO	gb|AIY68356.1| esterase [Leptinotarsa decemlineata]	5e-90	0.67	0.82	Aes	17	1.6	342	29	5	0.47	178	17.73
PstrEST6	c26937_g2	AATAGTTTTCGCGCAAATTCGGAGAAGAAATGTATCGAATATTACTCTTCTTCACCCTATTCGCTCTGTCTTCGGGCGACGAACGGGGCCCCAGGGTGAAGAGAATCGTAGGAGGCGAGCCCGCGATGGAGCCGCCCCTGGACGACCCCACGATCTTCACCAATTTCGCCGGAAAAGCCGCCAAAATCCAGGGCGTCCGCGACTTTCCCCACTACGTTTTCAAAGGGATCAAATACGCTTACCCGCCTACAGGAAAAAATCGATTCAACAGACCTCGCGAAAGGCTGGTTAAAGGTCTAGTAAACGCCACTGCATTCGCCCCCCCTTGCATTCAACTCCGCCCCGGCACCGGACAGATCATAGGAAGCGAAGACTGCTTAGCCCTTAACGTTTTCACCC…	4852	MYRILLFFTLFALSSGDERGPRVKRIVGGEPAMEPPLDDPTIFTNFAGKAAKIQGVRDFPHYVFKGIKYAYPPTGKNRFNRPRERLVKGLVNATAFAPPCIQLRPGTGQIIGSEDCLALNVFTPELPTGTEGLPVVVWIHGGGFRYGSASQYGVRHLVGKRLVVVTIQYRLGSLGFLSSGTKHLPGNVALWDMALAVQWIRNYIGFFGGNPYKIVVMGHGTGASSVLMVALSKIAKGITGVVAMSGTAVSNWATDNTPQHTAKDVADENGCPTVDPLTMVKCLQSLPPESIIKGDSKVEFSRLRGNGFMGGLGGGLGSAPVTEGRNDGRSLPGLVQEDALDEMDKGEHPKVPLLTGICKDETRRAVKGQIREKVIEKIQKVPDFLQNDLVGKLKQAIPV…	890	YES	gb|AIY68335.1|esterase, partial [Leptinotarsa decemlineata]	0	0.62	0.78	Aes	2536	24.49	7865	66.79	2711	26.32	5061	50.7
PstrEST7	c27043_g3	ATCCATATGTCCTTATTTCTTATCGTCGCTTGAAAATTAATTAGGTATATTTATTAAAATTAACCTGTAATTTACACGGCGTTTATTACAGTAGGATTTTGTTTTGAACCAAAACTGCAACATAAACCGGAATATAAAGCTCACGAAGTTAATATGAGACTCACAGCAATAATATTTTGCTTCTTCTTCGGTTTGCTGTTATTATGTGTGATAGTGATTGCATCGATTTACACTGAACAATATCCACAAGTCCAAATTAGCGACGGCATTTTGAACGGAGCTTATTTAACAACGAGGAATGATAGGAAAATTTCTGGATTTACGGGCATCCCGTTCGCCAAACCGCCTGTAGGGGATCTAAGATTTCAAGCTCCTGTACCGAATGATCCTTGGACAGAT…	567	LQHKPEYKAHEVNMRLTAIIFCFFFGLLLLCVIVIASIYTEQYPQVQISDGILNGAYLTTRNDRKISGFTGIPFAKPPVGDLRFQAPVPNDPWTDERNAVETPPECPQRNFLMPDLMTGEEDCLYLNVYTPKLSNFETELLPVMFWIHGGG	151	NO	gb|AIY68341.1|putative pheromone esterase, partial [Leptinotarsa decemlineata]	1e-35	0.59	0.71	Coesterase	6	0.71	1	0.11	11	1.32	2	0.25
PstrEST8	c33226_g1	GATTCCGATGAACCGGACTTTGGCGGAAATTTGTTCCTACGATTTCAGCACGCCGCCCTATATCGATGCAGATCTGTTCATGCGAGTATCGCGCCGATTCGTGCGCAAGTTGAATATGAAGCACCCGCAAGTTACAGAACGCGATCCAGACTCGCTGTATCCGGCGACACCGAGTGATCGTCTGAATTACATCAGAATCCTAGACTCGGCTCTCTCGTGTTTGTTACAGACGGAGGTCTGTATAGCTCAGCCGGAGAGTTCTGAGGAGCTGC	272	MNRTLAEICSYDFSTPPYIDADLFMRVSRRFVRKLNMKHPQVTERDPDSLYPATPSDRLNYIRILDSALSCLLQTEVCIAQPESSEEL	88	NO	ref|XP_011130045.1|esterase, partial [Gregarina niphandrodes]	2e-24	56%)	0.76	Esterase_lipase	0	0	3	1.61	0	0	1	0.62
PstrEST9	c24062_g1	GGTGTTATTTATAGCCAGTTGTGAAGTGGTAAATATGAAAATTGGTTGTTTTTTGGTGCTGGTGTTTATAATTTCTATAAACGCTCAGTTGGTTACCATTCCAAATGGCACCATCCAAGGCAGGATCGAGTACTCCAAGCGAGGGATATCCTTCTACTCCTTCCAGCAAATACCCTACGGAAAAGCCGCCAGATTCCAACCCCCAGGACCAGCAGAGCCTTGGGAAGGAATCCTAAACGCCACCAGCAACACCATAGTGTGCTACAGCCAAGGTCTAGCCGAGAAGCCTCTGATAGAAAGCGAAGATTGCCTCGTACTCAACATTTACACCCCCAAGCCGCCATCAATCAACAATTCCCTGCCGGTGGTGTACGCCATGCACGGCGGCGGATTCGTGGT…	1728	MKIGCFLVLVFIISINAQLVTIPNGTIQGRIEYSKRGISFYSFQQIPYGKAARFQPPGPAEPWEGILNATSNTIVCYSQGLAEKPLIESEDCLVLNIYTPKPPSINNSLPVVYAMHGGGFVVGSGVFDVMGPHYWMEHDVVVVTINYRLGALGFLSTEDTVIPGNYGLKDQQLGLRWVQENIRYFGGDPRRVTIFGESAGSASVAYQLLGKNSEGLFRGGIALSGSALSPWSYQRNARKYAYQVASFLNASFDDSSTSEEIRELLLRSTPEQIRAASWKLPKIADEMMEGYIFSVVIEPEHDGAFLDEPMYVKIERGGASRVPLIIGMCSEESIWGAHDLVAFKAQLKTYDDNVTLFVNDNMHLTEESTRIEAGKAIRSVYTAGLIQDDIAHGVKFFSD…	547	YES	gb|AIY68333.1|esterase, partial [Leptinotarsa decemlineata]	0	0.5	0.69	Aes	208	6.08	3299	85.3	99	2.91	1668	50.83
PstrEST10	c21091_g1	TTCCTGAATGAAGGTACTAAAACCTTCGATGATAACCTCCTACTTTTGTACAACGAAAATATGCACCTGACCGATGAAAGAAAGCAGTTGGCTGCTGCGAGGGCTATTAAGAGGATATACACTAACGAATCGTTTTACGAGCATCCGGGAAAATTGATTCAATTTCGCAGTGATGAAGGCTTCGGATTGCCGGGGTGGAAACACGCGAAAATGCAGTCGGAGTTCAGCGATGTTTTCTATTATCAATTTTCTTATATGGGAAGTATACCGCCTCCTAGACCGAATATACCAGAGGCAAATCGAGTAGGCCACGGTGACGAAAACTACTACATGTGGGTATTTAATAACAACTCTAATTTAAACGATTATCCTCAAAGTGATATAATCACGAGTGAACGA…	635	MHLTDERKQLAAARAIKRIYTNESFYEHPGKLIQFRSDEGFGLPGWKHAKMQSEFSDVFYYQFSYMGSIPPPRPNIPEANRVGHGDENYYMWVFNNNSNLNDYPQSDIITSERLRTLFTNFAKYLDPTFDRKDVLGVNSWEKVEPCTFNYLNINETLKVQTNLKQDIFEDWEKVYGKFAVEPLDTY	85	NO	gb|AIY68354.1|esterase [Leptinotarsa decemlineata]	3e-49	0.45	0.63	Aes	4	0.4	6	0.55	7	0.71	3	0.32
PstrEST11	c27403_g1	TAATGATAGGTAAAAATAATGAAGAACCTAGTGGATTAATGGTCTTACGCCACTGTGTTGGTTTGTATTCAAAATAGTGACATTTTTTTGAAAATAATAACAAATGTGCACTTGTAGTTGCATATACATATTTTTAAGTCACGTACGAATCAATTATTTATGAAGACTGTAAAAATTATCTTAAAGAGTTACGCAAATAATATATTATAAATAGAATATGAAAAATATGAGCAGTGATTCACATTCTCATTAAACCTGTACTGTATTAGATATGTAAATATTACATAATAATACAGGTAATAATTACCCAAATTTAAGCTAATTAGGCTACCATTGGCCATCCAATCTATGAATAATAAATTATTAATAACAACCAGGAAGCCTATCTTTCTAAAATTT…	2227	MDYDVIFVTPNYRLGVFGLLATSDGVIPGNRSLKDLLMAIRWVHKNIHRFGGDKDRLTVMGASSGAISAGYLQLSPLTKGLVRGYIMGGGSPFAMMGFQSQPDHYAFKLARTLDGNFQSNDTKDVLDLLMRARAEDILFAPVINDYYNLTLAAGLVWQPTIEPKSYENAFISEPMVEAMTKGHFQQVPLLMGTVDEEAFNLLPTLSFLMEEATKYDTGVKSLLHPDLHVPAELAKEANQLYKSVYTNGTLRDNSRQFIQLLGEDTISTPTIHYAVLASKYTPVYFWQFRYRGLMGRGYPIVKRAGHAEQILYLFGGVSGMRGDSRDYPEDDQITVSRMLTIWTNFAKYGNPTPKPLEGITWPRFEEDSMEFVDINDNLTIQNNPKKYRDVRKVIEKYSR…	405	YES	gb|AIY68362.1|esterase [Leptinotarsa decemlineata]	4e-161	0.46	0.62	Coesterase	30	0.86	136	3.08	29	0.8	85	2.36
PstrEST12	c23782_g1	GCGTGAAATAATCATTATGTTTCAAGTCCCATGTATTATTTGTTTCATAAAAAAAATGTAATCAGGTCCTGTATTAATGAACACCTGTTTCGACACCTGCAATTATATAAATACTACAATAAATTTTACAACTCATTTTTAGAGTTTTTCAGCTACATTTTTAACCGGTACAATTTCCTAACATGGTCCGTATTTACAGTACCGAAGTCCACAATATCGTGTACTCCAACACTCTGGTAATTAAACTATTTATTAGTTTGTTGCTATTGGCATCATCAATAAAATTAATTTTTATATCTAATCCATCAATTCTATCTTGAAAAGATAAATCCCAACGAACAGAAAGTATAAAAACCCACCAGTTTTAATAGCACACGCCAGCAATTATATCAGAATGCT…	2623	MLALNVLILVLLGVVSSSDLDIELAEAGTIVVETSNGAVRGSYGVRNHVDSKILYWFRSIPFAEPPVGARRFEPPVPKENWSGILDTRSKPPICIQGSSNVTGSEDCLYLKIFSNKQPKATNKLPVLVWIYGGAYWSGHADFDDHSPDFLLHEDVIVVGIHYRVGFMGFFSLGDEVVPGNNGIRDQVLALKWIKENIRNFGGDPDNIAIWGQSAGAASVAYLLQIEETKGLFSKAILNSGSSLSPWALARRAPIVSRAIAKELDINNKDSKEILRKLKEVNIETLQQVASSKMTSEVISKNPLQGIAFAPVEEPDHENAIITEGSYEKLQNGQFHNVPIMSGYTSLEGYIDKLAGILRLWLLKYDLNHSLLTPEDLNASGPITRQILGGNIKNRYFGAR…	556	YES	gb|AIY68369.1|esterase [Leptinotarsa decemlineata]	0	0.53	0.69	Aes	746	13.8	23519	383.46	201	3.74	17498	336.43
PstrEST13	c25371_g1	TTCTGAGGAGCTGCGGACGGCTCTGTTGCAATGTATCCGCGAGCTAGTCGCGAGTTTGTTGATCTATACTCCGGCGCTGGTCGGTATATATCTGCGCGACAAAGGGTTCGCGTCTTGTGCAGCGGAGATCTCAGAGAAAATCGCAGCGCTCGCTCGCACCAACGCTCCTAAGTGCATGGTGACCAGCTCGGTGGCCTGCCTCTACACAGACCCGCAGATGCCGCGCTCTCGATTTCTGAGCTTCTGTTTGGAGCGGCTGATGAATCAGGAGCCGCTTGATCGGCGGGCGACGTCCTACACGTTGCTGCATAAAACGTATTTAGCGAACAATCAAAACGCGAAGCTGACTTTGCCAGATGAGTCGGGCCTTCCGCCGTTCAGCGTTGACGAGATCATTGC…	4176	MLETPLVSVAEARDFLLSLSEAEDSPVELTRVDDAMVVQLYQETLGRRGAGKILHKFEHTFGSVPCIVAQNTLRPRLVFLLLHGFASSPLHLFPVIERFHNVASGDPAREGVAWILPCGPISVSSVDTDCVYQERAPGAPPLLVDSNLYCWWELSSALKSHGTVRQLLRMIKNKVFSPVDVAKALTSLTALIRTLSQVYEVPFARIFVGGFSQGATMASKCLLNWPGSPLGGAILLAGGPCRTAQEPRSGSPRAGAIFMAHGLRDSVIPYALGRLLRRKLIARGYTDTEFFPFHGGHEIPDEVLVKLRDWLLARRLTRPASVEVVPETINWTHLPTREAQFFAQLWLKLPGLRRCLVVPATGFVTGAAPDESALMRQITGYDNIDSYMVSQPDRRQYFR…	434	YES	ref|XP_011130045.1|esterase, partial [Gregarina niphandrodes]	2e-45	0.44	0.67	Esterase_lipase	31	0.36	210	2.11	59	0.67	100	1.19
PstrEST14	c21684_g2	ATGGATAGCATGAAATCAGGTATATTTCATATGAAGAATTTTCTTATTGAAGATGACAACATTGGCAACATTGAATTATTCTGGCAACAACCTTGGTGAAACCAAATTCAAATTTTTATTCGAGCAGCTTATGTACCTATGTTTATTATTTAATCCAAAGATAAATAGATATAATACTAAAGTATTTACAGTACTGTGTCTAAAATTCTAAAAACCAGTCGTTAATTAAATGCAGGAGGTCAATGTTAATTCATTATAGTCCAGACAAAATCAAGAGAACATTGATCAAACGCGCTAAATTGGTCAATTAGCCAGTCGTCCTCGATTCGAGTAGAATTTCACCGCGCTATATAAAACATTTCGATCCCACTTTTTACGGTCAAATCTGTATATAACATT…	2392	MKHTLWICLCLFVPVFTAEYPQVKISDGVLNGGFLTTRNSRKFSGFQGIPFAKPPVGQLRFRAPEPNEPWSDERNATAVHPECPQRDVYRRSPIISGEEDCLYLNVYTPKLNDFETDLLPVMIWFHGGGLLCGGGNSYWYGPDILLDRDVVLVTTNYRLGPLGFLATGDDIVPGNNGLKDQNMAIKWVNKNIRKFGGDPKKITLFGESAGGVSSNYHMISPLSKGLFNNAILQSGTTLCGWALSENDETIKNTHKLAKALNCPTESSQDMVECLRKVDARTFVELDEIFKFWDYDPMIPFKPVIEPKSTKNPFLPDHPLNIIKSGKSMDVPIIIGVTSDDGGLKTSGYKNANLLEEFAEKFDEIVPVSLFYDRTEKEYQKMTNKIKKFYFSGKKIQDSI…	564	YES	gb|AIY68341.1|putative pheromone esterase, partial [Leptinotarsa decemlineata]	0	0.65	0.79	Coesterase	6807	139.09	2097	37.79	7415	152.36	1980	42.08
PstrEST15	c27657_g1	AAATTGTCCGATACTTTTGCATTCCAATTTTAATATTGAATTATCGTGATATTTAACAAGATGTTGACGTTGAAAATTTGGTTTTTTGTTATTTGTGCCGTTTCATCGAAAGGGCAAGATGTGTTCGTGAAAATTCCTAATGGCTTGATAAAAGGAAGAACGGAGTATTCATTGAGAAAAATCTCTTTCCATGCTTTCCAGCAAATACCCTTCGGTAAACCACCGATTGGAGATTTACGTTTTGCGGATCCCGTACCTGCGGAAAAATGGGAAGGTGTTCTGGATGCCACAAATAATACTAAAATGTGTTTTCAGCAGAGCAATATGTACAGAATACCAAATTTTAAAGAACTGGAAACCGAAGATTGCTTGTACTTGAACGTTTACAGACCTACGTAC…	1784	MLTLKIWFFVICAVSSKGQDVFVKIPNGLIKGRTEYSLRKISFHAFQQIPFGKPPIGDLRFADPVPAEKWEGVLDATNNTKMCFQQSNMYRIPNFKELETEDCLYLNVYRPTYASQNASLPVMFYIYGGGFVNGAGNFDFFGPHYLMENGVIVVTSNYRVGPFGFLSTGDETISGNFGLKDQLLALRWVRDNIEYFGGDPSKVTIFGQSAGAASVTYHLMSDKSTGLFRAAIAQSGSILCSWAYQRDHTNMAYQLATKVNPDFDKSSDSSKLLALLRNAPASDINDAASSFRQTVDNEQIIQGFWFTPTIEPEHKDAFITGNMYAAIESGGMNRVPLMIGITSEEAIARAADVKFQSRVHQYENDLRRLVNNNMHLTDLSLKRKVGEAIRRIYTDGLLQ…	559	YES	gb|AIY68354.1|esterase, partial [Leptinotarsa decemlineata]	0	0.56	0.69	Aes	138	3.89	902	22.5	64	1.82	443	13.02
PstrEST16	c28416_g2	TGCAACTTTTAAATTAATCTCAATTTTTGTGAGCTTCCTTAACTTTTGTGGAGCAGTATATTTAACTTACGACAATTTTAATTTAATAATAACCCGAAGGTACTGAAGTGTATTGACACAGAGTAGAAAAAGTAGTGTAAGAGTAGTGTTGTCAACTCTGTGGTATTGAGAACCCTACCCGACACTAGCATTCCTAACGGATTTTCCGTGAACCTTCGAACTAAAGTCACAAGAAGCGCAACACTTCCTATAATACAAAATAATCAGAGCTTCCAGACCTACTAAATAATAAACGGCAAAATACAATAGTGTATCGCAAAAATGGGATAAAGCTTATAAATAAAATTTAAACACCTACAAAAGTACTCGTATTATGTAGAAAGTAATTCAACCGTGAAA…	3084	MEGPVVETIEGQLRGCVRKNLDGEEFYCFLGVPYAQPPIGNLRFKDPQPLKPWTGIKDATKEGQRFYQKDNMAMSKTVCGTEDGLHLNVFTKKPIPTGSKNPVMVWIHGGGFKEGRNNTDIYGPEFLMLENVVLVTINYRLGILGSLKLNDPSLEVHGNTNLKDQVAALEWVRRNIGKFGGDAENVTIFGESAGGASVHYLTLSPVAEGLFHKAIMQSGVVLNRWAYCHESYLEELKMTAGKSDASEADFLAYLRELTVEEVFELQEKIDVPIKGQFSPIQERPHPAAFLTKNPLHLVLHEHNNKVPILMGYCSNEFLIGKALQQIAEQEKLDELQKLFSMEFVLSNLLHDVETSIVEKFIERMKKIYGESEADQYQFLSDAYFAKGILHCAGKYASGD…	528	YES	gb|AIY68377.1|putative alpha-esterase [Leptinotarsa decemlineata]	2e-145	0.46	0.64	Aes	876.59	13.63	1180.68	16.17	670.1	10.48	807.76	13.05
PstrEST17	c27863_g1	ATTATTATTGAGTGCTATTATTTAAAAAAATGTGGCGTTATTCTTTTTATTTGCTTTATATTAGTCAATAAATATTTATTAATTAGCTTATATACTCGTTTTTCGAGTGCATAAATTCAAATTTTCGCACCAATTCGATGTAATTGCTCATACACAATGCGGATTTCCACCATCACTATAATATCTCTATATTTCTGTTATAGTGAAAGTTTATCGTTCGTAGAAGAATCGGAACAGAATGTTAATTTACAAGTCGCCACGGAAAATGGAATTGTGCAAGGTTACCAGCGAACGACGGATATTGGAAAGCCTTTTGTAGCCTTCGAAGGGATTCCTTATGCACAACCTCCGCTAAAGAATTTGAGATTTAGGGCTCCCCAAAACCCTACTCCATGGAAT…	2132	MRISTITIISLYFCYSESLSFVEESEQNVNLQVATENGIVQGYQRTTDIGKPFVAFEGIPYAQPPLKNLRFRAPQNPTPWNGVLNATQQSSNCFELRLRYLTINLAGKEDCLYLNVYTPKTTSKKPKLFNRDNLNLLPVIVWVYGGGFVEGSADFYGSKFLLDKNVVVVTFNYRLGALGFLSTGDSASPGNYGLKDQNAVLRWVNKNIRQFGGDPAKVTLSGQSAGSSSVIFHMISQRSRGLFSRAIAMSGDVTTRWSHQKYQKLVAFLFGAGAGIFTENTNELVEKLREVDFEKVKISQTFTVLWRMFNVMQDGLVFTPAVEPEGPDSFLVGPPYELLLNGQFSRVPLMIGMVTHEIGFFMKFIYLFKPLLVVLFTLSPKLIPNVLLSPKRSIIVADD…	577	YES	gb|AIY68372.1|esterase, partial [Leptinotarsa decemlineata]	8e-132	0.42	0.62	Coesterase	1666	45.73	1536	38.04	2568	67.31	6100	156.77
PstrEST18	c21381_g1	TGAAATTATATCGTTAAATATGATACATTTAAAAGCATTATTGGGTGTTCTTTCGCTCCTTTTGGCTACAATTGTAGCTCAAAATGATGGACCAGTTATTAATTTAGAAAAAGGTAAAATTCGAGGGCTTATTCGAGAGAGCGAAAATGGAAATAAGTATTACGCTTTTCAAGAGATTCCCTTCGCCGCTCCTCCTGTCGGTCCGAATCGATTTCAGGTGCCGAAAGAACCTCCACAATGGGACGGAATATTAAACACAACAAGGAACACCAAAAGGTGTTATCAGAGTCAACTTTTACAAGGAGATGTTGAAACGATTGAGAGTGAAGATTGTCTGTACTTAAATGTTTATTCACCCGACATTCACGCTAAAAAATTGCTTCCCGTTTTGTTATGGAT…	1709	MIHLKALLGVLSLLLATIVAQNDGPVINLEKGKIRGLIRESENGNKYYAFQEIPFAAPPVGPNRFQVPKEPPQWDGILNTTRNTKRCYQSQLLQGDVETIESEDCLYLNVYSPDIHAKKLLPVLLWIHGGAFVTGSAVFGETGPKYIMDQDIVVVTTNYRLGAFGFVGTDDEVIPLNLGLKDQRLAMEWVNKNIHLFGGNPKHVVLAGESAGSISVGFHLISQRPNEEQLFQAAIMQSGTPIASGLKQSDSTQNAFDLGRRLDKNFSSKDSKELLNVLQKADAKDIVSAFVIGGVSLEKEGLFSHLGYQAFIDQKYQRVPVLIGFNSEEWLFVGKNETQLKEIDKDPSLLIPARVNVAPGMRPTVGKLLKEIYTQNTSFEEDFGGFVRFTSDSMFINGV…	541	YES	gb|AIY68345.1|esterase, partial [Leptinotarsa decemlineata]	0	0.52	0.68	Aes	415	12.29	4408	115.4	183	5.45	2032	62.7
PstrEST19	c21684_g1	AATTCGATCAAGGTCGTCACTGATTTGTATTCTGATGGTTGGTTCTTCAAATGCGCCGACGATTTAGCAAGATTGTATACAAAATATTACAAGCAACCTGTATATTTTTACAAATTTGGATACAGAGGCAGCTCGAGTCTCTCGAAATTTTTTGGAGGCGGTGATGTTGATTACGGGACAGTTCATGGAGATGAACTAATGTACCTGTTCCCGTTTGATAAAACCGTTTTTCCAGATGAACCACCTACAGAAAATGATAGAAAAATGTCTAAAATCATGAGGACACTTTGGACTAATTTCGCTTATTCAGGAAACCCTACCCCAAAAACTTCGAAACTCGTTCCAGTTAAATGGCTACCTTACACATTAGCAAATGAGGATTATTTCCACATTGATAAT…	549	MYLFPFDKTVFPDEPPTENDRKMSKIMRTLWTNFAYSGNPTPKTSKLVPVKWLPYTLANEDYFHIDNDGLSMQSQFFKDRAEFWRSLNDPLLETAKEIREEL	102	NO	gb|AIY68341.1|putative pheromone esterase, partial [Leptinotarsa decemlineata]	1e-46	0.5	0.71	Coesterase	155	19.35	18	2.04	183	23	24	3.19
PstrEST20	c28593_g1	GCCAAACAGAGCCATATTAACATGTAGGTACTCGTACAATAGATAAATAGATAATAACATACGTTGTACATTGAAAATAGTCACAAGGTATCATAAGACTATACAGTAACATTAGTGACTATGGCTTCACCAATTGTAAAAATTGAGGAAGGGCAACTTCAAGGCACCCAAAAGAAGAATTTCAATGGGGAAAACTTTTATGCATTTCTGAATATACCATTTGCCAAACCGCCTTTGGGAAAATTAAGATTCAAGGCCCCAGAACCAGTCGAACCTTGGAATGGCGTCCATAATGCTGATAAAGAGGGAAATATTTGCATTCAGAAAGATAATAATACAAATGAAATTAAAGGCTCCGAGGATTGCTTGAATTTACACGTTTATACCAGAACTTTGCCA…	2329	MASPIVKIEEGQLQGTQKKNFNGENFYAFLNIPFAKPPLGKLRFKAPEPVEPWNGVHNADKEGNICIQKDNNTNEIKGSEDCLNLHVYTRTLPSEENKLKPVMVWIHGGVFKHGSNEATRHGPEYLLTEDIVLVIPNYRLGIYGFAYFNDVSLNVPGNAGLKDQRMALQWVQRNIQSFNGDPNNVTLIGESAGAASIHCQVLSPSTKGLFHKAILLSGTLLSPRKYRDDTCMQLVRKIQPNVDTEAQALEVLQQLSTEELLQYQEKFCKEKGVLRIFGPTIEYPNETALLTSHPGKLIVSGQYHKIPVIFGYCDREGLIMNILCKSLMESDINLDDFIHPDMELEQNDPNRLVIKKKLAHLYLQPPYNEKEWIYSDYEYIAGTIGCSKIYAKASSQPVY…	527	YES	gb|AIY68380.1|putative alpha-esterase [Leptinotarsa decemlineata]	1e-170	0.5	0.67	Coesterase	119	6.14	812	25.02	64	3.58	457	13.63
PstrEST21	c26906_g1	TTTTGACACGGAACTTTCTTCAATGAAACGAACGTGACGTGTCTTTCGTATTTATTTCAAACGTGACGCGAAATATCCCAAAGATTTCCATATTCCAATCGCCGCGACTGATTGGAGCGAATCGAAAAAATATTTCTCCAGAAATTCCTACTATTCATCACATCGATATTACAGGTGCACAATAAAATACATCATTATTATTATCTACCGTAAAAAATAATGGTTAAGCGATTAAAAATGTCGAAAACAGCGCCGGATTATCACCGGACGGCCGCACTACCGGCAGTACCGATTTCCTCGCCGATGAAAATGCTGCTGGGACGATGCCTCGCGCTACTGCTCGTCTCCAGTTTCGCCTCCAAAGCTTCTTCCAAGAAATGCAACGTGGGCATCATCAGC…	2149	MVKRLKMSKTAPDYHRTAALPAVPISSPMKMLLGRCLALLLVSSFASKASSKKCNVGIISVTEGRLVGKEFETNKGTEFFAFLDVPYAEPPVGRLRFQEPVPIRKWPKILNATANRKICAQFDPNVSGRDARETEDCLVLNVYAPAETLCDAEQSSSPVLVFVHGGSFRSWDGAMGTFGPQYFMDEYVVMVSMNYRLGPLGFLNTGDDVIPGNLGLKDQLLALKWVSKNIKYFGGDADRVTLMGQSAGAMSVGYHLLNPQSKGLFGAAIMQSASPLSCAALQKHPLDAAVSLASEIDQSLSKSSNTTKILDILQAATLEQIQRAALSAKLPNNKMNCQLIGSLMWTPSGEPPGAKNPLVTGMNYDKAKAGQTLSVPLLIGVNSQESLYYGTSGIPLVAK…	594	YES	gb|AIY68367.1|esterase [Leptinotarsa decemlineata]	6e-151	0.45	0.64	Coesterase	16	0.37	76	1.54	28	0.65	487	11.64
PstrEST22	c23016_g2	ATTAGGAGTTTTAGGTTTCCTCAGTTTGGAGGACAGGTCATTGAACGTTCCCGGCAACGCGGGCCTCAAAGATCAAACAATGGCCCTGAAATGGGTCCAGAAAAACATCCACCATTTCGGAGGCGATGCCAGCAATGTCACTGTATTCGGCCAGAGCGCCGGCGGCGCTTCCGTCCATTACTTGACCTTATCCAAACTAACCAAAGGCTTGTTCCACAAAGCCATCATTCAAAGCGGGTGCGTCCTGAACCCATGGGGAAGAGGCAGAAGAAATGCCGCAGACATCGCTAAAGGTATGGGCTACGAAACCAACATCCCGGAGAAGGAACTCCTGGAGAAGCTCCGTAAAGTTGGTAGCAAGACCATCGTCAAAGCGCAGAATAATCTTGGAGATGATAT…	1103	LEDRSLNVPGNAGLKDQTMALKWVQKNIHHFGGDASNVTVFGQSAGGASVHYLTLSKLTKGLFHKAIIQSGCVLNPWGRGRRNAADIAKGMGYETNIPEKELLEKLRKVGSKTIVKAQNNLGDDIMASTVRPFGPVIEYPHEGAFLDEDPIEILKAGKNHQIPMIIGYTSLEGLLFDMMRKANPKLKLPNSLETDIPHDWNIPHESEKAKKIAEELKQFYYQDKDMSMQNINIRFVLNSDNLFLYGIHQTINLLKKHSQIPIYVYKMSVESPLNFLTMCCQSNGLFAVGMYNMFIKWSGKSFMTDVFKNMRKKLLVKTVHGVAHGDDMFYILRNSFSPKIVEGSDEDVYVQRFVKLWTN	359	NO	gb|AIY68384.1|putative alpha-esterase [Leptinotarsa decemlineata]	6e-145	0.56	0.73	Coesterase	177	8.71	575	25.16	196	9.71	285	14.68
PstrEST23	c23016_g1	ACCTAATTGATTAGTAGATTACAAAAATTAAAATCAAAGTCATACGAATTATTCTAAGTACGGTCCTGTTCGAAAATCCGCTCATACACACAACACAAAATATTTTTGTGTTAGCATTATTATTAATTTTCTCCAATTACTCAGCGATTTTTTAAACATTACTACCTATATTAGTATTCAAAGTAACACTATCTTCATGCAAGATTCTAAGAACGTTCTACGTTTACGATTATTTTATCATCGTTATCTATGAACCGAATAAAACTACTACTTATTAAGAATTATATATCTTATAATTATGTTTTTTAAAAATATTTCATAATGCGGTCGATAAGCGAATGAGTTCCAAGTCCTCTGATTTCACTCGAGCGATGGATAAGGTTAGGAGTGTTTGATTTT…	636	MSDDLVVTLENGKVKGKISKDYHGGKFYSFSGIPYAKAPVGELRFRDPEPPVPWEGIKDGSKEGPEC	67	NO	gb|AIY68384.1|putative alpha-esterase [Leptinotarsa decemlineata]	3e-25	0.75	0.88	Coesterase	30	3.02	75	6.8	31	3.14	59	6.28
PstrEST24	c29236_g1	GAAATAATGTGTACTGCACATACTGATATAAGTATTCTGGTTATAATGTTTGGAGTGTTTTAGGTGTATTTATCTCGGGTTAATTTCGCAATCGAAACGCGTTTGGTGAACGAGTGGATTTAATTAGGTGAAATATGCGGGAACCGTTGGTGAAAATAAGCGAAGGAAAGTTGTTGGGGACGATCAAACGCGATAAAAACGACGGGGAATTCTTCGCTTTCCAGGGAATCCCCTACGCTAAACCGCCGCTGGGCGAGCTCCGGTTTAAAGCCCCACAACCACCGGATCCTTGGGATGGAGTCCGAGACGCCCGAGAGGAAGGAAGCGAATGTTTCGCCAGGCAATTCGAGGATTTCTCCGGATCGGAGGATTGTCTCTTCATCAACGTCTACACCAAAG…	5791	MREPLVKISEGKLLGTIKRDKNDGEFFAFQGIPYAKPPLGELRFKAPQPPDPWDGVRDAREEGSECFARQFEDFSGSEDCLFINVYTKELSSEKLKPVMVWIHGGGFTAGSSNTKLYGPEYLLTEDVVLVSFNYRLGALGFLSLPDPELGVPGNAGLKDMVMALKWVRKNIREFSGDPDNVTVFGESAGGSAALYLTLSPMAEGLFHRVIAQSGGVTNCWAYSNKTSAYMLAEKAGIYSNDDALILQHLQELSLEDLQEALSKIPDLHAIGILRPFGPVVEKPSNEPAFLSKQPLEVIRSGEYSKVPIIMGCLSREGMYISALIKSSAKTKLLMHTTLLPNNLGMRIGSDVHKRAAGRVMEFYFGDKKDPLDDIDWVNKLYTDNYFLYEVYRNAKCLLE…	533	YES	gb|AIY68378.1|putative alpha-esterase [Leptinotarsa decemlineata]	0	0.59	0.75	Coesterase	2425	41.77	2205	17.24	2727	37.88	1694	16.77
PstrEST25	c29319_g1	CCGAATTTGATTTCTGTATGTAGGAATTTTCAACGGAATAATAGACACACTTTTTCAAATATTTGTATTGAAATTTTTCACCAACGATAAATTAAAATAAAATTGTCAATAATTACTTAACATGTAAAGGATAATAGGCTTTGCGCTGTTGAAATACTTTAATTGCTTTACTTTTGAGATATTTTTGTTAATATTTAATAAGAGTAAAGTGCAGACTTTGAATTGCGAATATAATTAAGATTGCTTTCATACTCGATCGCGTAATTAAAAACAATTTTTTGCTTTGTGCGAAATTAAATAATTACACGTACTGATGTTTAATCAGTTTCATCTGTGTTTGAGATTAGATTTATTTTTATTCTCCATAAGAATGAAATTTGAATAAGGCCGCAATGGAAA…	4655	MLSLHLILGFVGVALTEGVIVEITNGKIEGYTRVSPNNVKFNAFQGIPYAKPPTGKLRFLAPVPHDNWPGVLETKKDGNRCFSVAKDTDDESEDCLFINVYTPVLNLNPIENATLPVMVYIYGGGFRDGASQYDFYGPDYLIEQQVVMVSLNYRVGPFGFLSTGDGTVPGNAGLKDQRLGLEWVQRNIRRFGGDPSRVIVFGQSAGAASVGLHILSKGSAGLFRGAIGESGSGISNWAYLPDPIRYPYELISLINKSIELNTSQAILDYLQTVPAKEIDVASTKTHTVNHPLPVIEVEHDGAFLTEKFYEILDRGDINRVPLMIGCNSEEYLALTKNMDSLRSRAASYDKDLRKLVPKSMNIIDENKRVEIGRKIKEFYLDDGKTFADNPGYAIAYNSE…	552	YES	gb|AIY68361.1|esterase [Leptinotarsa decemlineata]	0	0.6	0.76	Coesterase	1303	20.19	1787	22.84	1616	23.54	1200	17.97
PstrEST26	c24234_g1	TTTCACGCTTTTTATTCTACTTTATTATTTTACTATTTCCAAACAAAAACAAAACTGGAAGTTCGTAATCTCTAATACCAATTTTTATTTTTGTATTTTTTATTTTATTTTATGTTCATTTCGATGAAGCTCCCCATCGCTGAATTAAGATAAATAATCAAAAACAAAAAGATAAAAATATAAGTAGCTCATCCGTAATTTAATTACAATAAAAAAGTGTACATTCGCGTGTTTAAAAGTACTCATACGTTGTAAATAAGATTTTCAACAAAGGTTAAGTTTATAATCTTTAAAAACTGGTGATTGATTGTAGGATTAAGATACCATCAAGCACTGTTATTGCAAAAATAATAAATATCGATATAAAGATATGCACCTATTTATGATTAAGTATTAAAG…	2783	MFQVFVLTLLACLHLSTSDEVLLETPLGSIKGKTRTTIDNIVLYSFQGIPYAEPMVNESRFQDPKPKQPWQEVLDATAERSYCRQITYDYLDGDEDCLFLNIYSPKDPKTHPYLPVMVFIHGGAFNEGSSVEVNYGPDHIVKYGVIYVSLNYRLGPFGFLSTGDDVVPGNAGLKDQTMALRFLQKYIHYFGGNAEQVTIFGQSAGASSVHYHVLSPLSKGLFKAAICESASALSPWAYQADPIKYTRLLASTINPEFAHSNASSQEIYDFLRKQPADVVDRAGYKIYKKEPWPNYQIQQGMYFGPVIEHQHENAFITNSMYESLRTGDINNVTLMIGFNSEEFLGAVDDKTFGNAAEIFTKNISLLVPDSLNVNEENKSIVAGKIKDFYSPYLDFDVSW…	562	YES	gb|AIY68368.1|esterase [Leptinotarsa decemlineata]	0	0.54	0.72	Coesterase	352	6.11	7683	117.5	237	4.14	4431	79.92
PstrEST27	c27116_g2	TCCTTGGACAGGAGAAAGAAATGCTACAGGAGCTCACGCAGAATGTCCTCAACGCAATACTTACCTAAGGTCTGAAGTGATTTCTGGAGAAGAAGATTGTTTATATTTAAATGTGTATACTCCGAAGTTATCAGGTTTTGAAAATGGTCTTTTACCAATAATGTTTTGGATCCATGGTGGAGGTTTGCTATGTGGTAGTGGCAATATAAATCAGCATAATCCTGCTATCCTATTAGACAAGGATATTGTTTTAGTATCCACAAATTATAGATTAGGTCCATTGGGATTTTTGGCTACTGGTGATGATATAGCTCCAGGTAATAATGGTCTTAAAGATCAAGCAATGGCTTTGAATTGGGTAAGAAAGAATATTGCAAAATTTGGTGGCGATCCCGATCA…	2277	MFWIHGGGLLCGSGNINQHNPAILLDKDIVLVSTNYRLGPLGFLATGDDIAPGNNGLKDQAMALNWVRKNIAKFGGDPDQVTIFGQSAGATSVDFHIISPVSKGLFKQAISESGTTLCGWTLSENNETINNTNKLAKALNCPTDSSKDMVDCLRKIDARKIIEQDKIFEFWHFDPMIPFKPVVEPKTTKNPFLSDHPLNIMKSGGGMDVPLIIGLNSEDGAIKTAGIKGGNLLDEFAENIDEILPVSLFYGRTEIEYKKITDEIKKFYFQGKKIQDSLKEITDVYTDGWFLNCLETTARLRSKYYRKPVYFYLFSYRGGSSLSKVFGSNENFGIIHGDEMLYLFPFGFAPTEKDKKMSLIMTSLWTNFAYFG	372	YES	gb|AIY68341.1|putative pheromone esterase, partial [Leptinotarsa decemlineata]	8e-177	0.52	0.69	Coesterase	335	7.49	48	0.96	372	8.33	61	1.42
PstrEST28	c25278_g1	TTGCGATTTTTTTCATCGAGAAATTCGCGCTAAACCGAAAAGATAAAAACGGGATGCTGGGGGGTTACCGGAGATAACGGTTCCGCTGGGAGGCACCAGCTCTAGCCCGAAATGTATTTATACAACGCGTGGATATTCCGAAGCCGCACAAAACTGTTATCAAGTCGACCCGTAACAGCGAGAGTTTGAAATTATTTCGGTTGATTTTGGGGAACCAGTTCGCAGAGAGAGATGAGCGAGGAGATTGTGGCCTGTACGGAAACCGGGAAAGTCCGGGGGAAACAGCAGAAGGATTACCTCGGTGGGAAATTTTTCAGTTTCAGTGGCATTCCTTACGCTAAAGCGCCGATCGGGGAGCTCAGATTTAGGGCTCCCCAACCAGCCGAGCCTTGGGAAGGC…	2160	MSEEIVACTETGKVRGKQQKDYLGGKFFSFSGIPYAKAPIGELRFRAPQPAEPWEGVRDGTKEGFECPSLDMFFGYHVGHEDNCLNLNVYTKELPKCANALKKPVMVFIHGGGFMYGSNKSAAVGPHYLMSEDIVFVAINYRLGVFGFLSLEDQSLNVPGNAGLKDQTLALKWVQKNIHNFGGDPDNVTIFGESAGSASVHYLTLSPTTKGLFHKAIMQSGCALNPWARGRRNFADIAKAMGYKDVDEKTLFQKLCRASARTLVAAQFKIEDSFFASLVRPLGPVIEYPHEGAFLTEDPEEIMKAGKNHQIPVIIGYNSREGLLYEVIRKTRTDADLPENLERDIPYDLKVPERSPQAKEIAERMQQFYYKDNDLSEKNINTRYLMVGDIHFVHGIQKT…	569	YES	gb|AIY68384.1|putative alpha-esterase [Leptinotarsa decemlineata]	0	0.77	0.88	Coesterase	3421	78.13	2773	55.89	4269	98.04	3117	74.07
PstrEST29	c20933_g1	GCCCAAATCCAAAGGTTTGTTCCAAGCGATGATAACAAACAGCGGTAACGCTTTATTTTTATTTGGCCGGAATAGAAGAGCAAGAAAAACAGCCTTCCTCCTTGGAACGACCATGGGAGTGTTTACAACAAATTCAACCAAATTAGTTGAAGAATTAAAGAAGAAGAACTATAAAGATTTACAAAAAGCCTCCGATATAGCATCGACTGCTGTAACTTTAGAAAATCCCCTCGCTGGAATATTTTATGGTTACGTAGAAGAACAAGATGGTCCTGATGCTTTCGTTGTGGGTAAAAGTGAACAACGAATCTCAGCAGGAGATTTTCAAAACGTTCCCCTTCTAGTAGGCACTACTTCAGACGAATCGATTTTATTCGGTGATTTAGTAGCTATTATGCG…	1085	MITNSGNALFLFGRNRRARKTAFLLGTTMGVFTTNSTKLVEELKKKNYKDLQKASDIASTAVTLENPLAGIFYGYVEEQDGPDAFVVGKSEQRISAGDFQNVPLLVGTTSDESILFGDLVAIMRLYFLQYELILSRIAPYDLTKDFLKSTLAGANIKNHFFKYTTLLSKDVQFLHVSISINFLFTA	186	NO	gb|AIY68334.1|esterase, partial [Leptinotarsa decemlineata]	8e-47	0.37	0.58	Coesterase	9	0.57	44	2.09	1	0.07	57	3.18
PstrEST30	c23016_g3	GGATCGAAAGAAGGACCGGAGTGTCCTCACATGTTTATCGTACCCAAACTTTACGTAGGCAAACAAAACAACTGTCTCAACTTAAACGTCTACACGAAAGAGTTGCCGAAACCGGACGGCAGCTCCTCGAAGAAACCCGTAATGGTGTTCATCCACGGCGGCGGTTTCGTCTTCGGCTCGAATAAAAAAACCCTATTCGGAGCCCATTACCTTCTAACAGAAGACATAGTGTTAGTCATACCGAATTACCGATTAGGAGTTTTAGGTTTCCTCA	274	MFIVPKLYVGKQNNCLNLNVYTKELPKPDGSSSKKPVMVFIHGGGFVFGSNKKTLFGAHYLLTEDIVLVIPNYRLGVLGFL	81	NO	gb|AIY68384.1|putative alpha-esterase [Leptinotarsa decemlineata]	6e-29	0.64	0.75	Coesterase	5	2.59	30	15.68	5	2.62	14	8.41
PstrEST31	c19830_g1	TTTCCCAACAAACAACTCAAAAAAATAGAACATGAAAATAGAACACATGATAGTAAGTGGATTTTTAATTGAGATAACAGTAATTTTACTAAACGAATAATTAGTTTCTAAAAGGAACGATCAACCATTGAACGTATATATACTAATTGCACGCCTTTTAGTTAAAAATTATTAACAATTATTGTTATTTCTACGTGTAGTATAATGTAATTTTCTCTAAATGCGACTAACCTATTTGTTATATAAACGCTGGAATTTTACATGTTTAAACGAGAACCATTCGCGGTTCTAAACGAAATGAACGAACTTAGTGAGTGTATAATATTGCATAAAAATTAAATGATGCCGACAACGAATAAAATAATAGTTCAAACAGTCGAAGGTCAACTGCAAGGATGC…	2001	MMPTTNKIIVQTVEGQLQGCIKENLDGEKFFCFLGVPYAQPPVGNLRFKDPRPLQKWSGIKDATKEGEPFIQKDTLLTMTNLVFGGEDGLHLNLFTKKLNSQESKLNPVMVWIHGGGFREGRNNTDVHGPEFLMLEDIVLVCINYRLGILGSLKLDDPSLEVPGNAGLKDQIEALKWIQRNIRNFGGDPKNVTIFGESAGAASVHFLVLSPLAKGLFHRAILQSGSAINNWAVGPKFLPKILAAANKKNVSEKEALDYLRSSSLRELLHLQVNNTDAFGGSYSPMIEKESPTACITKEPIEYITSGEYNKVPMMMGYCSFEMLFIKALFPEELKYYNHEMIFSKSLKIDETDNLVQNYLPKLKEHYEENERGSLELASDAFFSMGVIGAAINHAKTSNQ…	525	YES	gb|AIY68380.1|putative alpha-esterase [Leptinotarsa decemlineata]	1e-148	0.47	0.65	Coesterase	2549	63.32	382	8.38	3031	75.72	382	9.88
PstrEST32	c9846_g1	ATACGCCGAGTTCTATTTCCAAGGCGACAACGCCAAGGACAAAGTCATGATACTAACAGATCACATTTTCTTCGCTGGGATCTTCGCATCGTCGATTCACCACGCGAGAACGTCGGGCCAGCCGGTGTATCTCTACAGGATGTCCATCGATGCCGGTCTAAATGTATTCAAGAAATTCACGAAACTAGATGAGCCAGGAGCTTGTCACGGCGACGATATTGGCTATTTGTTCTCTACAATATTGGGAAAAGATTTCGTGGAAATCGGACCGGTGGAGGAGAAAGCTATGAGGAGCTTCGTGAAGCTGTGGACGGATTTCGCGCGATACGGCAACCCCACGCCCGAAGGGAGTAGT	355	MILTDHIFFAGIFASSIHHARTSGQPVYLYRMSIDAGLNVFKKFTKLDEPGACHGDDIGYLFSTILGKDFVEIGPVEEKAMRSFVKLWTDFARYGNPTPEGSS	103	NO	gb|ABW06472.3|esterase, partial [Phyllotreta striolata]	4e-76	0.97	0.99	Coesterase	263	70.93	319	81.3	209	56.83	352	104.36
PstrEST33	c28433_g1	CATAATTATTCAGATTTTATTGAAATTTAAATCAATTTTTCCGAAAAATGTTTAAAATATCTCATATTTAATAACCCCTACATAGGCCCGCCGGCATTACCATTTTAGGCTATTTGCTGAAATCAATACACCTATATAAATCAATTTGAGAGTTGTTTGTTGGAATTTTAACACAATTAATTTAAGACTTTACACTCACCAATATGAGGTGGTGTAAAATATTACTGATAGCGTCCCTTATTTCCGGATTAGACTCAAAAGGTTTCCAGCCAAACATTATCAAGCTTTCCGATGGAAAAATCCGAGGTCACACATTGAAGAGCGCTAAAGGTAAAACTTTCTATGCTTACCAGGAAATTCCCTATGCAGCCCCACCGATAGGAAACAGAAGATTTGCAG…	1726	MRWCKILLIASLISGLDSKGFQPNIIKLSDGKIRGHTLKSAKGKTFYAYQEIPYAAPPIGNRRFAEPEEPEPWKGILNATRNTKVCMQTKPSPGGIETTEDCLYLNVYTPLKSTGKKLDLLPVMVYVHGGVFLFEAGGIQYYDPKYLMDYDIVAVMINYRLGALGFLATYDGTIPGNLGLKDTLMALRWVNKNIAKFGGDKTRVTLMGSSSGAMSISYLQQSQLATGELLHILEFLFVVIDLFGLFQIWRGATYSIAALRFPR	263	NO	gb|AIY68362.1|esterase [Leptinotarsa decemlineata]	1e-111	0.55	0.66	Coesterase	36	1.44	31	1.08	39	1.63	73	3.36
PstrEST34	c22640_g1	TTAAATAATTAGTATTTTTAATTACCAATTTAGTGCAAAATAATATCCCTTGTCAGTAAAACAATTATGTAATTTACGTTATCACTTTAACGAAACTTAAATGTGAAACTACTTAAAAGTCCTCCCTGTACTCTATTATAAAAGAGGAACTTCAAAATGTTTACAAAATTTATCGACAAATACGATTGACTATAAATATAATTAACGCTGAGTTTTCCTCTTGACGATTATAAAATAAAATAAAATAAATTATACTTACTATTACAACCAAACATGCTGCAGTGTATCAAGATATTAGTGAATGTTTTTCTTTTAATCCCAGTGATTAACACGAACCTCGTCGAAGTGCATCAAGGAAAAATCCTCGGCCATAAACTGACAACATGGCAAGGAAAACCC…	2159	MLQCIKILVNVFLLIPVINTNLVEVHQGKILGHKLTTWQGKPFYAYQEIPYAAPPIGNRRFKDPAEPQKWTGILNATRNTKMCIQPIPQQDLQDLQLTEDCLYINVYTPVSEISPINPLPVLVWIHGGAFTFESGTLQYYDPKYLMDYDIIVVTFNYRLGVFGFLATSDGTIPGNFGLKDQLMAIRWVNKNIHLFGGDKNRVTVMGDSAGAMSASYMQHNPLTKGLVKGYILGCGTSLSPASYQRDPDHFAFKLARLVDRNFNSTKSSDLLKLLRRVSAREIAQAPVVNDRYFSTLSKVVLWAPVLERKHTVESLRRGEFDRVPILMGTVGEEAFNLLPDREALLQEARKFDRSKGIINPKLDIPARYYRELSRLYKSIYTNGTFEENIRALITFIGED…	543	YES	gb|AIY68362.1|esterase [Leptinotarsa decemlineata]	1e-164	0.48	0.62	Coesterase	537	12.27	1471	29.66	375	8.62	1103	26.22
PstrEST35	c7285_g1	GTCAAAGATGCCAAGAAGCTCGCGACTATCCAGGAGGTTTTGGCTCGCGCCGGCAAGATAGTCACACACTCACCAGGGCGAAGTAGCAACTCGCCGGGCACTGACGGCCATGAGCCGACGCATCAAGTTGGTAGATCGGATGCTCATCATCACGAACAGTTTCGCCCAACTCCTGGAATATCCAGACCACCGGCATCCACTTGGGCCGCGGCGGCGGGCTCGCCGGCGGGCGGTAGTAATTTGTCGAAGCACGATTTGAAGGGACTTTGCAAAGACCTGACTCATAGCGATTGGAAAGTCCGAAAAGCAGCTGTTCAACGTTTTCTCGATGCTGTGAGGTGTCGAGATATTTCGCATACAGACGAAGATTTGATACTTCAGCTTTCCACTCAGCTGCGA…	1001	LARAGKIVTHSPGRSSNSPGTDGHEPTHQVGRSDAHHHEQFRPTPGISRPPASTWAAAAGSPAGGSNLSKHDLKGLCKDLTHSDWKVRKAAVQRFLDAVRCRDISHTDEDLILQLSTQLRQGCRTEQQRSVLIPLQELLAAIPRLIENCTDTTLMQCATNIIPALATRFAAEKNPTLINNLSAAVREWLSLVGVLGFSFIGGGSQGAPVTTFIEMPVEKLELYYVLIEAQVRQTSSVGLCQAGRYSPKFDGFEPHEIALNFAVQLLNDAANHERSTTLQRICSALLCSINIQSAEFWEYLLDIAECGNMQAAIRMHPDPV	320	NO	ref|XP_011130045.1|esterase, partial [Gregarina niphandrodes]	1e-10	0.27	0.45	Esterase_lipase	0	0	12	0.59	1	0.06	7	0.41
PstrEST36	c22957_g1	GTAATTTATAAGCAACGATAATTTAATTAAAATGTTGTTAATAAATATAATTCTCGCTCTATTTGTTCAACTAAACTTTGCTGAAGATATTCTGGTCACAACTCCGCTGGGGACACTCAGAGGAAGAAAGGAATACTCCTTGAGAAAAAATGTATCGTTTTATTCATTTTTGGAAATTCCATTCGCCAAACCACCATTGGGCGAATTGAGATTCAAGGAACCCGAACCGTCCGGTCCATGGGAAGGAATATTCGACGCTACAACTCTCGGACAAAAAGTTTGCCTGCAAATCGCCACCTGGGGGAACTTTTCCGGACAAACCGAAGATTGCCTATATTTGAACGTTTATACACCAAAGTTCCCATCCAAAAATGCTTCATATCCAGTGTTATTCTATAT…	1751	MLLINIILALFVQLNFAEDILVTTPLGTLRGRKEYSLRKNVSFYSFLEIPFAKPPLGELRFKEPEPSGPWEGIFDATTLGQKVCLQIATWGNFSGQTEDCLYLNVYTPKFPSKNASYPVLFYIYGGGFNSGYSGFWSAGPHYIMESEVVVVTATYRVGPFGFLSTGDTVIPGNYGLKDQNLALQWVRDNIQYFGGNPEQVTIMGGSAGAASVTYHYLSEKSRGLFRGGIANSGSLLCPWSYQDQAKLLAYQLATNIEPSFNQNASTEELLAFLRSRTGDEIVKAAQKIPDTVGNEEIVQGFFWTPVIEPQHKNAFITEGMYTAVEQGRLAKLPLLIGINSEEALYRITDSYLLYNVKGYDANVSALVTRDMHINDPTVLEETGTEIRRIYTQGLFQDNL…	556	YES	gb|AIY68354.1|esterase [Leptinotarsa decemlineata]	0	0.53	0.71	Coesterase	156	4.54	2595	66.67	63	1.83	1160	35.14
PstrEST37	c21091_g2	ATCATCGAACGCATCTTAAAATCATACTTGTGAATCCCGTTACCGCAGGTTTATTCAGAGCCGCGATAGCCCAAAGCGGCACCATTCTCAGTCCGTGGGCCTACCAAAGACACCACACCGAATACGCCTACGAGCTGGGATCGTTCTTGGATCCCGCATTCACCACGGAGAACACCACGCAGGAATTAATGGAGTATCTGCAATCCGTTCCGCCCAAAGAATTGAACGAAGCGGCTATCGAACGTTTTCCCGAACACTGGGATGTAGATCCGAAGTTGCAAACGCCCTTTGCGCCTTCTATCGAACCCGATCACCCGGGCGCTTTCATCACGGGAAGAATGTACGAGGCGATCGCGGGCGGGAAAATGCAAAGGAGGCCTCTTATGATGGG	391	LGSFLDPAFTTENTTQELMEYLQSVPPKELNEAAIERFPEHWDVDPKLQTPFAPSIEPDHPGAFITGRMYEAIAGGKMQRRPLMM	186	NO	gb|AIY68333.1|esterase, partial [Leptinotarsa decemlineata]	2e-25	0.47	0.63	Coesterase	0	0	3	0.62	3	0.67	1	0.24
PstrEST38	c24757_g1	GAAATTTTAATCACTTGTCGACGAAATGTTGCTGTTTATAATATTAAACGCGCTTGTTTTACAAGTACTCAGTAGCGATCCCATTATTAGTCTACCGAATGGGAAAATTCGCGGGGAATACGTTCGATCGGCGTTGAACAAAAATTTCAATTTCTACGCCTATCAGGGAATACCTTTCGGAGAGCCGCCTGTCGGGAAATTGAGGTTTCAAGCTCCTCAACCGGTTAAAAATTGGGAAGGAATTAAAGATGTCAAAGACGGTCGAATTTCTTGCTATGAAACGGATAGAGCAAGTCCATTCGCTAGGGAAGATTGTTTGTATTTGAACGTATTTACACCAGCCGCTCCAAGTAACCGTACGAAATTGGAAGTACTAGTTTACATCTACGGTGGTATTTT…	1689	MLLFIILNALVLQVLSSDPIISLPNGKIRGEYVRSALNKNFNFYAYQGIPFGEPPVGKLRFQAPQPVKNWEGIKDVKDGRISCYETDRASPFAREDCLYLNVFTPAAPSNRTKLEVLVYIYGGIFIHGNMGYGHLRPSFLMEDDVVVVNFNYRVGPFGFLSTLDTVMPGNMGLKDQQLALKWVQKNIHLFGGDPKKVTIMGQSAGSASVTFQLLSPGSAGLFRGAIGCSGSALNDWAIQPNPLNTAYGIAAEIDPNFTRNKSTQELLHLLQTADVTDITKTSNRYRTFSPVVEVEHEGAFLTELMYGLAESGKFNKVPVLMGFNSEESLISVKDADTWIAYVKKYYDKDLRTLVDNDLISVNDTLKRQVGQVIKRIYVGNGTFEEDPGRGLQLKSDNRF…	542	YES	gb|AIY68365.1|esterase [Leptinotarsa decemlineata]	0	0.54	0.71	Coesterase	386	11.58	4881	129.5	147	4.44	2662	83.24
PstrEST39	c26515_g1	TTTTTTTTTTTCATCATGATTCGTGCTACGTGCATTATCTGCCTGCTGGGTGTTTTTGCTCTAACAAACGCCCAGAGGGTGACTATTCCCAATGGGGTTATACAGGGCCGGCAGGAGTACTCCCAAAGGGGCATCAAATTCTTCGCTTTCCAACAAATCCCCTTCGCGGAACCCCCGATAGGACCGCTCAGGTTCAGGGATCCCGTGCCGGCTAAAAGCTGGAGCGGTGTACTAGACGCGACGAAAAACGACAGAATATGCTACCAACAAACCAAATCGCCCGGCGTATCTTTAGAAAACGAAGATTGCCTGTATTTGAACGTCTACACTCCGGTGGAACCGTCTACAAACCAATCCCTACCGGTGATGTTCTACATATTCGGCGGAGGTTTCGTCAAC…	3706	MDSPVVATSDGKIRGKLSEDCDGGKFYSFLGVPYAKPPVGELRFKAPQPIDPWNGIKDATKDGDPCYQRTEFTNVLEGSEENCLHLNIYTKTLPSEEQKLKPVMAWIYGGAFLHGNNRSSLYGPEYLITEDVVVVAINYRIGFLGFLHLNDPSLDVPGNAGLKDQQLALKWVQRNIKHFNGDPDNVTIFGESAGSASVHYQVVSPSSKGLFHRAIMQSGSLHNPWPYCRDDGLELARLAKDDVIDEKEALEVLRSLPVAELHSYQCKFIESRGGGLGIVGPTVEYPNETAFITSPPAQIIASGGYNKVPILLGYTNREGLLFEALKRINGKTEIMEESSSNMNLESLVHPHMGLKKDDPKRKIIATKYAEFYFQGENAKDKVMLLTDLYFFAGIFASSV…	535	YES	gb|ABW06472.3|esterase, partial [Phyllotreta striolata]	0	0.8	0.89	Coesterase	63055	908.55	87773	1200.76	58557	828.15	46149	754.46
PstrEST40	c25745_g1	AAAAGGGTCCCAGAATTCGCTACAATTTAGTCCTCCACTTCCATTTTAGACCCGCATAGTAAACGCGTTAACTTCTAAGTCGCCGTTAAAGAGATGGATTCTAATTTAAATAGTACAGGTAGGATGATTTTGGTGGTATTTTTACTGAGCATATGGAGTGCACGAGCAGAAATCCCTGAACCCCTGGTGACTACGCCCCTGGGTCAGGTAAAGGGAACCGTGATCACTTCTCGTCTAGCAAAAAGTATATTTTCATTCAGAGGAATCCGATACGCCAAAGCTCCTGTTAACGATTTACGATTCAAACCTCCAGTTCCAGTAGAAAAATGGGAAGGAATTTACAACGCAACCGAGGACGGTCCATTGTGCCCCCAACCATCATCTGATCGAGTATCAGAA…	1911	MDSNLNSTGRMILVVFLLSIWSARAEIPEPLVTTPLGQVKGTVITSRLAKSIFSFRGIRYAKAPVNDLRFKPPVPVEKWEGIYNATEDGPLCPQPSSDRVSEDCLMLNVYSTKLPTLSENPLRPVIVYIHSGGLHSFGGASYWVGPNYLLDEDVVLVTFNFRLGTLGFLSTGDKEAPGNNGLRDQVEVLKWVRNNIEYFGGDPDSVTLMGYSSGAWCVNLHMVSPLSQGLFHKAVAMSGSILGPWPIPINQLEIAKKQARVLGCPDDTSSNIIKCLKTKSFHEIGESLTKFKEFGNDPIIIWSPVIEPDFGQARFLTAHPIQLITNGLFSKVPFMTGQTKDGYGYLAFNIVDNETLTQEINEKFDKNAPITFLYERNTDFSKKISKTIKSLYLEDKNIE…	567	YES	gb|AIY68330.1|putative integument esterase [Leptinotarsa decemlineata]	0	0.7	0.85	Coesterase	711	18.58	48	1.11	729	19.16	48	1.31
PstrEST41	c7551_g1	ATATATGAAGAGTTTTACAACTCAACTCTCGCCATGGGGTTAGTTTGGCTTCCTACCTTCGAAAAGAGTTGCCATAAAAACGCTTTTATAACTAAACCGATGGTAGAAAGTTACATGAAAGGAGATTTCCAAAAAGCACCCATTTTAATAGGAACCTCCGATAAAGAAGCTTTCGGTTTAGCACCAGTACCCGATACGCTGGTAAGAGAAGCTCGAAGATTCGATAGCAGCTACAAAGAATTGATCCATCCCCATCTGAACGTGTCCGAAGAAGATCTAGAGGAGGCGGGAAGGCAGTATAAATTGGTTTATACCGATAAAAATTTCGTAGACGACATCGATGCATTCATAACGTTTATAGGTGAAGATGAAATTTCCACTC	382	MGLVWLPTFEKSCHKNAFITKPMVESYMKGDFQKAPILIGTSDKEAFGLAPVPDTLVREARRFDSSYKELIHPHLNVSEEDLEEAGRQYKLVYTDKNFVDDIDAFITFIGEDEIST	116	NO	gb|AIY68362.1|esterase [Leptinotarsa decemlineata]	2e-14	0.38	0.58	Coesterase	1	0.23	2	0.43	1	0.23	0	0
PstrEST42	c23067_g1	GGGAGTGATAGTATCCGGCTAGTTACCTACAAAATATGCTTGTCATTAGTTTCATAATATTCGCCAGTTTTGCTATAAACTCGTCATTATCTGCAATTAGTGATGATGGAACGCTGGTAAAAATAGAATCTGGACTTATTAGGGGTCGAATTCGGCAAAGCGAAACTGGTAAGAATTATTGGGCCTTCCAGGAAATTCCATACGCAGCACCACCACTTGGAGAAAACAGGTTTCAACTTCCTCAATCACCAAAACCATGGAGCGACGTATTGAACACCACGAAAAACACAAAAATTTGCTACCAGCAACAATCGAGGTACTCGTATTTACAAATAAGCGAGGATTGTCTATACATAAACGTGTACACTCCAGTAAAACCAGGCAGTAACCAATCCCTAC…	1754	MLVISFIIFASFAINSSLSAISDDGTLVKIESGLIRGRIRQSETGKNYWAFQEIPYAAPPLGENRFQLPQSPKPWSDVLNTTKNTKICYQQQSRYSYLQISEDCLYINVYTPVKPGSNQSLPVILWIHGGGFVSESGIYEYYGPKYIMDHGVVVVSFNYRLGPFGFLATDDGVIPPSVGMEDQIFAMKWVQRNIQQFGGDRNHVTIQGESAGSAAVGQHLLGPWKGEQLFHAAIMQSGAPLMGSPIPKNFTTIVESLAKEIDPTFSPNNTTDLLKFLQKADAKDITKQDIRQMSFNKPLNLQHLLDGNYKKVPVIIGFNSEETIFQLASLTTEILKQADDNPASLISDGMYMSEENRKIAGNKMKAVYTNNGSFVDHPGAFVRHSSDQSFTTPACKTVE…	537	YES	gb|AIY68352.1|esterase [Leptinotarsa decemlineata]	0	0.55	0.7	Coesterase	200	5.75	3056	77.69	85	2.46	1444	43.27
PstrEST43	c18915_g1	TGGATCAGCTTCTGTTACTTATCAATTAATAGCGCCCAGTTCAGCAGGCTTATTTAGAGCAGCAATAGGCTGTAGCGGCACATTCCTGTGCCCTTGGGCCTATCAAATCCAAGCAGTAGATACGGCTTACGGTATAGCAGCAGAAATAGACCCACAGTTCACCAGGAATCGAACGTCGCAGGAACTACTCGAGTTTTTGCAAAGCGTCGATGTCCAGGAAATAGTCAAAACTAAAAATAAGTACAATGTATTTTCACCTGTAATCGAAGTTCCTCACGCCGGTGCTATCATTTCCGATGTTATGTACGATAGAGCTGATAAAGGGATGTTTAAAAAAGTACCAATCTTCATGGGGATCAATTCAGAAGAGGGAATTGGATTAGGCAAAAATATCCCTTC…	1066	MYDRADKGMFKKVPIFMGINSEEGIGLGKNIPSLLKRLENYDKNPRLVVNDDMYIKDDDEKLKVGKDIIKIYVNGTLENNPPKGIQLYSDDTFTRGIIKFAELVAKHTDVYFYQFSYHGELGKATNNVTIPGIGKVKHAEDQRYFWSEHDDYGAYPARDVVTVRRYNKLIANFIKTLNPTPVEDELFQNVTWPKVARDEFPYLNIDDDLSVLRNPRNFSFGHWVDLFEKYVPKPFISY	238	NO	gb|AIY68365.1|esterase [Leptinotarsa decemlineata]	2e-135	0.57	0.75	Coesterase	42	2.15	610	27.83	25	1.29	347	18.64
PstrEST44	c27116_g1	GCGAAAACTCAAAGAAATTAAAATGAAACATAGTGAGCTATTATTAAGCTTAGGTTTTTGTTTATTTGGGACCTTATATGCATCAGTTTCCGAAGATGAGTATCCTCAAGTTCGAATTACCGATGGTATTTTAAACGGAGCATATTTGACAACGGTAAATAATAGAAAAATTAGTGGATTTACGGGAATTCCTTTCGCCAAACCACCTCTTGGAAACCTAAGATTTCAGGCTCCTCGGCCAAATGATCCTTGGACAGGAGAA	262	MKHSELLLSLGFCLFGTLYASVSEDEYPQVRITDGILNGAYLTTVNNRKISGFTGIPFAKPPLGNLRFQAPRPNDPWTGE	80	NO	gb|AIY68341.1|putative pheromone esterase, partial [Leptinotarsa decemlineata]	3e-16	0.62	0.73	Coesterase	27	16.11	6	3.68	31	18.74	6	4.22
PstrEST45	c28395_g1	GGTAAATCAAAATTCTTATCAGTATCACTTTAGATAAATTAAACAAGCAACGGGTACCTTATAAAGGGCAAGAAAGAATGAAATAACAATTAGAAAATCATGTTCATCATGCATCTATTATCCACTTATTTAATATTAACAGTTCTTGTTTTAAAAAGTTCGTTTTCATACAAAATTGACGATGGTACTATAGTGAAAATAGAGAATGGATTAATTAGAGGACACATCTTGCAAAGTGAAAATGGACAGGATTATTGGGCATTCCAAGAAATTCCGTACGCAGCGCCTCCAACTCTGGAAAATCGTTTTCAACATCCAAAACCACGAGAATCATGGGAAGGAATTTTAGAAACGACGAATAACACAAAAATGTGTTTCCAACCAGTATCTCAATTAGCT…	1856	MFIMHLLSTYLILTVLVLKSSFSYKIDDGTIVKIENGLIRGHILQSENGQDYWAFQEIPYAAPPTLENRFQHPKPRESWEGILETTNNTKMCFQPVSQLAFLPMDEDCLNLNVYTPVKPGSNEKLPVLLSIHGGAYKTGSGAFSYFGPKYQIDYGIVIVTINYRLSAFGFLGTEDGVIPSNVGLEDQRLAMKWVKKNIEQFGGDSNHVVIAGESAGSASVGEHLLGSWNGEEPLFHGAIMQSGSPLARWTSPRNLTQIAVNLAQNIDPSFSPKNTTDLLKFLQKVDPQDIANNPINDLSLDIPGPVGNLQMLLQGDYKNVPVLIGFNSEESLFFRSMYNKSYIEYYDNEPILTSMNMSPTNRTIAGKKLKEVYTDKKFADDFGAFLQYQTDVSFINSIL…	541	YES	gb|AIY68352.1|esterase [Leptinotarsa decemlineata]	2e-166	0.49	0.65	Coesterase	262	11.25	2043	76.48	107	4.46	1008	43.32
PstrEST46	c24803_g1	TATATATATAAAAATATTTATGTGCAAACCGCACGATTTCAAAATGAATCGTTATAGTGTTCTGTTCGTTCTACTTTTCCACTTTAACGCAATTTTTTGCCTAGACGATGATGGTCCGATTATTCAACTAGAAAAGGGTAAAATTCAAGGGATTATTCGGAAGAGCGAAAGCGGAAATAACTATTACGCTTTTCAGGAGATTCCTTACGCTGCTCCTCCTGTAGGAGCCAATCGATATCAGCTCATTAAAGAACCAGAGCCATGGGAAGGGATACTACCTACCAAAAAAAATACCAAAATTTGTTATCAAGTAACTTCAAGACATAAAGATCTTGAAATAAGCGAAGACTGCTTGTACATGAATATTTATTCACCCGACATTTCCGGCAAAAAACTCCT…	1743	MCKPHDFKMNRYSVLFVLLFHFNAIFCLDDDGPIIQLEKGKIQGIIRKSESGNNYYAFQEIPYAAPPVGANRYQLIKEPEPWEGILPTKKNTKICYQVTSRHKDLEISEDCLYMNIYSPDISGKKLLPVLLWVHGGGFTAESSTFEYSGPKYIMDHGVVVVTFNYRLGPFGFIGTDDGVIPLNLGLKDQRFAIEWVSKNVHLFGGDPKQVTLVGESAGSVAVGYHMISQKPEEDLFRAAIMQSGTPASALLKQSDSTENAFKLGRKINEGFTSDNTTELLQLLQNAKAEDILATSITGAVSVEKEGLFSHLGYQEFIDKKYKKIPVLIGFNSEEWLFLAEYENKTLMKSIDNDPTLLIPSRVNIHNDMKPKLGEFIKEIYTNNQSFENYYGGYIRYSTD…	548	YES	gb|AIY68345.1|esterase, partial [Leptinotarsa decemlineata]	0	0.54	0.7	Coesterase	415	12.02	5047	129.22	173	5.04	2961	89.35
PstrEST47	c27100_g1	AGCACACGTACCCACTTAATACATTGATTGCAAATTCCTTTTATTATTAGAAATAATGCAGTGGTGTGTGTTGATTTTAAACTGTCTCCTCTTCACTTTAGTGAGAGGAGATGACGAGTACCTCTTGGACTTTCCTCTTGGAAAGTTAAAGGGAAAGACTAGGACCACCATTACTGGTGTGACTTTGTATTCGTTCCAAGGCGTGCCCTTCGCTGAACCACCTCTAAATGAATACAGATTTCAGGCTCCTAAAATGAAATCACCATGGAACGACACATTAGATGCCACAGAAGAACGCAGCTACTGCTTGCAGATGACTCAGGACAACGTCGATGGATCCGAGGATTGTCTCTTCATCAATATTTTTACCCCAAAAGATCCCAAATTGAATTCAAAACT…	1842	MQWCVLILNCLLFTLVRGDDEYLLDFPLGKLKGKTRTTITGVTLYSFQGVPFAEPPLNEYRFQAPKMKSPWNDTLDATEERSYCLQMTQDNVDGSEDCLFINIFTPKDPKLNSKLAVMVFMFGGGFIEGSSADVNVGPDHLMDYDVVYVTFNYRVGPFGFLSTGDTIIPGNAGLKDQLLALKFVNKYIQYFGGDPDKVTIMGQSAGSASVHYHVLSPQSKGLFRAGIAESGTALCPWASQTNYTYMTNRLLEIIDSNFAAKSPSSQEIRDFLKALPAKTIDRAAHVIDKMESPADNQIQIGFYFAPVVECEHEGAFITESMFEMVRDGKLNDVKMIMGVNSEESLFYVTDEKFPKTAKGVDDDNLILVPRGLNAENSSKAEIAKKIKDFYSPYLPFAVS…	563	YES	gb|AIY68368.1|esterase [Leptinotarsa decemlineata]	0	0.6	0.76	Coesterase	328	8.93	5959	143.37	186	5.09	3069	87.04
PstrEST48	c21970_g1	AAACAATAATAAACATCGCAGAAATGTTACTACTGAATATTATAGTTTTTGTTTGTACCTTTGCGCGAGTAGTGTCTGGGGCTGTTTTCGAATCATCAATTCGAAATGCTAATAAAAACTACCAGAAATTAAAGATAGAAGACGGATACGTTAAAGGTACTATTCAAAAGCTTTTAAACTCGAAGAAATCGGTCTACGCCTTTAGGGGAATCCCGTACGCAAAGCCACCCGAAGGAAAACTCAGATTTGAACCCCCGGTAAAAAATGACAAATGGAACGGCGTTTTGGACGCAACTAAGGACAGATCAGAATGCGTTCAAGGTTCTACTAACGTTACAGGCTCCGAAGATTGCCTTTACATCAGCGTATACTCACCAAAACTCGATGGAAATCTACCGG…	2005	MLLLNIIVFVCTFARVVSGAVFESSIRNANKNYQKLKIEDGYVKGTIQKLLNSKKSVYAFRGIPYAKPPEGKLRFEPPVKNDKWNGVLDATKDRSECVQGSTNVTGSEDCLYISVYSPKLDGNLPVLVWIYGGAFIKGASSYDSYTPDPILEEENVIYVAMNYRVGIFGFMSTGDKVVPGNMGLKDQCLALKWVQKNIKHFGGDPDKVTIFGESAGAASVSYQLQSECSKGLYRSAIMQSGNSLCLWSLTRNASYVAFETGRGLEINTSDSKTLVEELRKVPYKKLQQISIITGTATLVKNNPLAGLFFSPVIEPPHEGAFFSSYSHQLLSEGKFNRVPVIMGINSNEANVIDDIPLIIDIFLEAYDIDYSNLAPADLTNNSLDRDTAGFSIRFYYFSL…	560	YES	gb|AIY68334.1|esterase, partial [Leptinotarsa decemlineata]	0	0.53	0.68	Coesterase	1202	29.79	1988	43.51	631	15.73	1773	45.75
PstrEST49	c28433_g2	AAACAAGTAGAACAGATTTTCAGCATGACCGGCATATGGGATAGTTTGGTAACCGCCTCCCATATGCCGGTCACGCCGAAAATCTGTTCTACTTGTTTGCTGGTGTCTACGCTTTCAACGGGGATCCGGCCATTTATCCGAAAGAGGACCAGTTGAATATGGCTCGCGTGTTGAAGATTTGGACGAATTTCATTAAATACCAGTAATTAATTGCAAGGATTTGTTGGGTTTATTGTAATTACCGAGGGGTTTTGTTGAATAGGAATCCTACACCGGAACCGGACGAGCTGCTGAATGGGATGATCTGGCCCAAATTCTCGAGCGATCGATCGGAATATGTGGATATTGATCGTAATCTCACCATCAGAAGGAATCCGAAAAATTACAAGAAAGTCAAAG…	603	MIWPKFSSDRSEYVDIDRNLTIRRNPKNYKKVKAVFDKYARPPYYIY	47	NO	gb|AIY68362.1|esterase [Leptinotarsa decemlineata]	7e-24	0.4	0.53	Coesterase	19	2.27	16	1.84	28	3.46	33	4.43
PstrEST50	c20306_g1	GAAAAATTTAATCTAATTTAGTTTCAAATTCAAACATGTTTTGGTTACTATTATTAATAACTGTTTACTTAAAATGTGGGTTTGCAGTAACTGTAGACGACGATTTAGTGGTTCAACTAATTCCTGGTAAAATCCGGGGACATGTTTTAAAAAGCCACGAGGGCAAGGATTATTACGGTTTTCAGGAAATTCCATATGCTACTCCTCCTGTAGGAAAAAATCGATTACAGCTACCTAAAGAACCAGAACCTTGGGATGGCATTAAGGATGCTACTAAAAACACCAAAGTTTGCGTTCAAAAAAACAAATACACTATAAACAAAACTGAAGATTGCTTGTATTTAAACGTCTATTCTCCCGTGAAACCTGGAAGTGCTGAACGTTTACCGGTGTTATTCT…	1713	MFWLLLLITVYLKCGFAVTVDDDLVVQLIPGKIRGHVLKSHEGKDYYGFQEIPYATPPVGKNRLQLPKEPEPWDGIKDATKNTKVCVQKNKYTINKTEDCLYLNVYSPVKPGSAERLPVLFWIHGGGLNWGSGTYNDYGPKYIMDYEIVVVAINYRLNGFGFATTNDGIIPANLGLKDTRLALEWVNKHIGLFGGNPDHVVIAGESSGSAIVGLLVLGDWNGETQLFHGAIQESGSMVGGTIQWTPKENAVTIAKRLNPSFSSNKSEDILEILKEANADELLNAVAGIKLQNVIEKSGHFSLLPLQTYMDGNIKKIPMLLGWNSEEWIKYAVNRDNKKLLKNLDDNPNLLIHDNINMSPEKRLRAGKLYKKVYTNSTFVEDFAAYIRWSSDQSFATPTG…	541	YES	gb|AIY68352.1|esterase [Leptinotarsa decemlineata]	0	0.54	0.69	Coesterase	322	9.51	4298	112.23	116	3.45	2316	71.27
PstrEST51	c23083_g1	TCCAACTTTGGATCTAGAATGAGTGTATAATAAACTCTATTAAAATGAAAATAGTTTGCACAATTTTACTGTTTGTATCATTTACAGGTATTCCGATAAGTGGATGCGATACTAAGGAAAACTTAATAGTTGAGGTACATTCTGGGAAAATTCAAGGACATGTATTAAAAAGTGGAAATGGCAAAGATTACTATGCATTCCAAGAAATACCTTACGCAGCGCCTCCGATTGGAAAACTTAGATTCAGACTACCCCAGGAACCCGAGAAATGGCCCGGCGTTTTACCCACCACCAAAAATACAAAAGTCTGTTACCAGAGTAATGCATATAATCTCAACAAAACCGAAGATTGCCTTTATTTGAATGTTTACACACCAGTGATACCAGGAAGTAAGGAAT…	1707	MKIVCTILLFVSFTGIPISGCDTKENLIVEVHSGKIQGHVLKSGNGKDYYAFQEIPYAAPPIGKLRFRLPQEPEKWPGVLPTTKNTKVCYQSNAYNLNKTEDCLYLNVYTPVIPGSKESLPILFWIHGGGFNWGSGTYDDYGPKYLMGQGIIVVSTNYRLNPFGFLSTEDGVIPGNLGMIDVQFALKWVQKNIHLFGGNPNQVIIAGESCGSMGVNMLLLGPWSDGKPLFHGAIMESSSQLGGVYQVNARENAFALARRVNASFSSNDSYELLEVLQNASTDDLFQPKLIMGTTTEKTGDFSYPALQAYMDGNIKKVPLLIGINSEERITSVSSISDAKLAEMDKDPSLLISPWIHMSPENRTIAGKLLKKLYTNKTFVEDHAAYIRWATDIDFATPTG…	543	YES	gb|AIY68354.1|esterase [Leptinotarsa decemlineata]	4e-28	0.73	0.82	Coesterase	257	7.62	5009	131.31	147	4.38	2422	74.83
PstrEST52	c34783_g1	CGGACCCATTCCAAAGCCATCAGCTGATCTTTGAGGCCGTAATTACCGGTCAAAACGGTATCGCCGGTAGATAGGAAGCCGAACGGTCCCAGTCTGTAATTCAACGTGACCACAACCACGCCGTGCTCCATCCAGTAATGAGGTCCTAGGTAGATGAAGTTTCCAGTGCCCACTTCGAACCCTCCACCGTGGATATAAACCATTACCGGTAATTTATCCCCTAA	224	MVYIHGGGFEVGTGNFIYLGPHYWMEHGVVVVTLNYRLGPFGFLSTGDTVLTGNYGLKDQLMALEWV	67	NO	gb|AIY68352.1|esterase [Leptinotarsa decemlineata]	0	0.51	0.68	Aes	0	0	1	1.22	0	0	0	0
PstrEST53	c19741_g1	GGGCCAAAGCGCCGGATCAGCTTCAGTCACCTACCACCTTCTGAGCCGATCTTCATCAGGGTTATTCCGAGCCGCCATTGCCCAGAGCGGGTCAGCTTTGAACACTTGGGCTTTCCAGCGCCATCCAGTAGACACGGCCTATGGAATAGCGGCGATGATCGATCCTAATTTTTCCAGAAACAAATCCACCCAACAATTATCCGATCTTCTGATGAACGCAGGTGCTGAGGCGATACACGCCACAGGTTCAAAGTACAGCACTTTTGCTCCGGTGTTAGAAGTTGAGCATGATGGTGCTTTTATTACTGAGTCCATGTACCAAAAAGCAGCAGATGGGGAGGTTAATAAAGTTCCTTATTTGGGTGGAATTTGCTCCGAAGAAGGAATCATAGTTGCTAC…	1236	MIDPNFSRNKSTQQLSDLLMNAGAEAIHATGSKYSTFAPVLEVEHDGAFITESMYQKAADGEVNKVPYLGGICSEEGIIVATNIHNWEKIVKKFDDDARNLVDEDMYIDDDSKKLEAGNAIKKIFTNGSLLDHIGSSVQYQTDNRYVRAPIKFAELVSEYIDVYFYQFSYHGKLGKNTHLIEGIGKVGHGEDLNYLWAGHKTFDGFPESDVLTVRRYVGLLTNFAKYLNPLPEKSDLFQNLTLPKFTKTRKTYLDIDKDLTIKENPREFSFQKWVDVFEKYAKKPLISF	289	NO	gb|AIY68356.1|esterase [Leptinotarsa decemlineata]	4e-141	0.61	0.74	Coesterase	59	2.54	752	28.68	21	0.91	378	16.98
PstrEST54	c22232_g1	TCTTCTCTAGCTCCGTAGTGGTTATCAAAACGTTACATGTATTCTAATAAATTGATATTCTAATAAAGAAAAGAACGATGACTTTTAAATTACCGTATCTTACCGGTTTACAGCATAAAGCAATTTATTACACATCAATTAAGAGAGCTTAATAATTAACTGAGCGTTTGTGAAGGAACATTCTCCAATAACCACTAATTTATCCTCCCATAACGTGCGTGATACAAAATTTTAGTCGATAATTTATCCATCACCGGCTGAGCAGTGAAATCGTGAACATGGTTGATGACATAGTGGTTTCTACTTCAAACGGTCGAATTCGAGGTAAAACCCAAAAGAATTTCGACGGGGAAAATTACTGTGCTTTTTACGGAATTCCGTACGCCAAAGCTCCTGTAG…	2086	MVDDIVVSTSNGRIRGKTQKNFDGENYCAFYGIPYAKAPVGELRFKAPQPAEPWQEIWDGTKEGCESPSVFIPYKFQTGREDNCLHLNIYTQKLPRENEDIKRPVIVYIHGGSFYYGSNRSYIYGPEYLMTQDVVLVVLNFRLGVLGFLSLDDPSLEVPGNAGLKDQILALKWVQSNIHNFGGDANNVTIVGQSSGSASVHYLVLSPLCKGLFHKAIMQSGCALNYWANGKRNAKEIAKLMGYDENIDEKSLLEKLQQASVKSIIYAQTEMEDPFYASVIRPFGPVVEYPHEGALITEPPEVLMKTGNFNHIPIILGYTSKEGLMFEMLRKTRSDVSLPTNLERDIPFSLNVQKGSQEATDFAKELKNFYYKDKDITEEHIDNYYVLFGDTVFVEGIQK…	568	YES	gb|AIY68384.1|putative alpha-esterase [Leptinotarsa decemlineata]	0	0.54	0.73	Coesterase	1048	24.87	1019	21.34	1131	26.99	899	22.2
PstrEST55	c22976_g1	AGGATACAGCAAAACGACAAACAGTGGAAACTTCTCACAGCGGCACATCCCCGTTACTTTACTTTCTCCAGTATTCAATCGTCAGTGAATATGGATTCCTCAATCATTAAAATAGAAGACGGACGAATTCAAGGGACACGAAAAACAAACTTAGATGGAAACCCATTTCATGCCTTTTTGGGAATACCATATGCAAAACCACCCCTTGGTCAATTAAGATTTAAGGCTCCAGAACCGATTGAACCTTGGAATGATGTAAAAGATGCAACTAAAGAAGGAAATCCCTGTTACCATCAAGACTTTCTCACTAAAAAAGTGTTTGGTTCAGAAGATTGCTTAAATTTACATGTTTACACCAAAACCCTGCCTTCCGAAGAAAACAAATTAAAACCCGTAATG…	1664	MDSSIIKIEDGRIQGTRKTNLDGNPFHAFLGIPYAKPPLGQLRFKAPEPIEPWNDVKDATKEGNPCYHQDFLTKKVFGSEDCLNLHVYTKTLPSEENKLKPVMVWIFGGGFRQGSNSLDFYGPDYLLTEDIVLVVPNYRLGFFGFLSFDDTSLGIHGNAGIKDQRLVLEWVQRNIKHFNGDPNNVTIFGESAGSLSVHYHVLSPSSKGLFHKAIMQSGSVLNPWTRPGDFGLEFAKSVKPDVKTEAEALDALQNLSTEKLFEYQEKFSEMKGGEKIFGAIVEKPNPTAVLTKEPGELLASGEYNKVPLIIGYCDREGILMQVYANARKAAGLPAWERHQLNLEHFVHPCMGLDEHDPIRETIIKKLSDLYFQPPLVDDKSLLPTDYEFVAGIIGAAKLH…	524	YES	gb|AIY68380.1|putative alpha-esterase [Leptinotarsa decemlineata]	0	0.53	0.69	Coesterase	43	1.31	313	8.45	26	0.8	198	6.3
PstrEST56	c24685_g1	GGGGAATTCAGTTCGCTTTGCACTCGGATTATCGTGAAATGCCTTTGTAACTATCGCAAGATAATAGTGGCAACTTTCGGTTATTTTACTGGATCGCTTGTGGTATCGTTGTTGTTGTTCCAGTACAATGGGTAAAATAATTTTGGTGACGCTGTTGATATGCATTCAATATGCATTAGCTGAGATATCGGAGCCTCTGGTATCCACACCTCTGGGCCAAATAAAAGGGACAGTAATTACCTCACGTCTAGCGAAGCCGATTTACTCCTTTAGAGCAATTCGGTACGCCAAAGCACCCGTCGACGATTTGAGATTCAAGCCTCCTGTGCCAGTAGAGAAATGGGAAGGAGTTTACAATGCGACCGAAGAAGGTCCTCTTTGTCCACAACCCACCGCCGA…	2054	MGKIILVTLLICIQYALAEISEPLVSTPLGQIKGTVITSRLAKPIYSFRAIRYAKAPVDDLRFKPPVPVEKWEGVYNATEEGPLCPQPTADLISDLISEDCLMLNVYSTKLPKGKDNPKRPVIVFIHGGGLSKLGGVSSIFGPNYLLDEEVVLVTINFRLATLGFLSTGDKEAPGNNGLRDQVEALKWVKNNIESFGGDPDSVTLLGSSTGAWCVILHMVSPLSQGLFHKAGALSGSIVGAWPIYTEQMVVAKKQARILGCPDDSSANIIKCLKTKSFKELGDSLPQFGEFGTDPVVVWSPVIEPDFGQERFLTAHPIELIANGQFSKVPFLCGQTRDEYGFHTFNIVDNETLRTQLTEQFEKYAPITFLYEQNTEFSKTVSKTLRTFYLQDKPIDRSQ…	561	YES	gb|AIY68330.1|putative integument esterase [Leptinotarsa decemlineata]	0	0.65	0.8	Coesterase	8812	212.68	361	7.69	7853	190.6	219	5.5
PstrEST57	c26736_g1	CCCAAATCTACTAATTTTCAACGCTTAAATTCAGGTAGTACGGCAATTTTCGGTCATTGTCTGGTAAAAATTTGCAATGGTAAAATTAACTTTGGTGGTGTTTCTATTAAGCGTCCAATTTCTATTGGATGCAAGTGCAAAAAAACCAAAGCCAGTGCGTACACCAATAGTGCGTACTCGATTAGGTAGAATAAATGGAACAATAAGCACTACTCGACTGGGAAGAACCATCTTTTCTTTCAGAGGTATTCGATTTGCTGAAGCTCCAATAAACGAATTAAGATTTGCACCTCCTGTACCGGTCAAAAAATGGAGAGGAGTTTATGACGCCACTAAAGATGGTCCTCTTTGCCCACAAGAGACTAAACCTACTAAAAACCCCGTTACCATTTCTGAAGA…	1931	MVKLTLVVFLLSVQFLLDASAKKPKPVRTPIVRTRLGRINGTISTTRLGRTIFSFRGIRFAEAPINELRFAPPVPVKKWRGVYDATKDGPLCPQETKPTKNPVTISEDCLILNVYTPKLHNNKKSPKLPVIVFIHDGGYLRGGSASYMYGPEYLLDHDVVLVTLNYRLGTLGFFNTGEKEAPGNNGLRDQILALKWIKNNIESFGGDSGSVTITGSSVGGWSVAYLMVSPLAQGLFHKAVVTSGTPTGVMTLVPNQMDVAKQQAQFVGCPDDTTAKMISCLRGKPYQEIIDSYKEFKGMTGQKASFIWWPSIESDFGQERVVPAHPIEILKSGVFNKVPLMTGQSKDEYGYHAYNVVYNETMRNLLNEDFEKYAPDVFTYDKDTELSRNISRAIKSFYL…	567	YES	gb|AIY68330.1|putative integument esterase [Leptinotarsa decemlineata]	0	0.55	0.73	Coesterase	2459	64.16	4836	110.77	2119	55.63	2119	57.28
PstrEST58	c7582_g1	AGGTAACTCCACTCACGACGATCGATTAACTAGAAAACGACTGGTCAAGTTGTGGACGAATTTCGCAATACATGGAAAACCTACTCCCACAAAAGACCCGTTTCTGCAGAATGTCCAATGGAAAGAAGCCGGAAAGGATCCCAAACACATAACCTTCTTGAATATAAATGACACGCTAGAGCTCTCGACAAACCCATTCAAGGAGAGCATGGACTTTTAC	220	LVKLWTNFAIHGKPTPTKDPFLQNVQWKEAGKDPKHITFLNINDTLELSTNPFKESMDFY	60	NO	gb|AIY68366.1|esterase [Leptinotarsa decemlineata]	9e-16	0.46	0.7	Coesterase	1	1.18	1	1.34	0	0	0	0
PstrEST59	c27043_g1	CACCCTGTTTGGAGAGTCTGCTGGTGCAGTTAGCGTAAATTATCACATGCTTTCTCCATTAAGTAAAGGGTTATTTAGCAAGGCTATACTACAGAGTGGTACAAGTCTTTGTTGTTGGGCGTTAAGCGAAAAAGAAACAGTCGAAAATACCCATAAGCTAGCTAAATCTCTTAATTGCTCTATCGAATCGAGTGCAGATATGGTAGAATGTTTACGAAAAATAGATGCGGCAAAAATTATTGAACTGGATGATATATTTAAAGTTTGGGGAGAGGAACCAATGATGCCATTCAAACCAGTAATCGAGCCGAAATCGTTGAAAAATTCATTTCTTAGTGATCATCCCATGAATATAATCAGTTCAGGAAAAAGCATGGACGTTCCGATTATAATTGGAAT…	2216	MKHTALICLWVLFRSGTVLTSDFHDEYPQIEISDGILNGAYLKTNNRRKICGFTGIPFAKPPIGELRFQAPVPNDPWTGERNATGVHAECPQRDVYSRSKVISGEEDCLYLNVYTPKLLDFEYDLLPVMFWIHGGGLLCGSGNIIPYHPSTLLDRDVVLVTTNYRIGPLGFFATGDDVVPGNNGLKDQNLALQWVKKNIQKFGGDPDRITLFGGSAGGTSVSFQMISPLSNGLFNKAIIQSGTSMCPWALSENDETIKNSFKLGKALNCPT	271	NO	gb|AIY68341.1|putative pheromone esterase, partial [Leptinotarsa decemlineata]	6e-102	0.67	0.77	Coesterase	293	6.62	64	1.28	379	8.58	62	1.46
PstrEST60	c25868_g1	ATGTAGAAAACTTCATTTTTTCACATTCTTTAAACAAATCAGTAGAAGAGGTTAAAATTTTAACCTACCCCTGAACAACTTTTTCGACAAATTTCGACCACTTATTTCAGAAACACCTTGTATAATTAAAAACTATACATTGAATAGCGGATATTTCCCAACTCACCTACTTAAAACTATTTTAATTTTTTCATCCAATTATAACCGAAAAAAAAAATCTAAGAAAAAACTTTATTAATTTCGTAGTTAATTATTTTTCCTCATTTTACCAAGCACCTAAACATTACCATACGCACCAATTTAGCGGATATAAAAAAAATGTACAAAGCACCATTAAATTACATCATTCCTTCGATAAAATCGCGGCGTTACTTTTAAAAATAACCATTTCAATTTGTT…	2419	MKSLRYSVLIALLVFGGSANGKEKCPWQPSNRTTRVFLPDGVLQGHVLKSWNGNDFFAWQEIPYAAPPVNANRFRPPKEPLPWRGTVRNATKNTKVCMQYKPTALTPVPDDLTMSEDCLFLNVYSPVRSDPNELMPILFFIHGGGFFYGSGAMQYYDPKYLMDYGVIVVTINYRLGPLGFLTTQNPTLPANNGLRDQLQALKWTIKNICAFGGDPNNITVMGESAGSTSAGFMQLSPLTKGMVQGYIMDSGSPLSPYAFQERAWYYAFKLARLLNKEYKAETDQFLTDDFSSEDVLYVLRSASAENITNTQVDNDDYKINPIAATVIWLPVADDFGPDPFVDIPMEQALMQGSYNQVPLMTGMTSEEAMFFLKYIPPGLEMVIRQMYDANVNLTVHPHL…	585	YES	gb|AIY68362.1|esterase [Leptinotarsa decemlineata]	0	0.52	0.69	Coesterase	10782	217.64	5693	101.35	11824	240.02	4046	84.94
PstrEST61	c40506_g1	GGCGGCTTCCTCAGAGGCTCCTCATCATACGATTTCTACACGCCCGACCCCATTTTGGGGGAAGGAAACGTGATATATGTGGCTATGAATTATCGCGTGGGCATTTTCGGTTTCATGAGCACCGGTGACCGAGTGGTTCCCGGCAATATGGGCTTGAAAGACCAGTGCTTAGCTTTGAAGTGGGTGCAGAAAAATATCAAGCATTTCGGCGGCGATCCAGATAAAGTGACAATTTTCGGAGAGAGCGCAGGTGC	254	LGEGNVIYVAMNYRVGIFGFMSTGDRVVPGNMGLKDQCLALKWVQKNIKHFGGDPDKVTIFGESAG	66	NO	gb|AIY68323.1|esterase, partial [Leptinotarsa decemlineata]	2e-30	0.62	0.82	Coesterase	0	0	1	0.69	0	0	0	0
PstrEST62	c22460_g2	AGTGGGTTCAGAAAAATATAAAAAAATTCGGAGGTGATCCCGAAAAAGTCACAATTGGTGGTCATAGTTCTGGTGCAAACGCCGTTGGAGTACTTATCTTGAGTCCGAAGTCTTCAGGTCTATTTCGAGCGGCCATTATGCAAAGTGGTACACCACTGATGAGAGGTCGCATGTTAAACGCTACTGAAGCAGCTTACAGCTTTGCGGAAACGTTCGAACCTAAAGCACGATCTATGAACACCCAACAATTACTAAATTATTTGAGAACACTTCCTGCGGAGAAAATTGCAAGATCCGATTTTAAAAAAAGACCAGATTTTGTAAAGGCGATATTTTTCGGTGCCATAAAAGAACCTTGGGGTTATGCTGTTGAGAATGCAACTTTCAAAAATGCCGCTA…	1428	MAADVEFTIPIIQTAYLASKFSDVYLYQFSYKGPLNGLETWRNNPVANLTGIGNADHCSELPLLYYYRLNPKVKPTDEDLLMRRKMINLWANFIKYTNPTPVKDPLFDEIIWPKTTKTDLKYVDISLQMEIRWRPRRFFEWKEKIFKYFEYPKYIY	156	NO	gb|AIY68351.1|esterase [Leptinotarsa decemlineata]6e-35	6e-37	0.46	0.62	Coesterase	46	2.09	131	5.13	59	2.69	123	5.7
PstrEST63	c11506_g1	CAAACAACCGAAAGCGACCAACAACCTACCGGTGCTGGTGTGGATCTACGGCGGAGCCTTCTGGTACGGAAACGCCGACTTCAGCGAATACCGTCCCGATTTCCTTCTTCATGAGAATGTAATCGTCGTAGGCATCCAATACCGTGTCGGTTTCATGGGGTTCTTCTCATTGGGCGACAAAGTTGTGCCCGGCAACAACGGAGTCAGAGACCAGGTGCTGGCTTTG	226	LVWIYGGAFWYGNADFSEYRPDFLLHENVIVVGIQYRVGFMGFFSLGDKVVPGNNGVRDQVLAL	64	NO	gb|AIY68369.1|esterase [Leptinotarsa decemlineata]	1e-19	0.56	0.69	Coesterase	0	0	9	10.5	0	0	9	11.9
PstrEST64	c18558_g1	GCAGGAGCGTTTAACATACTTTCCAGAATATTCATATATTTGAGATCGGATATAAATTATGCGGAAAAATTGTATTAATCAGTTAATTAGTCTCTCCTTAAATAACGACATGAATTTGAAGCTTACGATATGTCTGGTGATAATTGCTGTTACTTCCATTAAAGCGCAGCAAATCCACCTACAAATAGCTAATGGGCCGATATTGGGGAAATCTGGATACACAGCTGGATCGAATAAGCCTTGGAGCATGTTCCTAGGAATCCCTTACGCCGAACAGGCTAAAAGATTTCAGCTAGCAAAAGAGAAACAACCGTGGACAGAAGAAATCGACTGTACCTACGATAAACCAGCATGTGTCCAAGGTAGTCCAGTCAAGGGCTCAGAAGACTGCCTTACATT…	1811	MRKNCINQLISLSLNNDMNLKLTICLVIIAVTSIKAQQIHLQIANGPILGKSGYTAGSNKPWSMFLGIPYAEQAKRFQLAKEKQPWTEEIDCTYDKPACVQGSPVKGSEDCLTLSVYTPNIQGSYPVLVWIHGGYFTKGNGSYAAQPPDNLVDEGIVFVQIQYRLGIFGFLSTEDLACTGNLGLKDQQLALQWVQKNIQYFGGDPTRVTLGGQSAGAVSASLHLLSPKSKGLFHAMITNSGSPLNLWALNRRARETAFGIGTALGIVTTNSTKLIEALKLKNYVDLQTASENVSTGVTLENPLAGIYYGYVPEVANPDAFFTGKSEQQLSAGSFQNVPLLLGTTSDESILFGDLIGFMRVYFLQYEGIPSRLAPYDLTKDFLKLTLAGQAIKNQFFPTT…	564	YES	gb|AIY68366.1|esterase [Leptinotarsa decemlineata]	4e-146	0.47	0.6	Coesterase	144	4	464	11.38	13	0.36	275	7.95
PstrEST65	c22338_g1	TTTTTTCAATCGATATGCCGTAGACAAAACCGCGTTGCGTTAGCGGATGGTTATTATTTTTAATAAAACAGCAGTACTAACAAGGCAGGACGAAAAGTTGCGTTGCTCTCGGTCATGGTGAGAAACTAAAGCAGTGCTCGTGTTGAATTGGTTCGTGAAAAATGCGATATTTTTTCGTTGATTATTTTTTGTTGAATGCGATCGGACTTTTCGGTTTCGGTTGGGGATTAAATTTCATTGATCCGGAAAAAGTGAATAAAAATCTGGTCGTAACAACAAACAAAGGCTTCGTGCAAGGACGAACGGGGACAACGTACCTTGGAAGAAATTATTGGGCTTTCGAAGGAATCCCATTCGCTAAACCACCCATAGGAAATTTACGCTTTAGAGCTCCAGAAT…	2073	MRYFFVDYFLLNAIGLFGFGWGLNFIDPEKVNKNLVVTTNKGFVQGRTGTTYLGRNYWAFEGIPFAKPPIGNLRFRAPESPRSWNGVLDATKERTSCVEMMNNLEWNDIMVFGNEDCLYINVYTSKNPSTSKELLPVMVWIYGGAFAFGNSSSKFYGADNYLEQNIITVTFNYRIGVFGFLSTEDLQSPGNYGLKDQHLALKWVQNNIKHFGGDKNRITVAGQSAGAASVFYQIVHKNNKGLFHRAIANSGSPLCSWAVQRNPRKIAFDLGLGVGIRTSSSKELIEKLRRTDVDQLKRAGRIIMIIYLPQTEREGFPFAPSIEPEHKGAFLTKTVYETFQRGDFNKMPVLMGVNSLETLFFADGLVLLRPLNVLYDFSPGSLPSKDMNIKTAEERREAG…	578	YES	gb|AIY68385.1|esterase, partial [Leptinotarsa decemlineata]	2e-150	0.61	0.8	Coesterase	1356	32.4	84	1.77	2193	52.69	150	3.73
PstrEST66	c2583_g1	GGGCTACCTCTTCGACTTGGGCTACAAAGGCTCCGAACGAGACTACTTGGTTAGGAGACGGATGGTGAGAATGTGGACGAATTTCGTCAAAACCGGCAACCCAACACCAGCAGAGGACAGTTTGTTGCAGAACGTAAAATGGCCGGCTAATACCGGGACAAAGGACTTACAGTACCTCGAAATCAATGATGATTTGACCGTCACAGGTCTACC	213	LGYKGSERDYLVRRRMVRMWTNFVKTGNPTPAEDSLLQNVKWPANTGTKDLQYLEINDDLTVTGL	65	NO	gb|AIY68369.1|esterase [Leptinotarsa decemlineata]	6e-19	0.59	0.71	Coesterase	0	0	6	9.65	0	0	5	9.07
PstrEST67	c11803_g1	GAGCTACCTAGTGCAACTTTAACGATATCGCGTTTATAGCGAAGGTTCCTAAATTCGATGATTACCGGCTTGTGATTCGGCTTGTATTTTTTTATCTGGTGACAACAGTCAGCAGTCGGGAGTTGTAGCGATGGATTCTCCGGTGGTGGCGATTAACGATGGGAAAATTCGAGGGAAACTGAGCAAAGATTACGACGGCGGGGAGTTTTATTCGTTCTTAGGGGTGCCCTACGCTAAACCACCCATTGGAGATCTCAGGTTTAAAGCTCCTCAACCTGTTGAACCATGGGACGATATCAAAGACGCCACCGAAGATGCAACTCCTTCTTACCAACGAGTCGAATCTATATGGGCCTTGGAAGGTTCCGAAGATTGTTTATATTTGAACGTTTATACCAAA	400	MDSPVVAINDGKIRGKLSKDYDGGEFYSFLGVPYAKPPIGDLRFKAPQPVEPWDDIKDATEDATPSYQRVESIWALEGSEDCLYLNVYTK	90	NO	emb|CAH64508.1|putative esterase [Tribolium castaneum]	4e-27	0.58	0.72	Coesterase	285	60.58	511	100.98	340	72.82	616	142.07
PstrEST68	c24311_g1	AATTTCTATTTATTGGAATCGATATTAGAGAAAGGTGCTTAAATTTAGAGTTGGTAGAAATTATCTCGAGTGTTTTGAACTGTGGATATTAAAGGTAGATAATATCAAGTGTTTTTTTCCATCAGTTTAGTGCTTGTGAAATATCTAATTATGTATATGCATCATGAAAACATCACTAATTTTGTTTATTAATTTTCTGGCATTAGCTAAAGCCAGTATACTTGTTAAAATACCCGATGGCCGATTGAGAGGAAGAATAGAACATTCCAGCAGGAATATCTCCTTCTTTGCCTTCCAGCAAATTCCATACGCCAAACCCCCGATTGGTAAACTTCGATTTAAGGATCCGATACCGGTGGATAAATGGAATGGAGTGCTAGATGCGACCAAAAACACAAA…	2421	MKTSLILFINFLALAKASILVKIPDGRLRGRIEHSSRNISFFAFQQIPYAKPPIGKLRFKDPIPVDKWNGVLDATKNTKFCYQQTNLYNVQNLSRFENEDCLYLNVYTPVDPSTNASLPVMFYIYGGGFVSGASNFEFFGPHYLMENGVVVVTINYRVGPFGFISTGDAVIPGNFGLKDQLLGLHWVRDNIAYFGGDPNKVTIFGQSAGGASVGFHLISRKSKGLFRAAISQSASILSPWAYQRLYKALAYRVAFYIDNNFDKASTSEELLKFLQDAPASEINKAGRDIPVSFFFPYMVSYEDL	304	YES	gb|AIY68354.1|esterase [Leptinotarsa decemlineata]	0	0.66	0.83	Coesterase	337	6.95	1381	25.06	239	4.95	791	16.93
PstrGST1	c15906_g1	CCAAGGACCCCAAGAAGCGCGCCATAGTGGACCAGCGCCTCTACTTCGACATGGGCACCCTGTACAAATCGTTCGCGGACTACTTCTACCCCATGGCCTTCGCCAACGCCCCGGCCGATCCCGAGAAGCTCAAGGGCGTCCAAACCGCCCTGGCCTTCCTGGACACCTTCATCGGCAACAACGAGTACGTGGCCGGGGACTCCCTCACCCTGGCCGACCTGGCCATCGTCTCCAGCGTGTCGACCATGGAGCTGGCCAAGATCGACCTGAGCCCCCACGCCAACGTGGTCAGATGGTACAGCAAGGTGAAGGCCACAGCGCCC	323	MGTLYKSFADYFYPMAFANAPADPEKLKGVQTALAFLDTFIGNNEYVAGDSLTLADLAIVSSVSTMELAKIDLSPHANVVRWYSKVKATAP	91	NO	sp|P28338.1|GSTT1_MUSDOGST class-theta [Musca domestica]	2e-41	0.63	0.79	Glutathione S-transferase	13	4.33	8	2.57	0	0	0	0
PstrGST2	c32704_g1	CATGATCGAGAGCTTGAAGCTTTTGGAGGGTGAGCTGGGAGACAAGAAGTACTTTGGGGGAGAGACGTTTGGCTTTGTGGATGTCGCTTTTGTTCCCTTCACTGCCTGGTTCTACACCTACGAGACCTACGGCAACCTCAGCATTGAGAAGGAGTGCCCCAAGCTGGTGGAATGGGCCAAGAGATGCATGGGGAGGGAGAGCGTGGCCAGGTCCCTTCATG	221	MIESLKLLEGELGDKKYFGGETFGFVDVAFVPFTAWFYTYETYGNLSIEKECPKLVEWAKRCMGRESVARSLH	73	NO	ref|XP_008775490.1|probable glutathione S-transferase parA [Phoenix dactylifera]	7e-27	0.86	0.93	Glutathione S-transferase	1	1.16	0	0	1	1.19	0	0
PstrGST3	c22072_g1	TTTAGCAAAGAAAATGCTGAATCAAACTTTACATCTCCCAGCACCTAGTGAAATACCTCCACTTGTGGACCCAATCCCGTATGTGTTTGTAGGAGATGAGGCCTTCCCATTATCTGACAATTTGATGCGACCTTATTCTAAACGAGGTGTCATTGATAATTTTGAAAACAAGGTGTTTAATTACAGACTGTCACGTGCACGTCAAACGGTTGAATGCGCTTTCGGTATACTTGCCTCGCGTTTTCGAGTTTTCCGAACACCTTTCGAAATTAAAGTAGAAAGTGTGATTAATGTTGTCAAGGCCGCATGTGTATTGCACAATTATTTAAGGAACTCGTCAGTACCTCACAGTGAAGAGGAATATAATGAAGATATGCCGCAAGATCAGCTGCTCCCATT…	1830	MAPIDFYYVPGSAPCRNVLLTAKALGVELNLKLTDLMKGEHLSPEYIKLNPQHTVPTIDDNGFVLWESRAIMTYLANQYANNDTLYPKDPKKRAVVDQRLYFDMGTLYKSFGDYFYPMVFANAPADPEKLKALQAALAFLDGFIGNNEYVAGDSLTLADLAIVSSVSTIELAKIDLSAHGNVVRWFSKVKATAPGYVEANEKPLQDFRKFVDKLKL	216	YES	gb|ENN80137.1|hypothetical protein YQE_03429, partial [Dendroctonus ponderosae]	4e-88	0.64	0.8	Glutathione S-transferase	37894	2402.72	26182	1345.78	29458	1852.91	20271	1196.16
PstrGST4	c15892_g1	CCGGGACTCTTTTTTCGTGTTGTATCGCGTGCACATCCGTATTAAAGCATTCGTGCTCATTCCACGACACTGGGGAATTGCATGGAAAACGAGGGAATTGTCCCTCTGAATAATAAGTCAGTCGACCCGATCAACATGTCCAATCATTCTATTGATCTCTACTATTTTATCATGAGCCCTCCTTCAAGGGCGGTTCTGATTACAATGAAAGCGCTGGGTATTAACCCTAACATTATAGTAACTAATCCCATGGCTGGGGATACAATGAAGCCGGACTATTTGAAGTTGAATCCTCTACACACTATTCCTACGATTAACGATGAAGGATTCGTGCTGTATGATAGTGGAGCCATAATGAAATATTTAGTAGATCAATACGGAAAAGACGACAGCTTGTAC…	922	MENEGIVPLNNKSVDPINMSNHSIDLYYFIMSPPSRAVLITMKALGINPNIIVTNPMAGDTMKPDYLKLNPLHTIPTINDEGFVLYDSGAIMKYLVDQYGKDDSLYPKDPKKGARVAQRLFFISGTLFPGFFKTHIPVVMGRTAEEADKEKLREALTYMDKLLEDSKWMAGNSMTVADFAVITLLSTIESSGLFDVSFYPNLWQWFQQCKNAMSSFGYEEIVQAGADAFGGMVKKSAE	238	YES	gb|AFM57703.1|glutathione S-transferase D2 [Tribolium castaneum]	4e-88	0.54	0.74	Glutathione S-transferase	9187	563.84	42	2.3	9599	592.67	33	2.12
PstrGST5	c40630_g1	GAGATCGATCAATGGCGACGCTGAAGAAGGGGGTGGTGCTGCTGGACTTCTGGGTGAGTCCGTTCGGTCAGCGGTGCCGGATCGCTTTGGCGGAGAAGGGGGTGAAGTACGAGTACAAGGAAGAGAATCTAGCCGATCAGAAGAGCCCACTGCTGCTGAAGATGAACCCCGTCCACAAGAAGATCCCCGTGCTCGTCCACGACGGCAAGCCCATCTGTGAATCCCTCGTCATCGTCCAGTACA	243	MATLKKGVVLLDFWVSPFGQRCRIALAEKGVKYEYKEENLADQKSPLLLKMNPVHKKIPVLVHDGKPICESLVIVQY	77	NO	ref|XP_008780312.1| glutathione S-transferase U22-like [Phoenix dactylifera]	4e-40	0.86	0.93	Glutathione S-transferase	1	0.78	0	0	0	0	1	0.95
PstrGST6	c3545_g1	GGGAGAGACTAGAGAGAGAGAGAGGAAAAGGAGATGGGGGTGAAGGTCTATGGGGCAGTCATGTCCACGGCCACAGCACGTGTTCTACTGTGCTTGGAGGAGATGGGGGCGGGGTACGAGCTGGTGCCCGTCAACATGGCCGTCGGTGAACATAAGCAGCCCCCTCACCTCGCCCGGAACCCCTTTGGTCAGATCCCTGCGCTTGAGGACGGTGCTCTGATGCTCTACGAGTCTCGAGCAATCTCAAGATACATTCTGCGCAAATACAAGCCATCTGGTTGTGACCTGCTGAAGGAGGGCAGCCTGGAGGAGTCGGCCATGGTGGACTTGTGGTTGGAGGTGGAATCCCAGCAATTCAGCCCAGCTATCAGTCCCATCTTCTTCCAAATCTTCATCGTC…	567	MGVKVYGAVMSTATARVLLCLEEMGAGYELVPVNMAVGEHKQPPHLARNPFGQIPALEDGALMLYESRAISRYILRKYKPSGCDLLKEGSLEESAMVDLWLEVESQQFSPAISPIFFQIFIVPMLGGVADQSVINANLEKLCTVLDVYEARLSKAKYLAGDFFSFADLSHVPLMHYFM	178	NO	ref|XP_008805761.1| probable glutathione S-transferase GSTF1 [Phoenix dactylifera]	2e-104	0.83	0.89	Glutathione S-transferase	7	0.83	3	0.32	3	0.36	2	0.25
PstrGST7	c20146_g1	ACTCACATAATTTCGTGATTAAAAATCAATTCAGATAAAAAATATTGCAACATCATTCACACAATCCTCGGAAAAATTAGATTCACTCAAACATATTTGTAATTGCAATGACTAACCTATTTAGGTCCAACGATAAGACAAAAAATCCCATTGATACAGAGGTACAAACTCATAATCAATTAGAAATGTGCTCCTATTAGCTTCTTATCAATACGAATCAATAAAGCAACAAGGTTGAAACATATTTAACTACACATACTCTCCTCGCAATTATTAAATTACCGCCTCCCTTTTAATCAGACACGATTTATATAACTCATTAAAAGATTAGAGCAGGCACCTAGATAAGAAACGATCCGATAAATACCGGCACGCGAAACGATTCTAGCCAGTATCACC…	1083	MAPVVYYMSMSPAARATLLLVKALGIEVDLKEINLMAGEHMTPDFLAKNPFHTVPTLEDGDYTLWDSHAINVYLIEKYAPDSDLYPKDPQARGTVLNRMFFNVGTAFPKLLAIGQSIFGGAKTVGKDKIAPVLAMYDQLETLLQRDEFVAGENLTVADLSLVATISSLNVFVPIAENKYPKISRWLDRLKALPYYFEGNQKGLDTYQAMFKSKLA	215	YES	gb|AEE61555.1|unknown [Dendroctonus ponderosae]	1e-71	0.54	0.69	Glutathione S-transferase	445	22.4	5845	261.53	500	25.31	2512	132.33
PstrGST8	c19875_g1	CAACAATCGAGCTATTAATTAACAAACTTATCTAATTATCTCCGGCGTATGTACTATTCACGCGTTAATTTAACCGTAATCACCGCAAAACAAACAGGTCCATAATTTCACAATTCGAAATGTTATCTCTGCCGGTTTTTCGAGCGGATTTCGAGCGACTCCGATCGCTCGATCAGTCGCAAGAAGTCGCTCGAACCGTCCGAAATGCCGTCCAATTTCAAGTTAATCTACTACAATCTGACGGGTCGCGGGGAGCCCATCCGGATGCTCCTCACCTACGGGGGCGTACCGTTCGAAGACAACCGCTTCGAATGGGACGATTGGCCCAAAATCAAACCCACAACGCCCTTGGGACAGGTACCCGTGTTGGAGATCGATGGTAAACGGTACACGCAAACC…	907	MPSNFKLIYYNLTGRGEPIRMLLTYGGVPFEDNRFEWDDWPKIKPTTPLGQVPVLEIDGKRYTQTIPLCRYLGRMLKLDGKDDMENLAIDSAVEILWDVLKVAYERNWETSDEKKKQLDAKLHTLSPLLLGKLEEDVKRNGGFIALNRITWADIVFLCSYEDMMNLVPEKDPFEGLANLRQLKNKLLENENLREYIKKRPVNKMMNRFSLISDL	214	YES	ref|XP_011165645.1|glutathione S-transferase-like [Solenopsis invicta]	8e-43	0.41	0.62	Glutathione S-transferase	7822	490.08	4863	271.78	7044	444	3596	236.45
PstrGST9	c17473_g2	GATTGGGAGAACTTGGAAATCGATGCTGCTGCAGAGACGATTTCGGATTTGAGGACTAAAATCGGTCTCTTTTACTACGAGAAGGACTCATTGGTTAAGGAGGCCAAGAAGAAGGAAGTTTTCGAGGAAATTTTGCCGTTTTATTTAGAGAAAATCGAAGCGCAAATACAGAAAAACGAAGGTCATCTGGCATGCAAGAAACTCACTTGGGCTGATTTTTACTTGATAGGTATACTCGATTACGTTAATATGATGTTAGATGTGGACCTGGCTGAAAAATATCCAGGCATCAAAATTATTCAGGATAAGCTGCTCGATATAGATGACATTAAAAATTGGTTCGATGAACATCCAAGAATGGAGAGGAAGAAGGAGTAATAATTTATTATTTTATTGTTG…	502	MMLDVDLAEKYPGIKIIQDKLLDIDDIKNWFDEHPRMERKKE	42	NO	gb|ABG56083.1|sigma GST [Mayetiola destructor]	9e-23	0.56	0.68	Glutathione S-transferase	3	0.43	16	2.09	3	0.43	104	15.94
PstrGST10	c46355_g1	GCTTGGGCTTGGCCTGGATTGTTGGACGAGTTCTTTATGCTTATGGCTATTACACAGGAGAACCCAGCAAGCGGAGTCGGGGAGCACTGGGCTCCATTGCCCTCATTGGCCTCATGGGCACCACTGTGTACTCTGCCTTCCAGCATCTTGGTTGGGTTAAAACCGGCTTGGACTGTAAGTCCAAGTGCCATTAGAAAAGTATAGGG	206	MLMAITQENPASGVGEHWAPLPSLASWAPLCTLPSSILVGLKPAWTVSPSAIRKV	55	NO	ref|NP_001038021.1|microsomal glutathione S-transferase 3 [Sus scrofa]	1e-36	1	1	Glutathione S-transferase	0	0	0	0	2	3.4	0	0
PstrGST11	c26536_g1	ATAGCTAGAGAAGGGAAAGCAGAATAACCTGGAAAAGGAAGGCAGTAAAAACCAGCTGTTGGTTTTGCGTGAGCGTGCTCGTAAAAAAAAGATTTTTTTGGACTCCTCTCCAGTTCCCATTCATTAGTTAAGAGCAAGCAAAAACGGATAAGAACTTCATAAGATTCATAAGAGTAAAGCCGGTTCTGTCTAATCTTCTACTTATATATCCGCCGCTCCCTCATACATTATCATATCAGTCTAATTATTACCAGCGCTCCTTGCACAAGGTCACTACTAAGATGTCTGATAAACATTTGGGAGAAGATTCCGTGGAGCCTCCGAGGGTCGAAGGTCTCCTGAGGATTTATTCCATGAAGTACTGCCCTTACGTCCAACGAACTCGTCTTGTTTTAAAGG…	1892	MSDKHLGEDSVEPPRVEGLLRIYSMKYCPYVQRTRLVLKAKKLPHDVVNINLAHKPDWYLKINPEGKVPTLLDGSKFIVGSLDICEYLEEKYPEPRLYPSDPAAKENDKRVIKSTEEAQNVFGKCIYSNDKTTPQEWSKLFMDALQPIEKELASRGTPFFAGDSPGMVDYMIWPWMERSGVLKLKYGEKIIVETDIPNVCKWKLKMLNEPVCKDLYVSGEAFWKHFQPKLAGKDPIFDLV	240	YES	gb|AJE61312.1|glutathione S-transeferase [Dendroctonus armandi]	2e-85	0.55	0.69	Glutathione S-transferase	472	12.62	485	11.55	517	14	365	10.22
PstrGST12	c19534_g1	ATACCACCACGTGGGGAACTGGTAGAGAATGGACAGTATTTGCATGGAATAATTGACGGGATGACCAGTACGCATAATAATGTGCAAAAAATATACGAAGCCGTTTCGCTTTCAAAGAGAACCAGTTTCATCTGAGAAAAACTCGATTATCCTTCGACGTTGGAGATTTTGCGAAATTGTGATCCGACGCAGAGCCGCGAACGAACGGTGCGATGTCGGTCGTGTTGCGGCATTTTAGGTGGAAATAGTTGAAAGGTTATCCAATCTTATTATTTGTTTAAATTTATTTGTTGTAGCGGTTCAGTTGTGAGAGATTTGTTGAACAATGACGTCCCCGATTGGAAAGACCGTTTTATATTCGTACTGGAGAAGCTCCTGTACTTGGAGAGTTCGAATAGC…	1603	MTSPIGKTVLYSYWRSSCTWRVRIALNLKEIPYEIKPVSLIKAGGEQHSNEYREINPMEQVPALHIDGATLIESLNILQYLEETRPHRPLMPNDCIKRAKVREICEVIASSIQPLQNLTVLIMVGEEKKDEWAKHWIKRGFKAVEKLLASSAGKYCVGDEITIADCCLVPQVFNARRFHVDLRPYPIILRIDRELENHPAFRAAHPSNQPDCPPEAVK	218	YES	gb|AIL23553.1|glutathione S-transferase zeta [Tenebrio molitor]	4e-133	0.87	0.93	Glutathione S-transferase	843	27.48	1054	30.26	650	21.39	903	30.58
PstrGST13	c20221_g1	GGACGTTTTATTACCTGAGATTGGTGTATGGCAGATTTTTTTTTTCGTTAGAACATTAGACATGTACTTGCACTTACATTAAATTATTTTAAATTTGAATGTACTTAGTTTATTTGTGCATTTCAACAAATTTGAAATTGAGGTATCTACCTACCTACCTAGATTTTGTTTAAAAAACTCCAATTGTAGTAAGATTGGTGTGTTTAATCATGGTTGACGAGAAAATGTTTTTGTGGATAAATCAAGATTTGTTGGAATTTTATGCTCTATACGTGGGAATTTTACTATTGAAATGCTTCCTTATGATCCCTCACGTCGGTTTAAGTAGAGTTTATTACAAGGCTCCAAGAAATCCTGAAGATGGAGCATTATTGAACGCGAAGGTTTATACTAACGAAA…	860	MVDEKMFLWINQDLLEFYALYVGILLLKCFLMIPHVGLSRVYYKAPRNPEDGALLNAKVYTNENVERNRRAHLNDLENIPFFIAISFLYLLTDPSVEPTKWIIRVYVLSRIVYTILYTVFKTIWRIPVFEIGLFTNFYLCGSVIYHFAGKF	151	YES	ref|XP_968617.1|microsomal glutathione S-transferase 1 [Tribolium castaneum]	3e-24	0.43	0.58	Glutathione S-transferase	6259	419.6	634	37.96	7402	499.24	580	40.84
PstrGST14	c26768_g1	TGGCACGGATGAACGCGACCAATATCTTTCTTTCTCAATTTCGAATAAAATTTACGTGTCAGTGTCAAACGTTTGTCATAAGAAACGTCAAAAAATTTTTATTATAATAAAGGACCGAATAGCCTGAGTAGTTCAGGCCTCAAAATTACAAGAAAAATTTCCAATTAGAATTTATTGAAAAGCTGCGACAACGTAATATTTTCCTTTTTGCTGAAAAATTCTCATAAATGTTTACAATTTCGAAAAGAAAATGATAGAATCATGTCCCAAGAAACGTATGGTGTTAGGCATAACAATATTAGGAATTTTAACTCTATTAGTCTTATTCATTGAATCGCATTGGACCGAGCCGAATAAACTAAGCAGAAAATCGAACTTCATCGTCGAGCAAAACTCGAC…	2566	MDLYVEAYRDPSGEICVDLETLVVLFIYKLIEKDRVNLHVKFLIEQPSEPLIKIYLGDDDFIDANSLPQITNLASTPIIVSEKQVTAGLCSVARGLLKTSSLPNLKKLLGFKEACLLACSGNSIWTRFCEVDIIETTKNILRNKYFNDKEFTLPSDMARFEYHLSTPIRIHNVYKEARVRNKNKDIKSGVPISELNLEHTFSEGPIMTLSDVILYQCYEVLLKNCPGDAIKSRLPLTINWFDRMEDSFVASSKFGVPEKPIQITRVIEENFQKQSLYKTDPIRYKPEKRIFTKQADIEGAINLTKDIKWHIINENRPFGADAPFSWSTVPLEANPNGGALPKKRAHRKSQQLENMAKAVLQITNTRNYRIVDFCSGSGHLGILLATLLPDCEIVLVENK…	559	YES	ref|NP_001193392.1|glutathione S-transferase C-terminal domain-containing protein [Tribolium castaneum]	0	0.53	0.69	Glutathione S-transferase	1424	26.97	1408	23.51	1495	28.47	1144	22.52
PstrGST15	c247_g1	CAGAGGCTTCACTTCGATACAGGTGTACTTTTCTCTTCGCTCAGGAATGTTTCGGTTGCAGTATTTGTGAAAAAAAATATATCAAGGATGACTGATGAATTAACAGCAGCCATAGAGGAAGCTTACGATTTTCTCGAGAAATTCTTACAAGGAAGAGAATATATTGCTGGAAATACTGTCACTATCGCTGACTTTTCAGTCGCCTCCAATTTGGCAAATGGAATCGTCCTTGTTCCTATAAATAAAGATAAATTTCCGCTGTTGG	265	MTDELTAAIEEAYDFLEKFLQGREYIAGNTVTIADFSVASNLANGIVLVPINKDKFPLL	59	NO	gb|ABG74715.1|glutathione S-transferase-like protein [Diaphorina citri]	3e-17	0.49	0.67	Glutathione S-transferase	4	2.3	0	0	0	0	0	0
PstrGST16	c12336_g1	TCCGTGGCTTGAGCTGGAGGACGGCACCATCATCGTCGAATCTCATGCGCTTCTCGCCTACGCGGCTAGCATGTCCGGTATGGTTCCGTCAACAAGCAAGCACCTAGCGCTGGCGGAACAAGCCGTTTGCCTGATGGATAATATCTTCCCTCTCACAATGTGCGCGGCGCGAGAATTGACTGATGAAGTCAAGTCGTCACGCGCGAAGGCCGTGGAGCTGGCGATTCGGTACAACGCATTAATTGGGAACTCGCAGCACCCCGACGGCTATGTCGCCGGCGACAAGCTGAGCATG	295	LEDGTIIVESHALLAYAASMSGMVPSTSKHLALAEQAVCLMDNIFPLTMCAARELTDEVKSSRAKAVELAIRYNALIGNSQHPDGYVAGDKLSM	94	NO	ref|XP_011129656.1|putative glutathione S-transferase [Gregarina niphandrodes]	8e-09	0.36	0.53	Glutathione S-transferase	8	3.35	39	16.1	14	5.93	17	8.1
PstrGST17	c9519_g1	AGCTATTATTGATCACAGACTTCATTTTGATTCGAGTGTTTTGTTCGTCAGGGGACTTATTATCTCAAAAGGAATCCTCTTCTATGGTGAAAAGACAATTGACCCTAAGAAGCAGGAAGCCGTCGAGGAAGCTTACGAAATCGTGGAGAAGCTCCTGCAGGAAAGCCCTTACGTGGCTGGCGACAACTTATCGATAGCTGATTTCAGTTTTATTACAAGCATCGACACATGGAATTTGTGTCATACTCCGCTCAGTGCAGCCAAGTACCCCAAAATTACCGCTTGGATAAAGAAAATGGAAAAATTGCCTTACTATCAA	319	LFVRGLIISKGILFYGEKTIDPKKQEAVEEAYEIVEKLLQESPYVAGDNLSIADFSFITSIDTWNLCHTPLSAAKYPKITAWIKKMEKLPYYQ	93	NO	ref|XP_002004814.1|GI20121 [Drosophila mojavensis]	9e-27	0.48	0.73	Glutathione S-transferase	3	1.03	0	0	0	0	0	0
PstrGST18	c4499_g1	CCGTTACATACTGGTTTAAATATAACCTGAAAATATTGATGAGTTGCGTGATGACTTGGTATTTCGGTTCTATACTTATACTTTGGTCTTGAACGTACGAAGGTTGCGTTTTGTTAATTGACTAAATACTACGATAAGTTTGAAGGTTAATAATAAATATATAATAAGGTGTAGGTAGAGTAGCAAGTCATTTTGTTTTCATTTAACGCCGGAGTTTATCGAGTGAAAACGTTATCTAGTTAAAATGGCGCAAGCAATACCATCGGTTTTATCATTGGAAAATGAAGTTTTCCGTTCGTTTTTATTTTACTCCTGCATTTTGGTGTTGAAAATGCTGTTGATGTCGCCCCTAACTGGATCTAAAAGGATGAAGCACAAGGCCTTCGCCAATGTCGAAGA…	783	MAQAIPSVLSLENEVFRSFLFYSCILVLKMLLMSPLTGSKRMKHKAFANVEDAKGFNVKPKLDENVERVRRAHLNDIENIPLFFVAGVLYTITNPSVYLAKMLFLVYTVARVAHTIVYAVVPLPQPARGISWVTGFGITVYMTVMSLIHFL	151	YES	ref|XP_968617.1|microsomal glutathione S-transferase 1 [Tribolium castaneum]	3e-57	0.59	0.75	Glutathione S-transferase	11133	842.98	4723	320.11	10684	813.97	4447	354.38
PstrGST19	c16977_g1	CTTTCCACGTCACCCAGAGAGAATCAAGGATCAACCAGCGACGACCAATTTAGAAATTGAATTAGATTTGAGCAGTTATTTATCCCGACCGGTTGGGTGTGTAGCACTTAAATTTGAATAGAAAATGTCGTACAAATTGACCTACTTCAATCTCACCGCTTTGGGCGAACCCATCAGGTTGATCCTGCATTATGGCAAGATTAACTTCGAAGACAACCGCATCGAATACGGAGACGACTGGCCCACCGTTAAACAAACGTTGCCGCTGCCTTACGGGCAAATGCCGATTCTCGAACACGACGGGAAACTCGCCCATCAATCGCTAGCCATCTGCAGATACGTCGCCAAATTGGCGAAATTGGTCGGAGAAAACGATTGGGAGAACTTGGAAATCGACGC…	977	MSYKLTYFNLTALGEPIRLILHYGKINFEDNRIEYGDDWPTVKQTLPLPYGQMPILEHDGKLAHQSLAICRYVAKLAKLVGENDWENLEIDAAADTVNDFRQKIGQFSYEKDPDVKEKKKEALFGEILPYYVEKLEEQIKNNNGYLAAGKLTWADLYLVGILDYLNWMLGKDLLEEAPQMKALYEKVRGIPEIKAYIDQRPKTMM	205	YES	gb|AIL23548.1|glutathione S-transferase sigma [Tenebrio molitor]	2e-65	0.55	0.73	Glutathione S-transferase	9617	549.07	9558	486.03	9818	563.89	7968	476.86
PstrGST20	c23354_g1	GCCACCTTCTACCATATCTGATCGGTTCAATTATATACTTCGTTTCTACTCGGCTGATAATTTAAAAAGATTATAACATTCGTATAAATAATAAGTACACTTTGAACTTTGCTGTATCGAAGCGGGCGTGTTGCTAGTGTAGAATCATGGCTCCCAAATTATACGGAGATGCTCGAAGTCCTTGCGTTAGAGCCGTTTTGCTCACCGTAAAAGCCTTAAATATCGATGTGGAATACGTTAAAATGGATTTGGGTAAAAAGGAGCACCTAACGGATGAATACCTGAAGTTGAACCCCAGGCACACAGTACCAACATTAGAAGATAACGGTTTCGTAGTATGGGACAGTCACGCTATTATGATCTATTTAGCGTCAAAATACGGCAAAAACAATCCTATAT…	3051	MAPKLYGDARSPCVRAVLLTVKALNIDVEYVKMDLGKKEHLTDEYLKLNPRHTVPTLEDNGFVVWDSHAIMIYLASKYGKNNPIYPDDEQKRAVINQMLFFETGDIFSAHRHISYPIIYKGVKQTPVICTEELEKGYKYLDELLALSKFVAGDEMTIADFSIWTTLYNSQIWIPLDAGKYPNLGRWCAILNKLPYKNLNMEGSEEFMSFMKDFLKKQ	217	YES	ref|XP_008190708.1| glutathione S-transferase 1-like [Tribolium castaneum]	2e-51	0.45	0.65	Glutathione S-transferase	4835	76.05	2976	41.24	4497	71.13	2644	43.21
PstrGST21	c8804_g1	TCAATATACAATCGAGATAATCCATCCAAGTATTTACCTATTGAAATCAGTAATATATAACAAATTCTCGTCGAATAATATAGCATCAGTTCTCTTTGAAATTTGAAACACATCAAAGTTACTGTAGATTTCAAAAATGCCCTCATACAAGGTAATATACTTCGACTTCACCGGCCGGGCGGAACCGATCAGATGGCTCTTCAGCTACGGAAACATCCCTTTCACCGACCAACGAGTATCTAGGGAAGAATGGGTAAAACTTAAACCCAACACTCCTTTTGGGCAACTTCCAGTGTTGGAAATTGATGGGGAACCCGCTGCTCAATCGAACGCTCTTTGCAGATACGTGGCCAATTTGGTTGGTCTCGATGGAAAGGATGCGAAGGAAAATCTCGCCAT…	816	MPSYKVIYFDFTGRAEPIRWLFSYGNIPFTDQRVSREEWVKLKPNTPFGQLPVLEIDGEPAAQSNALCRYVANLVGLDGKDAKENLAINQIVDAAEDLQKGVIEMFFCKDEDKKKELKAKFVSSSEVLLKNFDDRAGKNGGYLALNRLTWADIIVVLNYESWVNSVDQDVFKPYPNLQKVKKNVLSQDGIRNWIKTRPENKMKPKYDIKQDL	212	YES	ref|XP_011165645.1|glutathione S-transferase-like [Solenopsis invicta]	3e-45	0.43	0.58	Glutathione S-transferase	1654	118.65	11950	766.53	720	51.97	6024	454.42
PstrGST22	c17473_g1	GAAACAACTAAAAAAGAATAAGCGTCAAACAGACAATTCTAAAATACTGTCACTAATTTGAATCCAAAACATGTATAAACTGACTTATTTCGATATAACGGCTCTTGGTGAGCCTATCAGGCTCATTCTAACCTACGGGAAAATGGAATTCGAAGACAATCGCGTCACGTTCGAAGAATGGCCGATGGTGAAACTCAACATGCCCTTCGGTCAGGTTCCTGTTTTGGAGCACGATGGTAAAGTTATGAACCAATCATTGGCCATCTGCAGGTATTTGGCCAAGCTAACGAAGTTGGACGGTAGTTGCGATTGGGAGAACTTGGAAATCGA	330	MYKLTYFDITALGEPIRLILTYGKMEFEDNRVTFEEWPMVKLNMPFGQVPVLEHDGKVMNQSLAICRYLAKLTKLDGSCDWENLEI	86	NO	gb|AEB91973.1|glutathione S-transferase sigma 1 [Locusta migratoria]	1e-33	0.69	0.81	Glutathione S-transferase	2	0.63	8	2.43	0	0	44	15.5
PstrGST23	c10026_g1	TACCTATTAGTATACTAATAGGTATATGTTTTATTTGGTTGTACATTTCTTATGTAGATTTTTAATTCCAAATTCGTACATATTAATTGTTTTTGCACTTAAGTACTAATTTATTAGTTCAAAAACAATATGGGTATTACTCTTTATCACTTTCCCAAGAGCGGGCCTTCGAGGGGGGCTCTTTTAGCTGCCAAAGCAGTTGGAGTAAACATAGATATACAAACCGTTGATTTATTTAAAAAAGAGCAACTTAGTGAAGATTTTGTAAAACTTAATCCGCAACACACAATTCCAACCCTAGTAGATGGGGACACAGTGATTTGGGACAGTCATGCTATAGCATGTTACTTAGCAACAGTTTATTCGAAAGACAAAAACCTGTATCCCCAAGAACCTAAA…	1141	MGITLYHFPKSGPSRGALLAAKAVGVNIDIQTVDLFKKEQLSEDFVKLNPQHTIPTLVDGDTVIWDSHAIACYLATVYSKDKNLYPQEPKAKALVDQRLYFDCGTMYPRIRQICFPVLFLGQDEVFDEHRAQLEEALGFLDVFLEGNDFVTGKNLTIADCCLAASISTIVAVGWDISPYSNVFNWMARCSLAIPDYAEANQKGADAYGKAVRSKLAPGQI	220	YES	ref|XP_974204.1| glutathione S-transferase 1, isoform D [Tribolium castaneum]	9e-120	0.74	0.84	Glutathione S-transferase	542	25.62	276	11.59	486	23.11	245	12.11
PstrGST24	c21567_g1	CTTGTAGTATACGTACACACATGCTCCCAAATTCCCAACAAACGTTAAACACCACAAAAGTATAAAACTGGTCGACTTTCTCGCGAGACCTTCAGTTTCTCAGTCGCTCGAGCGGATCCAACTAGACCGGTTCCTCTATCACAGTTGTCCTTACACCGTTAAAAAAAAGCCCTAAACTCAGTGAAAATGGCCCCGATTTTGTACTACAGCGACGTGAGTCCTGCCGCAAGGGGCACCCTGTTGGCCGTCAAGGCGTTGGGCGTCGACGTCGAATTGTCGCCCGTAAATTTGGCCGCCGGCGAGCACATGACGCCCGAATACTTAAAAATGAATCCGTTCCACACCGTCCCGACGCTCAAAGACGGCGATTTCATCGTATGGGATAGCCACGCTGTTAAT…	1139	MAPILYYSDVSPAARGTLLAVKALGVDVELSPVNLAAGEHMTPEYLKMNPFHTVPTLKDGDFIVWDSHAVNIYLLEKYAPNSDLYPSDPQQKATVNQRLFFNVGVIFPKLQAIVVSLLREGAKSVSKDKADQVTQAYNLLETLLEKSPYVAGSSLTLADLSVIANVSSLNVLVPVAENRYPKISEWMAKMKTLPYYQEANQVGLEHFEGMVKSKMA	216	YES	gb|AEE61555.1|unknown [Dendroctonus ponderosae]	1e-85	0.58	0.77	Glutathione S-transferase	6364	301.43	3586	150.88	5255	250.36	2474	122.57
PstrGST25	c23041_g1	TCCGAACGCTACTATTGACAGATTTAACAACAATCAAGATCGAGAAGGACAGCGGATATCTTTTCCTTTTTTAACTTATGGGATTGATTCTGTCAATTGTCTAACTCTCAAGTTAAATACTCGAATTTCTTTTATTTTAAAATTTTTTAATTTGTTATTTGATTTTATATAAATTTTTATTTGAACAAAACAAAGCTACAAAATTGTTGTTATTACTCACTGTGAATTGTGGACAGAGCCAAGTTTAATTTCTACAAAATTCAGTAGCAAAAATATTGACCTTTGGTATCGCATATATTAAAATTTATATACATAAATTTTCTTTATCAACATTGTGCCAATTTTAACGCAATTCATTTTCTTGTAGTCCAAAATTTTACTTTATACTACTAACAGTAA…	2296	MVLKLYYDLLSQPSRSLYILLKLSKIPFEQCLVSLAKGEQLTKEFAETKSIFQKIPFIHDGDFRLNESVAIVRYLSRQYTLDDKWYPKESKKQAKADEFLEWNHSNVRLNCSTYFIVKWRNPLISGKQPSEDRIKSLTKYMEKSLTDFENIFLTNGPYILGDNLSYVDIHAACEIEQTRVAGYDARNYSPKIKNWIEHVRSECNPVYDEAHKFINKLASMHGEENKSKL	229	YES	gb|AIL23552.1|glutathione S-transferase theta [Tenebrio molitor]	2e-77	0.52	0.72	Glutathione S-transferase	1413	30.19	752	14.17	1491	32.03	836	18.58
PstrGST26	c30893_g1	CGCCATTGTCGACCCTAACAACAACGACCTCACCCTGTGGGAGTCTGGCGCCATCGCTGAGTACCTCGTCGAGACCTACGACAAGGAGAACAAGATCAATGCCACCGACGCCGCCGACAAGTGGCACCTGAAGCAATTCCTCCACTTCCAGATGTCCGGCCAGGGTCCTTACTACGGCCAGGGTGTTTGGTTCCACAAGTTCCATGC	207	LWESGAIAEYLVETYDKENKINATDAADKWHLKQFLHFQMSGQGPYYGQGVWFHKFH	57	NO	ref|XP_006667764.1|Glutathione S-transferase [Cordyceps militaris CM01]	6e-40	0.96	0.98	Glutathione S-transferase	0	0	0	0	2	3.31	0	0
PstrGST27	c21081_g1	AATATGTATCTTATCGTCCGCATTGATTACTCCCAAAAAAAACAAAATCGAAGGCGTATTATAATTTTATTTTTTTCGCAAATCGTTCATTGTTTTTTGAAACTCCAGAGATCAACGTTAGTGAACACTATGGTTCTCAAACTGTACGCGATAATCTCGAGCCCCTCTGTGAGGGCCGTTAATCTTTGCCTTAAAGCTTTGAAACTCGAAGTCGAGTGGATGGATGTGGATTTGTTGGAAAAGGAACATTTGCTACCCGATTTTCTCAAGATAAATCCCCAACACACTGTACCTGTTTTGGACGACGATGGATTCGTAGTAGTCGATAGTCACGTTATTATGTCTTATTTGATCACTAAATATGGCAAAGGGGATGACCAATTGTTGTATCCTAAAGAC…	869	MYLIVRIDYSQKKQNRRRIIILFFSQIVHCFLKLQRSTLVNTMVLKLYAIISSPSVRAVNLCLKALKLEVEWMDVDLLEKEHLLPDFLKINPQHTVPVLDDDGFVVVDSHVIMSYLITKYGKGDDQLLYPKDPQLRATVDHRLHFDTGILSGRGANIVRALIFEGLMHIPKAQILALEESFSIVEKFLECTDYVAGDRLTIADFSLVSSITSWSAFLPIQAVRFPKISAWLHKLQSLPYYAEGNQRGLDVFLDYIKDKLPNGHKNHY	267	YES	ref|XP_002091929.1|GstE3 [Drosophila yakuba]	2e-64	0.49	0.68	Glutathione S-transferase	21	1.39	11	0.65	28	1.86	22	1.53
PstrUGT1	c22383_g1	ATACACCTAGTATTACGAATATGAACGCCGTAAGTACTACCTAGCACCGTGCACATACCGTTTACTTCGTCCATTTCTCCTACTTTCGAAGCATTCGTTGTGGTAAGTACTTCTAGTATTGGTACGGAGCTCGTGTTAATCGTGGTTCTTGTAACATTCGGCTTCGGATCGCGAGGATTTTTGAATTTAATCGACTGTGGTTTCGATTTCGAACGGGCGGGCAAGTGTTTGAATTATGAATAAGGATTGTCGCGTTTCGAGGAATACATACAAAATATAAGGAAGAATAAGCATCGTTCGTTATTGGTGAAATGATTTTGCGAATCTGTTGATCGTTTTTCGATGCAAAAGTGGTGCAAGAGATTTGTTTTGTTCCCAGTGTATATCTAGTCGGCAAGT…	2018	MYPRLPLVTICLAALNLCTCANILMITMGGTKSHKIPFWELAKGLIPRGHNVTFVSAFLPDFHVNGLEEITPLSLVFYVRNFTNWDLVGARMRGEEPVSPLDMVRYGTEACSVLLSDSETRDFLDQRRKFDLLILDGAYPECALGFTHHFNAPFMYINTVGFYTGTLSLAGNPVPYAVTPFLSLAYTDNMNLYQRTANTLMNLAASSLHSVMVKWFMQDILRQHFGNDVPPIYELSKNVSFILQNGYVSLTYPRAYLPNVAEIACIHCRKSKPLPEDLEDFIRGSGDAGFIYVSMGSSVKAVNMPVYLRQLLMIVFKSLPQRVLWKYESDEDMPDLPSNVKLGKWLPQQDILGHPKLKAFITHGGLLSMFETVYHGVPIITLPVFCDHDSNAAKAELDG…	522	YES	ref|XP_008192323.1|PREDICTED: UDP-glucuronosyltransferase 2C1 [Tribolium castaneum]	0	0.72	0.87	UDPGT	230	6.04	508	12.39	153	3.91	1870	56.42
PstrUGT2	c23684_g1	GAAAAGAATAAATTACTAACGCTATTTCAGAATAGAATTTGTGTGATAATACGCAAACATTAATCTCCTGATAAGTTAGTTTAAATTATATTTTTATAAATAATTTTAAATTGTGCAAGAATTTGAAATAGTTGTTGCAATTTCATTATGAATCTACGAAATGACAACCAGATTTGTCCGAGTTAGGAATATGAAAACCAGAATATGAATGTTCAGGCAAGTAAATATAGCCGAAACTGGAAAAACAATCTATTCCATCCATATATGCATGAACCATAAAGCGAAGTATATTTCCATGTAAATACGAGGCATGGACTTCTATTTTGTCCGTTATTTTATTGGGAAAAGAGCCAGAGCTTGGTTCAATTAAATTTTTATTACACGAGTTCTTTTACTGAG…	2674	MYSSKTMSKILLICFTLFVSYGEGAKILGVFMYPSISHQLVFQPIWKELSLRGHQVTIITPNPLKDPSLTNLTEIDVSFTYNKPAVKNPMRYVKKEQRSLTKVRAIFDVFMELFEEEMQSAGVQELLNKKDEKFDLFMVQISHYGNVFLPFANKYNTPVVGISSLGAFLHTHDVLGNPTHPVISPDILLGLSENMSFLERLNTFLYNISYRIYYYWVLLPEADKFSRKYFGDDIPYLGELDKNLSLVMLSANPLIHPPRPNVPNIININQLNVKEKKPLPKDIQEFLDSSPEGVIYFSLGSNVRSSSLSQELRKEIIGALAELPYKVIWKWEEDHLPNQPKNVMVRKWLPQQDILGHPNVKVFFMQGGLQSIEETINNEVPLVGMPFFTDQPANLRKIE…	517	YES	ref|XP_008196052.1|UDP-glucuronosyltransferase 2B20-like [Tribolium castaneum]	2e-149	0.48	0.69	egt	10129	183.49	6472	103.34	10798	196.7	5146	96.9
PstrUGT3	c22855_g1	GATCAATAATCTAAATCAATATGCTTGCTGGAGCTAAAGGCATCGCGTATGTCCCGACCGTGCACGTCGCGTTCATCTCCGCGCCCGGTTTCGGTCACGTGCTACCTATGCTCCAGCTTGCTCAATGTTTGACGAAGGCTTCCGAGGACGTCGTTATCACTCTCTTCACTCAACTAGCTGTGGGGGACCGAGCGAAGCTTCCAGAGAAGCTGCCGCCGCGTACAGATCTGGTGAACTTCACAGAGCCCCAAGTGCAGGACGTCCTCGACAAGACGGAAAACTTCGCCGAAAAGGAACTCAATGGCGAGCATCACCGCTTCATGGTCAAGTACTATACCGACAGTGGTAGCCGTCCTACCATTGTCGTGAACAGTCTACTAGCCTGCAGCGGGCTCGACA…	3414	MLAGAKGIAYVPTVHVAFISAPGFGHVLPMLQLAQCLTKASEDVVITLFTQLAVGDRAKLPEKLPPRTDLVNFTEPQVQDVLDKTENFAEKELNGEHHRFMVKYYTDSGSRPTIVVNSLLACSGLDIARYFRARLWYFSASPACATMVYGLQAGRNVTHCNDPPNLSRGIPPMEHTGGEKPYAQCLCSYPHHQGDNVAYHSLTMGDFFYPDMPVMPPKNLYCYEMFRRSADIFVNHAERMLCNDIVEFFLPVDGITDVSEVWQRSLGERTRDSEWELNVLRRTVFIGPLCAADARFESGESLVTRWLDKWTSRSVVYVSMGSWCELNHDDRVALAEALEACGQPILWALRGFAESTITAFGGHSAICTVDKDMLDDHGLPKGWVERMADRLLLVPWTNQ…	512	YES	ref|XP_011130240.1|UDP-glucosyltransferase [Gregarina niphandrodes]	7e-78	0.35	0.51	PLN02152	240	3.35	2350	28.88	483	6.78	1063	15.41
PstrUGT4	c46950_g1	AAGTTGGAGGGCTCCATATCGCGCCAAAGAAACTCCCAAATGGCATTCAAAGTATTTTAGATGGGGCTAAGGAGGGGGCTATTTTGGTTAGCTTAGGGTCGAATTTACCTTGCCGTCAACTAACCAAGGAGCAATTGGATATATTTTTGAGGGTTTTTAGTAAATTTCCTCAACGAATCTTATGGAAATGCGAGCTGGACATTCC	205	LVSLGSNLPCRQLTKEQLDIFLRVFSKFPQRILWKCELDI	40	NO	ref|XP_001360426.2|GA13878 [Drosophila pseudoobscura pseudoobscura]	5e-14	0.54	0.69	Glycosyltransferase_GTB_type	0	0	0	0	0	0	0	0
PstrUGT5	c34459_g1	GTTCAATACCGATTGCTTCATGAGTATTGCCCACACAATCGATGCTCCCATTATATCTTTCAGCTCGTGCAGGCTCACTTCGTGGATGCAGAGCCGATACGGCCTGCCATCGAATCCAGCTTACATTACGTCAGTGTTTTTGGATCAATCATCGAAAGCAACGTTTTTAGAGCGCTTAGAAAACACTCTTGTGACAATTGCACACAATTTATATTTCAAGTATAGCAGACAAGCGAAGGACCGCGAAGTGATTAGTAAATATATCGGT	268	VQYRLLHEYCPHNRCSHYIFQLVQAHFVDAEPIRPAIESSLHYVSVFGSIIESNVFRALRKHSCDNCTQFIFQV	74	NO	ref|XP_008191816.1|UDP-glucuronosyltransferase 1-7C-like isoform X3 [Tribolium castaneum]	3e-19	0.43	0.6	GT1_Gtf_like	2	1.11	11	6.21	3	1.68	14	9.07
PstrUGT6	c7785_g1	GCAAGAGATAATAAAAGCTTTAGGTGAACTGCCATATAACGTTCTATGGAAATGGGAAACAGATCATCTGCCTGATAGACCACCAAACGTGCTCACCAGGAAATGGTTACCACAACAAGACATTTTGGGACATCCGAATATTAAGGCATTTGTGACTCAAGGTGGACTTCAGTCTATCGAAGAGGCTATTACCAATGAAGTCCCCTTGGTTGGTATTCCATTTATTACAGATCAACCGTCAAATATAAAGAGAATCGTAGAACTTGGAATGGGACAAATGGTGGAACAACAAACACTCACAAAGGAAAAATTGAAGAAGGCTATACTAGAAGTAGCGGGGGATCCCGAATATAAAGAAAATATCTCGAAAGCGAAGTCTATTATGGATGATCAACCGAT…	433	LPYNVLWKWETDHLPDRPPNVLTRKWLPQQDILGHPNIKAFVTQGGLQSIEEAITNEVPLVGIPFITDQPSNIKRIVELGMGQMVEQQTLTKEKLKKAILEVAGDPEYKENISKAKSIMDQPMKGVDKAVWWIE	134	NO	ref|XP_008196052.1|UDP-glucuronosyltransferase 2B20-like [Tribolium castaneum]	1e-53	0.57	0.76	egt	4	0.74	1	0.17	7	1.3	0	0
PstrUGT7	c43141_g1	GGAGTAGAAAAAGCCATATGGTGGATAGAATATGTTATGAGACATAATGGAGCAGCTCATTTACGCAGCATGGCAGCAGATATGACATTTTTCGAATATTTCATGATAGACGTAGTAATATTTTCTTTAATAGTAATTTCCCTAATGATATACATTTCCCTTAAATTGTTCTCATACGCTAAAATGTTACTAATTACTCTAAGTAGGAAACTGAAAC	217	MRHNGAAHLRSMAADMTFFEYFMIDVVIFSLIVISLMIYISLKLFSYAKMLLITLSRKLK	60	NO	ref|XP_973188.1|UDP-glucuronosyltransferase 2B20 [Tribolium castaneum]	1e-12	0.46	0.74	egt	0	0	0	0	0	0	1	1.64
PstrUGT8	c24715_g1	ACACGACTATTAAAAAACTAAAAGCATTGTATTCATATCCTCCTTATATTGCAATTAGAGATCAAATTATGTCTTCTATTAAATTATTCTTTTATATCATACTTTCATTAGTGCCAGCTATATCAGCATCTAAAATATTGGCTATAGTTTCTACGCCGTCGTACAGTCACCAAATATCCTTCCAAAGGATATGGATAAGTTTAGCGCAAAAAGGTCACCAAGTAACGTTGTTAACAACAAATCCGATCAACGACCCGAATTTAAAGACTCTACGCGAAATAAACACGAACAGTTCGTACAAAATAGTGCATGAGTATTTAGATAAAGTGCGTGATTTGCCGGAATCGCAAATTGTTAGATTCATTGCAAGGAGCCTCGATGAAATCATGGAGCAACAAT…	3565	MSSIKFISVCAIFALVVTPNIASKILAIVPTATYSHQLAFRNVWIALANRGHQVTLLTTHPMNNPDLKNLREIDTGSSSKIVEDYIELIHKSPESKAFKLMTSSFDDTMRHQLSLEPVRNLIHNESGFDLVITESIAYEFLAFADLYKCPRVLVSSFQPLNFVLSVLGNPTSPAIPTIEISILTGQVGNTFYIRFKGFMMSLLYLLFKWVEHLPLRHEILKEAFGPNVRRPTEILRDTDLLLISSSPIITGITSVGPNIVHIGDGLHNFPPKPLPKDLKKFLDSATEGCIYFSLGTNSKGTYLPPEEIQLFLDTFKELPYKVLWKFENVDMIKPPKNVKLMPWLPQQDVLRHPNVKLFIMQGGLQSLEESILSRVPMLIIPGWYTDQKANAMQMELKGV…	533	YES	ref|XP_973188.1| UDP-glucuronosyltransferase 2B20 [Tribolium castaneum]	1e-114	0.44	0.6	Glycosyltransferase_GTB_type	478	6.37	6073	71.3	292	3.92	3299	45.68
